# Supplementary material for: Systematic survey of plant LTR-retrotransposons elucidates phylogenetic relationships of their polyprotein domains and provides a reference for element classification
Source: Mob DNA. 2019 Jan 3;10:1. doi: 10.1186/s13100-018-0144-1 (PMC6317226; doi:10.1186/s13100-018-0144-1)
Supplement: Supplementary file 1 — Information about LTR-retrotransposon sequences included in the study. (XLS 9823 kb) [file 13100_2018_144_MOESM1_ESM.xls]

## Sheet: ltr_finder
original name	REXdb name	size (including TSD)	size	TSD	5'LTR: position	5' LTR size	3'LTR position	3'LTR size	internal region position	inernal region size	score	similarity between 5' and 3' LTRs
Acoerulea195_1	REXdb_ID13582	5063	5053	TAATG	6-369	364	4695-5058	364	370-4694	4325	7	0.992
Acoerulea195_100_rc	REXdb_ID11935	5303	5293	TATCC	6-378	373	4925-5298	374	379-4924	4546	7	0.976
Acoerulea195_1003_rc	REXdb_ID9299	10550	10540	ATTCT	6-499	494	10052-10545	494	500-10051	9552	7	0.996
Acoerulea195_1004_rc	REXdb_ID9320	10452	10442	GTGAT	6-440	435	10013-10447	435	441-10012	9572	8	0.989
Acoerulea195_1006_rc	REXdb_ID12906	7530	7522	AAAT	5-1081	1077	6450-7526	1077	1082-6449	5368	7	0.99
Acoerulea195_1010_rc	REXdb_ID7619	9844	9834	GTGTT	6-463	458	9382-9839	458	464-9381	8918	8	0.998
Acoerulea195_1012_rc	REXdb_ID6639	12922	12912	CTTAG	6-1645	1640	11237-12917	1681	1646-11236	9591	6	0.951
Acoerulea195_1017	REXdb_ID3879	7933	7923	CTTGT	6-924	919	7011-7928	918	925-7010	6086	7	0.996
Acoerulea195_1019	REXdb_ID1	4650	4640	AATTT	6-144	139	4507-4645	139	145-4506	4362	6	0.986
Acoerulea195_102_rc	REXdb_ID13332	5117	5107	AATTA	6-249	244	4869-5112	244	250-4868	4619	7	1
Acoerulea195_1021	REXdb_ID7948	9783	9773	GAGAG	6-468	463	9314-9778	465	469-9313	8845	8	0.989
Acoerulea195_1028	REXdb_ID4819	5381	5371	AAGGG	6-373	368	5009-5376	368	374-5008	4635	7	0.986
Acoerulea195_103_rc	REXdb_ID3880	8539	8529	GGATG	6-855	850	7685-8534	850	856-7684	6829	7	0.999
Acoerulea195_1031	REXdb_ID8469	9668	9658	CACTT	6-549	544	9120-9663	544	550-9119	8570	6	0.989
Acoerulea195_1034_rc	REXdb_ID9716	11885	11875	AGAGG	6-581	576	11305-11880	576	582-11304	10723	8	0.96
Acoerulea195_1039	REXdb_ID4820	5264	5254	CTTAC	6-372	367	4893-5259	367	373-4892	4520	7	0.978
Acoerulea195_1042_rc	REXdb_ID8479	9525	9515	ATCGC	6-480	475	9031-9520	490	481-9030	8550	7	0.963
Acoerulea195_1048	REXdb_ID3881	8560	8550	GGAAT	6-925	920	7636-8555	920	926-7635	6710	7	1
Acoerulea195_1049	REXdb_ID3882	8280	8270	GTAAG	6-924	919	7357-8275	919	925-7356	6432	7	0.993
Acoerulea195_1054	REXdb_ID7682	9844	9834	GATGT	6-463	458	9382-9839	458	464-9381	8918	8	0.996
Acoerulea195_1055	REXdb_ID7683	9962	9952	GTGAT	6-463	458	9500-9957	458	464-9499	9036	7	1
Acoerulea195_1056	REXdb_ID7757	9883	9873	AAAGG	6-463	458	9421-9878	458	464-9420	8957	8	0.998
Acoerulea195_1061_rc	REXdb_ID4821	5468	5458	TGTAT	6-630	625	4837-5463	627	631-4836	4206	7	0.979
Acoerulea195_1064_rc	REXdb_ID8602	9495	9485	ATATG	6-529	524	8967-9490	524	530-8966	8437	6	0.964
Acoerulea195_1067	REXdb_ID4822	5455	5445	ATTAG	6-614	609	4827-5450	624	615-4826	4212	7	0.954
Acoerulea195_1070	REXdb_ID7639	9899	9889	ATGGA	6-464	459	9436-9894	459	465-9435	8971	8	0.998
Acoerulea195_1072	REXdb_ID7845	9841	9831	AGAGC	6-463	458	9379-9836	458	464-9378	8915	7	0.996
Acoerulea195_1075	REXdb_ID7931	9742	9732	GCTTC	6-464	459	9279-9737	459	465-9278	8814	7	0.996
Acoerulea195_1076_rc	REXdb_ID7772	9938	9928	TCCAC	6-464	459	9475-9933	459	465-9474	9010	8	0.998
Acoerulea195_1077	REXdb_ID7710	9928	9918	CAGAT	6-455	450	9474-9923	450	456-9473	9018	8	0.993
Acoerulea195_1078_rc	REXdb_ID7634	9899	9889	CTAAT	6-464	459	9436-9894	459	465-9435	8971	7	0.996
Acoerulea195_1080_rc	REXdb_ID7826	9741	9731	ATTTG	6-464	459	9278-9736	459	465-9277	8813	8	0.98
Acoerulea195_1085_rc	REXdb_ID7869	9707	9697	CCTAT	6-465	460	9243-9702	460	466-9242	8777	7	0.987
Acoerulea195_109_rc	REXdb_ID13067	10820	10810	GTCAT	6-2808	2803	8013-10815	2803	2809-8012	5204	7	0.998
Acoerulea195_1090_rc	REXdb_ID4823	5460	5450	ATGGA	6-628	623	4832-5455	624	629-4831	4203	7	0.989
Acoerulea195_1098_rc	REXdb_ID4824	5702	5692	ATCTG	6-629	624	5074-5697	624	630-5073	4444	7	0.987
Acoerulea195_11	REXdb_ID7943	9667	9657	CAAAC	6-463	458	9198-9662	465	464-9197	8734	8	0.961
Acoerulea195_1103	REXdb_ID3883	8554	8544	GTGTG	6-925	920	7631-8549	919	926-7630	6705	7	0.998
Acoerulea195_1105_rc	REXdb_ID8548	9529	9519	ACCGC	6-539	534	8991-9524	534	540-8990	8451	7	0.989
Acoerulea195_1109	REXdb_ID8562	9554	9544	ATCGC	6-551	546	9004-9549	546	552-9003	8452	7	1
Acoerulea195_1115_rc	REXdb_ID4616	6433	6423	TTAAC	6-912	907	5512-6428	917	913-5511	4599	7	0.964
Acoerulea195_1116	REXdb_ID7790	9902	9892	ATAAC	6-463	458	9440-9897	458	464-9439	8976	8	1
Acoerulea195_1117_rc	REXdb_ID7831	9838	9828	TCTCC	6-464	459	9375-9833	459	465-9374	8910	7	0.993
Acoerulea195_1118_rc	REXdb_ID13081	8913	8903	GGTAG	6-2009	2004	6927-8908	1982	2010-6926	4917	8	0.984
Acoerulea195_1119_rc	REXdb_ID3884	8593	8583	GTTCG	6-925	920	7669-8588	920	926-7668	6743	7	0.989
Acoerulea195_1122	REXdb_ID7940	10694	10684	CATAT	6-463	458	10232-10689	458	464-10231	9768	8	0.998
Acoerulea195_1124_rc	REXdb_ID3885	8631	8621	CTCGG	6-860	855	7772-8626	855	861-7771	6911	7	0.996
Acoerulea195_1127_rc	REXdb_ID7648	9869	9859	CAAAC	6-464	459	9406-9864	459	465-9405	8941	7	0.996
Acoerulea195_1128	REXdb_ID7732	9835	9825	ACCAT	6-464	459	9372-9830	459	465-9371	8907	8	0.998
Acoerulea195_113_rc	REXdb_ID7776	9932	9922	GGGAA	6-463	458	9470-9927	458	464-9469	9006	8	0.991
Acoerulea195_1133	REXdb_ID7640	9914	9904	AATAG	6-463	458	9452-9909	458	464-9451	8988	8	0.993
Acoerulea195_1145_rc	REXdb_ID7861	9712	9702	GTAGG	6-465	460	9248-9707	460	466-9247	8782	7	0.993
Acoerulea195_1146_rc	REXdb_ID8487	9540	9530	GTTTG	6-495	490	9046-9535	490	496-9045	8550	8	0.998
Acoerulea195_1150	REXdb_ID9311	10448	10438	GGTTG	6-439	434	10010-10443	434	440-10009	9570	8	0.993
Acoerulea195_1155_rc	REXdb_ID8540	9523	9513	ATCAC	6-539	534	8985-9518	534	540-8984	8445	7	0.998
Acoerulea195_1156_rc	REXdb_ID3886	8566	8556	GCCAG	6-924	919	7643-8561	919	925-7642	6718	7	0.997
Acoerulea195_1159_rc	REXdb_ID8474	9539	9529	AGTGT	6-495	490	9045-9534	490	496-9044	8549	7	0.994
Acoerulea195_1160	REXdb_ID7741	9890	9880	AAATT	6-465	460	9426-9885	460	466-9425	8960	8	0.996
Acoerulea195_1161_rc	REXdb_ID7684	9958	9948	AACAT	6-464	459	9495-9953	459	465-9494	9030	8	0.998
Acoerulea195_1165	REXdb_ID3887	9832	9822	TAAGT	6-1183	1178	8665-9827	1163	1184-8664	7481	7	0.976
Acoerulea195_117	REXdb_ID8568	9676	9666	ATTCT	6-549	544	9128-9671	544	550-9127	8578	7	0.998
Acoerulea195_1170	REXdb_ID7868	9845	9835	GTCTG	6-465	460	9381-9840	460	466-9380	8915	7	0.989
Acoerulea195_1171	REXdb_ID7910	9718	9708	CATGC	6-462	457	9253-9713	461	463-9252	8790	8	0.976
Acoerulea195_1173	REXdb_ID3008	4591	4581	CAAAT	6-251	246	4342-4586	245	252-4341	4090	7	0.996
Acoerulea195_1175	REXdb_ID7979	9731	9721	TTATA	6-463	458	9269-9726	458	464-9268	8805	7	0.991
Acoerulea195_1176	REXdb_ID7720	9931	9921	AATAC	6-463	458	9469-9926	458	464-9468	9005	8	1
Acoerulea195_1177	REXdb_ID3009	4582	4572	ACAAT	6-244	239	4339-4577	239	245-4338	4094	7	1
Acoerulea195_1179	REXdb_ID7762	9705	9695	GCTGT	6-446	441	9260-9700	441	447-9259	8813	8	0.982
Acoerulea195_1180_rc	REXdb_ID4825	5441	5431	GGGTG	6-633	628	4820-5436	617	634-4819	4186	7	0.962
Acoerulea195_1182_rc	REXdb_ID8572	9614	9604	GTGAT	6-551	546	9064-9609	546	552-9063	8512	6	0.991
Acoerulea195_1183_rc	REXdb_ID9336	11710	11700	ATATC	6-529	524	11182-11705	524	530-11181	10652	8	0.99
Acoerulea195_1185	REXdb_ID8490	9543	9533	GACTT	6-487	482	9057-9538	482	488-9056	8569	7	0.998
Acoerulea195_119	REXdb_ID8507	9586	9576	GATAG	6-539	534	9049-9581	533	540-9048	8509	7	0.981
Acoerulea195_1190	REXdb_ID7631	9886	9876	GGTTG	6-463	458	9424-9881	458	464-9423	8960	7	0.998
Acoerulea195_1193	REXdb_ID8586	9550	9540	CATAA	6-550	545	9001-9545	545	551-9000	8450	7	0.985
Acoerulea195_1195	REXdb_ID3888	8541	8531	GGTAA	6-925	920	7617-8536	920	926-7616	6691	7	0.997
Acoerulea195_1197_rc	REXdb_ID8560	9615	9605	GTTAG	6-551	546	9066-9610	545	552-9065	8514	7	0.993
Acoerulea195_1198_rc	REXdb_ID8495	9450	9440	CTTTC	6-494	489	8958-9445	488	495-8957	8463	6	0.975
Acoerulea195_120_rc	REXdb_ID8558	9634	9624	ATCAT	6-551	546	9083-9629	547	552-9082	8531	7	0.982
Acoerulea195_1200_rc	REXdb_ID7870	9568	9558	CATTC	6-463	458	9106-9563	458	464-9105	8642	7	0.987
Acoerulea195_1205	REXdb_ID7832	9761	9751	ACCAC	6-463	458	9299-9756	458	464-9298	8835	7	1
Acoerulea195_1208_rc	REXdb_ID7846	9707	9697	ATGAC	6-458	453	9245-9702	458	459-9244	8786	8	0.969
Acoerulea195_121_rc	REXdb_ID9322	10393	10383	ACTGC	6-437	432	9957-10388	432	438-9956	9519	8	0.995
Acoerulea195_1212	REXdb_ID7626	9815	9805	ACCTG	6-463	458	9353-9810	458	464-9352	8889	8	0.991
Acoerulea195_1214_rc	REXdb_ID8480	9527	9517	AGAAG	6-498	493	9030-9522	493	499-9029	8531	7	0.996
Acoerulea195_1216	REXdb_ID3010	4597	4587	GACTG	6-251	246	4347-4592	246	252-4346	4095	7	1
Acoerulea195_1218	REXdb_ID11866	5681	5671	CTATT	6-417	412	5269-5676	408	418-5268	4851	8	0.983
Acoerulea195_1219_rc	REXdb_ID3011	4983	4973	GAGAA	6-423	418	4561-4978	418	424-4560	4137	7	0.988
Acoerulea195_122_rc	REXdb_ID7773	7121	7111	TTATC	6-464	459	6658-7116	459	465-6657	6193	7	0.985
Acoerulea195_1227	REXdb_ID9337	10424	10414	GTCTG	6-438	433	9987-10419	433	439-9986	9548	8	0.986
Acoerulea195_1233	REXdb_ID3012	10732	10722	AAGGA	6-381	376	10352-10727	376	382-10351	9970	7	0.984
Acoerulea195_1234_rc	REXdb_ID4826	5380	5370	GGGAC	6-372	367	5008-5375	368	373-5007	4635	7	0.973
Acoerulea195_1238	REXdb_ID3889	7597	7587	AATAC	6-916	911	6681-7592	912	917-6680	5764	7	0.985
Acoerulea195_124_rc	REXdb_ID7784	9902	9892	TAACT	6-464	459	9439-9897	459	465-9438	8974	8	1
Acoerulea195_1240_rc	REXdb_ID7698	12971	12961	CCTGC	6-463	458	12509-12966	458	464-12508	12045	7	1
Acoerulea195_1241	REXdb_ID4827	5390	5380	CAGCT	6-374	369	5017-5385	369	375-5016	4642	7	0.986
Acoerulea195_1244	REXdb_ID3013	4897	4889	AATC	5-372	368	4526-4893	368	373-4525	4153	7	0.984
Acoerulea195_1249	REXdb_ID7711	9966	9956	TACAA	6-464	459	9503-9961	459	465-9502	9038	8	1
Acoerulea195_1250_rc	REXdb_ID4828	5276	5268	TATA	5-503	499	4774-5272	499	504-4773	4270	6	0.998
Acoerulea195_1252_rc	REXdb_ID4617	6054	6044	TCTGT	6-529	524	5526-6049	524	530-5525	4996	6	0.998
Acoerulea195_126	REXdb_ID9342	10582	10572	GACTC	6-460	455	10121-10577	457	461-10120	9660	7	0.976
Acoerulea195_1271_rc	REXdb_ID7821	9714	9704	ATAAT	6-463	458	9266-9709	444	464-9265	8802	8	0.956
Acoerulea195_1280_rc	REXdb_ID13052	9676	9666	CCAGT	6-2482	2477	7153-9671	2519	2483-7152	4670	7	0.967
Acoerulea195_1282	REXdb_ID13334	5172	5162	GTGTC	6-270	265	4903-5167	265	271-4902	4632	7	0.996
Acoerulea195_1286_rc	REXdb_ID12909	8209	8199	TGAGT	6-1545	1540	6665-8204	1540	1546-6664	5119	7	0.999
Acoerulea195_1287	REXdb_ID7712	9894	9884	ATGTG	6-464	459	9431-9889	459	465-9430	8966	8	0.998
Acoerulea195_1291_rc	REXdb_ID7802	9864	9854	ACAAG	6-463	458	9402-9859	458	464-9401	8938	7	0.989
Acoerulea195_13_rc	REXdb_ID7854	9733	9723	ATATT	6-463	458	9279-9728	450	464-9278	8815	7	0.963
Acoerulea195_1302	REXdb_ID7671	9969	9959	GCTTC	6-465	460	9505-9964	460	466-9504	9039	7	0.998
Acoerulea195_1304	REXdb_ID8579	7075	7065	AACAA	6-553	548	6523-7070	548	554-6522	5969	8	0.995
Acoerulea195_1306	REXdb_ID8513	9611	9601	ATCTT	6-538	533	9075-9606	532	539-9074	8536	7	0.994
Acoerulea195_1307_rc	REXdb_ID12285	5107	5097	ATTAG	6-695	690	4411-5102	692	696-4410	3715	8	0.98
Acoerulea195_1308	REXdb_ID7886	9715	9705	AAGTA	6-449	444	9266-9710	445	450-9265	8816	8	0.982
Acoerulea195_131_rc	REXdb_ID8508	9456	9446	GGTGG	6-456	451	8996-9451	456	457-8995	8539	6	0.98
Acoerulea195_1312	REXdb_ID4829	5469	5459	TGCAG	6-629	624	4841-5464	624	630-4840	4211	7	0.96
Acoerulea195_1317	REXdb_ID7803	9898	9888	ATATT	6-464	459	9435-9893	459	465-9434	8970	7	0.998
Acoerulea195_1319_rc	REXdb_ID2	4714	4704	GTTTC	6-155	150	4560-4709	150	156-4559	4404	6	1
Acoerulea195_132	REXdb_ID4618	5485	5475	GATCA	6-481	476	5003-5480	478	482-5002	4521	6	0.971
Acoerulea195_1322	REXdb_ID7672	9844	9834	GGTAT	6-464	459	9381-9839	459	465-9380	8916	8	0.993
Acoerulea195_1327	REXdb_ID8570	9531	9521	AGTGC	6-552	547	8980-9526	547	553-8979	8427	8	0.989
Acoerulea195_1328_rc	REXdb_ID3	4687	4677	TGGTG	6-135	130	4554-4682	129	136-4553	4418	7	0.992
Acoerulea195_1343	REXdb_ID4830	5386	5376	ATACC	6-374	369	5014-5381	368	375-5013	4639	7	0.976
Acoerulea195_1348	REXdb_ID7774	9868	9858	AGAGT	6-464	459	9405-9863	459	465-9404	8940	8	0.989
Acoerulea195_1349_rc	REXdb_ID7763	9893	9883	GTCCC	6-464	459	9430-9888	459	465-9429	8965	7	1
Acoerulea195_1355	REXdb_ID4831	5378	5368	AGGAT	6-372	367	5007-5373	367	373-5006	4634	7	0.981
Acoerulea195_136	REXdb_ID4832	5468	5458	GGGAC	6-630	625	4839-5463	625	631-4838	4208	7	0.994
Acoerulea195_1362_rc	REXdb_ID11869	5692	5682	TCAAG	6-426	421	5279-5687	409	427-5278	4852	7	0.952
Acoerulea195_1366_rc	REXdb_ID7879	12995	12985	ATCGC	6-449	444	12547-12990	444	450-12546	12097	8	0.986
Acoerulea195_1375	REXdb_ID4833	5465	5455	CCCCA	6-631	626	4835-5460	626	632-4834	4203	7	0.994
Acoerulea195_1378	REXdb_ID12296	5966	5956	ACAAC	6-695	690	5272-5961	690	696-5271	4576	8	0.974
Acoerulea195_1383_rc	REXdb_ID8039	9833	9823	ACTAC	6-479	474	9354-9828	475	480-9353	8874	7	0.952
Acoerulea195_1385	REXdb_ID13336	5142	5132	GCTTG	6-262	257	4881-5137	257	263-4880	4618	7	0.981
Acoerulea195_1389	REXdb_ID4834	5520	5510	CAAAC	6-604	599	4921-5515	595	605-4920	4316	7	0.96
Acoerulea195_1390	REXdb_ID7905	8092	8082	GAATC	6-464	459	7629-8087	459	465-7628	7164	7	0.991
Acoerulea195_1391	REXdb_ID8043	10032	10022	CCAAC	6-470	465	9569-10027	459	471-9568	9098	8	0.966
Acoerulea195_1397_rc	REXdb_ID7921	9739	9729	AAAGC	6-464	459	9276-9734	459	465-9275	8811	7	0.991
Acoerulea195_14	REXdb_ID7999	9871	9861	GTAGT	6-468	463	9404-9866	463	469-9403	8935	8	0.978
Acoerulea195_1400	REXdb_ID3890	8475	8465	ACGTT	6-925	920	7551-8470	920	926-7550	6625	7	0.988
Acoerulea195_1401_rc	REXdb_ID4	4671	4661	GATTT	6-143	138	4529-4666	138	144-4528	4385	6	1
Acoerulea195_1405_rc	REXdb_ID7891	9723	9713	ACTCT	6-464	459	9260-9718	459	465-9259	8795	8	0.983
Acoerulea195_1406_rc	REXdb_ID9304	10376	10366	TGATG	6-439	434	9938-10371	434	440-9937	9498	7	1
Acoerulea195_141_rc	REXdb_ID5	4915	4905	CACAT	6-211	206	4705-4910	206	212-4704	4493	7	0.995
Acoerulea195_1410	REXdb_ID8041	9640	9630	GTAGA	6-465	460	9180-9635	456	466-9179	8714	8	0.967
Acoerulea195_1413_rc	REXdb_ID8018	9760	9750	ATACC	6-465	460	9295-9755	461	466-9294	8829	8	0.967
Acoerulea195_1422_rc	REXdb_ID7699	9935	9925	AATTC	6-463	458	9473-9930	458	464-9472	9009	8	0.998
Acoerulea195_1426_rc	REXdb_ID8481	9547	9537	AATAT	6-495	490	9053-9542	490	496-9052	8557	7	0.996
Acoerulea195_1429	REXdb_ID6	4707	4697	CAGAT	6-155	150	4553-4702	150	156-4552	4397	6	1
Acoerulea195_1434	REXdb_ID7622	9787	9777	ATAAT	6-463	458	9325-9782	458	464-9324	8861	7	0.996
Acoerulea195_1437	REXdb_ID3891	8615	8605	CCTAG	6-924	919	7692-8610	919	925-7691	6767	7	1
Acoerulea195_1441_rc	REXdb_ID3892	8276	8266	TATGC	6-924	919	7353-8271	919	925-7352	6428	7	0.997
Acoerulea195_1444	REXdb_ID7911	9782	9772	ATGAT	6-464	459	9319-9777	459	465-9318	8854	7	0.983
Acoerulea195_145_rc	REXdb_ID7862	9838	9828	AGCCT	6-466	461	9373-9833	461	467-9372	8906	7	0.985
Acoerulea195_1453_rc	REXdb_ID9751	10272	10262	GTAAC	6-486	481	9792-10267	476	487-9791	9305	7	0.956
Acoerulea195_1463	REXdb_ID3893	8545	8535	AGCTC	6-917	912	7629-8540	912	918-7628	6711	7	0.998
Acoerulea195_1467	REXdb_ID8482	9535	9525	TTTGT	6-495	490	9041-9530	490	496-9040	8545	7	0.998
Acoerulea195_1468	REXdb_ID8549	9616	9606	ACCAT	6-550	545	9065-9611	547	551-9064	8514	8	0.993
Acoerulea195_147	REXdb_ID7944	12716	12706	GACAA	6-463	458	12254-12711	458	464-12253	11790	8	0.98
Acoerulea195_1471	REXdb_ID7653	9890	9880	GTTGT	6-448	443	9436-9885	450	449-9435	8987	7	0.98
Acoerulea195_1472_rc	REXdb_ID7761	9829	9819	CATAC	6-463	458	9367-9824	458	464-9366	8903	7	0.987
Acoerulea195_1475	REXdb_ID9323	10405	10395	ATTGT	6-441	436	9965-10400	436	442-9964	9523	8	0.998
Acoerulea195_1478_rc	REXdb_ID4835	5093	5083	CGTAG	6-373	368	4721-5088	368	374-4720	4347	7	0.984
Acoerulea195_148	REXdb_ID7777	9943	9933	ATATA	6-463	458	9480-9938	459	464-9479	9016	7	0.991
Acoerulea195_1481_rc	REXdb_ID11936	5302	5292	AATAA	6-374	369	4925-5297	373	375-4924	4550	8	0.984
Acoerulea195_1488	REXdb_ID3894	8258	8248	TTTAT	6-862	857	7397-8253	857	863-7396	6534	7	0.996
Acoerulea195_149_rc	REXdb_ID3014	4606	4596	AAGAT	6-241	236	4366-4601	236	242-4365	4124	7	0.987
Acoerulea195_1495	REXdb_ID7958	9738	9728	AATAC	6-462	457	9276-9733	458	463-9275	8813	8	0.983
Acoerulea195_1498	REXdb_ID4836	5521	5511	GGAAC	6-456	451	5064-5516	453	457-5063	4607	7	0.969
Acoerulea195_15	REXdb_ID4837	5502	5492	GTTAG	6-582	577	4921-5497	577	583-4920	4338	7	0.997
Acoerulea195_1514_rc	REXdb_ID8529	9654	9644	TCATT	6-551	546	9104-9649	546	552-9103	8552	7	0.996
Acoerulea195_1518_rc	REXdb_ID13583	4800	4790	CAACT	6-247	242	4552-4795	244	248-4551	4304	7	0.988
Acoerulea195_1520_rc	REXdb_ID3895	8865	8855	AACAT	6-861	856	8006-8860	855	862-8005	7144	7	0.996
Acoerulea195_1521	REXdb_ID7778	9913	9903	ACGAT	6-464	459	9450-9908	459	465-9449	8985	8	0.996
Acoerulea195_1522_rc	REXdb_ID4838	5508	5500	GTTG	5-575	571	4934-5504	571	576-4933	4358	7	0.993
Acoerulea195_1526_rc	REXdb_ID7721	9913	9903	GTCTT	6-464	459	9450-9908	459	465-9449	8985	8	0.993
Acoerulea195_1527_rc	REXdb_ID4839	5380	5370	CTCCA	6-371	366	5009-5375	367	372-5008	4637	7	0.978
Acoerulea195_1530	REXdb_ID9329	10522	10512	AAGGT	6-455	450	10065-10517	453	456-10064	9609	8	0.96
Acoerulea195_1535	REXdb_ID4840	5095	5085	ACTAT	6-372	367	4723-5090	368	373-4722	4350	7	0.978
Acoerulea195_1536	REXdb_ID7928	10320	10310	CCATA	6-464	459	9857-10315	459	465-9856	9392	8	0.989
Acoerulea195_1539_rc	REXdb_ID9737	13192	13182	ATAAT	6-938	933	12256-13187	932	939-12255	11317	7	0.96
Acoerulea195_154_rc	REXdb_ID8471	9551	9541	AGGAT	6-497	492	9055-9546	492	498-9054	8557	7	1
Acoerulea195_1544_rc	REXdb_ID13472	5411	5401	TAAAT	6-302	297	5104-5406	303	303-5103	4801	7	0.974
Acoerulea195_1546_rc	REXdb_ID3015	4946	4936	TGTGA	6-390	385	4557-4941	385	391-4556	4166	7	0.995
Acoerulea195_1548	REXdb_ID7838	9764	9754	AGTAA	6-463	458	9302-9759	458	464-9301	8838	8	0.996
Acoerulea195_1551_rc	REXdb_ID8499	9537	9527	CCACA	6-490	485	9048-9532	485	491-9047	8557	8	0.994
Acoerulea195_1553	REXdb_ID8002	9707	9697	AAGTC	6-468	463	9242-9702	461	469-9241	8773	7	0.981
Acoerulea195_1558	REXdb_ID7874	9743	9733	CCTTG	6-466	461	9278-9738	461	467-9277	8811	8	0.993
Acoerulea195_1561	REXdb_ID8530	9600	9590	AGTAG	6-551	546	9050-9595	546	552-9049	8498	8	1
Acoerulea195_1564	REXdb_ID6643	14310	14300	ATAGC	6-204	199	14107-14305	199	205-14106	13902	7	0.975
Acoerulea195_1570	REXdb_ID7623	9815	9805	CTCTT	6-463	458	9353-9810	458	464-9352	8889	8	0.996
Acoerulea195_1572_rc	REXdb_ID3896	8456	8446	GAAAG	6-925	920	7532-8451	920	926-7531	6606	7	0.997
Acoerulea195_1574_rc	REXdb_ID3897	8599	8589	TTATT	6-926	921	7675-8594	920	927-7674	6748	7	0.993
Acoerulea195_1575_rc	REXdb_ID8502	9488	9478	AATAT	6-495	490	8995-9483	489	496-8994	8499	6	0.992
Acoerulea195_1576_rc	REXdb_ID7995	9719	9709	CATGT	6-466	461	9254-9714	461	467-9253	8787	7	0.985
Acoerulea195_1578	REXdb_ID7839	9724	9714	GTCTT	6-464	459	9262-9719	458	465-9261	8797	7	0.983
Acoerulea195_1580	REXdb_ID4841	5463	5453	AAGAT	6-629	624	4835-5458	624	630-4834	4205	7	0.974
Acoerulea195_1582	REXdb_ID3898	8790	8780	CTGCC	6-925	920	7866-8785	920	926-7865	6940	7	0.997
Acoerulea195_1584	REXdb_ID2694	6193	6183	TAAAG	6-462	457	5732-6188	457	463-5731	5269	7	0.978
Acoerulea195_1588	REXdb_ID7860	9748	9738	ACCAT	6-463	458	9286-9743	458	464-9285	8822	7	0.989
Acoerulea195_1591	REXdb_ID8578	9468	9458	ATTTC	6-573	568	8896-9463	568	574-8895	8322	7	0.989
Acoerulea195_1593_rc	REXdb_ID7912	9732	9722	TATAG	6-463	458	9271-9727	457	464-9270	8807	8	0.978
Acoerulea195_1598_rc	REXdb_ID7949	9724	9714	ACATA	6-463	458	9262-9719	458	464-9261	8798	8	0.991
Acoerulea195_1599_rc	REXdb_ID7887	9738	9728	GTAAT	6-464	459	9275-9733	459	465-9274	8810	8	0.991
Acoerulea195_16	REXdb_ID3899	8530	8520	CACCA	6-925	920	7606-8525	920	926-7605	6680	7	0.993
Acoerulea195_1600	REXdb_ID7759	9686	9676	GTGCC	6-464	459	9223-9681	459	465-9222	8758	7	0.98
Acoerulea195_1602	REXdb_ID7796	9785	9775	GGTAG	6-463	458	9323-9780	458	464-9322	8859	7	0.993
Acoerulea195_1603_rc	REXdb_ID9321	10404	10394	CTTTG	6-441	436	9964-10399	436	442-9963	9522	8	1
Acoerulea195_1604_rc	REXdb_ID4842	5494	5484	TAGAT	6-458	453	5040-5489	450	459-5039	4581	7	0.967
Acoerulea195_1606	REXdb_ID13584	5230	5220	GTAGT	6-306	301	4925-5225	301	307-4924	4618	6	1
Acoerulea195_1611	REXdb_ID4843	5466	5456	AGAAC	6-629	624	4838-5461	624	630-4837	4208	7	0.994
Acoerulea195_1614_rc	REXdb_ID7990	9727	9717	GTGCC	6-465	460	9259-9722	464	466-9258	8793	7	0.966
Acoerulea195_1617	REXdb_ID7673	9964	9954	ATTTT	6-463	458	9502-9959	458	464-9501	9038	8	1
Acoerulea195_1621_rc	REXdb_ID8535	9676	9666	AAATT	6-550	545	9127-9671	545	551-9126	8576	6	1
Acoerulea195_1623_rc	REXdb_ID7985	9732	9722	TAACA	6-463	458	9270-9727	458	464-9269	8806	7	0.987
Acoerulea195_1626_rc	REXdb_ID7918	9914	9904	ACCTT	6-464	459	9451-9909	459	465-9450	8986	7	0.996
Acoerulea195_1634_rc	REXdb_ID3900	8548	8538	CAACA	6-925	920	7624-8543	920	926-7623	6698	7	0.996
Acoerulea195_1640_rc	REXdb_ID8027	10543	10533	TCTGT	6-468	463	10079-10538	460	469-10078	9610	8	0.957
Acoerulea195_1641_rc	REXdb_ID7649	9872	9862	AGCCT	6-464	459	9409-9867	459	465-9408	8944	7	0.993
Acoerulea195_1644_rc	REXdb_ID9347	10591	10581	GGTTT	6-456	451	10136-10586	451	457-10135	9679	7	0.978
Acoerulea195_1645_rc	REXdb_ID12912	6333	6325	TATA	5-232	228	6102-6329	228	233-6101	5869	7	1
Acoerulea195_1646_rc	REXdb_ID12913	7435	7425	CTGTA	6-883	878	6553-7430	878	884-6552	5669	6	0.993
Acoerulea195_1648	REXdb_ID8593	9519	9509	CATAT	6-552	547	8968-9514	547	553-8967	8415	8	0.969
Acoerulea195_1649	REXdb_ID11790	5934	5924	CTAAT	6-346	341	5589-5929	341	347-5588	5242	7	0.988
Acoerulea195_1652	REXdb_ID7620	9846	9836	AGCGC	6-463	458	9384-9841	458	464-9383	8920	7	0.996
Acoerulea195_1653	REXdb_ID8472	9431	9421	CCCCG	6-495	490	8937-9426	490	496-8936	8441	7	0.994
Acoerulea195_1655_rc	REXdb_ID7827	8527	8517	TCTAC	6-497	492	8031-8522	492	498-8030	7533	8	0.982
Acoerulea195_1657_rc	REXdb_ID8026	9738	9728	GTATG	6-466	461	9273-9733	461	467-9272	8806	7	0.959
Acoerulea195_167_rc	REXdb_ID7752	12719	12709	AATAT	6-463	458	12257-12714	458	464-12256	11793	7	0.998
Acoerulea195_1684	REXdb_ID3016	5144	5134	TAAAT	6-218	213	4928-5139	212	219-4927	4709	7	0.977
Acoerulea195_1686	REXdb_ID4619	7014	7004	ACATT	6-1048	1043	5946-7009	1064	1049-5945	4897	7	0.968
Acoerulea195_1687	REXdb_ID7847	9773	9763	ACTAC	6-463	458	9311-9768	458	464-9310	8847	8	0.978
Acoerulea195_169_rc	REXdb_ID7635	9856	9846	TTTGC	6-463	458	9394-9851	458	464-9393	8930	7	0.993
Acoerulea195_1702	REXdb_ID8561	9502	9492	TACTT	6-551	546	8952-9497	546	552-8951	8400	8	0.996
Acoerulea195_1707	REXdb_ID3901	8810	8800	AGCTG	6-952	947	7861-8805	945	953-7860	6908	7	0.992
Acoerulea195_1720_rc	REXdb_ID7722	9868	9858	GTAAA	6-461	456	9405-9863	459	462-9404	8943	8	0.987
Acoerulea195_1726	REXdb_ID4844	5466	5456	AGATT	6-629	624	4838-5461	624	630-4837	4208	7	0.989
Acoerulea195_1732	REXdb_ID1789	5195	5185	GGGTC	6-388	383	4808-5190	383	389-4807	4419	7	0.995
Acoerulea195_1735_rc	REXdb_ID4845	5461	5451	CTATG	6-631	626	4830-5456	627	632-4829	4198	7	0.976
Acoerulea195_1741_rc	REXdb_ID7650	9914	9904	GTCTT	6-463	458	9452-9909	458	464-9451	8988	8	1
Acoerulea195_1742	REXdb_ID8473	9539	9529	GTAAT	6-498	493	9042-9534	493	499-9041	8543	6	1
Acoerulea195_1743_rc	REXdb_ID8512	9599	9589	TAGAC	6-550	545	9050-9594	545	551-9049	8499	7	0.991
Acoerulea195_1765	REXdb_ID3902	8442	8432	CTCCA	6-926	921	7517-8437	921	927-7516	6590	7	0.998
Acoerulea195_1767	REXdb_ID6642	13680	13670	ATAGC	6-204	199	13477-13675	199	205-13476	13272	7	0.99
Acoerulea195_1770	REXdb_ID4846	5094	5084	AGGAC	6-372	367	4724-5089	366	373-4723	4351	7	0.986
Acoerulea195_1771	REXdb_ID7636	9912	9902	GTATT	6-463	458	9450-9907	458	464-9449	8986	8	0.998
Acoerulea195_1776	REXdb_ID7975	9660	9650	ATAAT	6-463	458	9198-9655	458	464-9197	8734	7	0.976
Acoerulea195_1779	REXdb_ID4620	6991	6981	CCATG	6-1040	1035	5952-6986	1035	1041-5951	4911	7	0.999
Acoerulea195_179	REXdb_ID7967	9773	9763	GCATC	6-464	459	9310-9768	459	465-9309	8845	8	0.987
Acoerulea195_1791	REXdb_ID7779	9926	9916	ACTGC	6-464	459	9463-9921	459	465-9462	8998	8	1
Acoerulea195_1798_rc	REXdb_ID8531	9585	9575	CATGC	6-537	532	9048-9580	533	538-9047	8510	7	0.996
Acoerulea195_1799	REXdb_ID8536	9542	9532	GACGT	6-550	545	8992-9537	546	551-8991	8441	8	0.982
Acoerulea195_180_rc	REXdb_ID12914	8029	8019	TCACC	6-1544	1539	6486-8024	1539	1545-6485	4941	7	0.998
Acoerulea195_1801_rc	REXdb_ID7654	9840	9830	TGTGA	6-464	459	9377-9835	459	465-9376	8912	7	0.996
Acoerulea195_1810_rc	REXdb_ID4847	8689	8679	CTCAG	6-627	622	8065-8684	620	628-8064	7437	7	0.971
Acoerulea195_1812	REXdb_ID7991	9757	9747	TCTAC	6-463	458	9296-9752	457	464-9295	8832	8	0.991
Acoerulea195_1817	REXdb_ID7655	9935	9925	ATCTT	6-464	459	9472-9930	459	465-9471	9007	8	0.996
Acoerulea195_1821_rc	REXdb_ID7637	9880	9870	GTTAT	6-464	459	9417-9875	459	465-9416	8952	8	0.993
Acoerulea195_1823	REXdb_ID9340	10658	10648	ATTAT	6-461	456	10198-10653	456	462-10197	9736	7	0.974
Acoerulea195_1830_rc	REXdb_ID8476	9539	9529	GTTTT	6-495	490	9045-9534	490	496-9044	8549	7	0.994
Acoerulea195_1831	REXdb_ID7906	9756	9746	CTCTC	6-463	458	9294-9751	458	464-9293	8830	8	0.989
Acoerulea195_184_rc	REXdb_ID9314	10437	10427	TACTA	6-441	436	9997-10432	436	442-9996	9555	7	0.998
Acoerulea195_1844_rc	REXdb_ID8565	9514	9504	CATGC	6-550	545	8964-9509	546	551-8963	8413	6	0.978
Acoerulea195_1846_rc	REXdb_ID7840	9773	9763	TTCTC	6-463	458	9311-9768	458	464-9310	8847	8	0.989
Acoerulea195_185	REXdb_ID7897	9757	9747	CAAAC	6-463	458	9295-9752	458	464-9294	8831	8	0.983
Acoerulea195_1852	REXdb_ID7913	9629	9619	AAAAC	6-450	445	9166-9624	459	451-9165	8715	8	0.963
Acoerulea195_186_rc	REXdb_ID3903	8388	8378	TACAC	6-924	919	7465-8383	919	925-7464	6540	7	0.998
Acoerulea195_1860	REXdb_ID4848	5511	5501	ATAAC	6-580	575	4932-5506	575	581-4931	4351	7	0.984
Acoerulea195_1861_rc	REXdb_ID2695	6310	6300	GATAG	6-465	460	5846-6305	460	466-5845	5380	7	1
Acoerulea195_1862	REXdb_ID7811	9790	9780	GCCGC	6-463	458	9328-9785	458	464-9327	8864	8	0.991
Acoerulea195_1864	REXdb_ID4621	5779	5769	CCACC	6-600	595	5179-5774	596	601-5178	4578	7	0.995
Acoerulea195_1868	REXdb_ID11799	5924	5914	CAATG	6-346	341	5579-5919	341	347-5578	5232	7	0.994
Acoerulea195_1869	REXdb_ID7952	9709	9699	TTTAC	6-463	458	9247-9704	458	464-9246	8783	8	0.976
Acoerulea195_187_rc	REXdb_ID7922	9719	9709	GTATA	6-463	458	9257-9714	458	464-9256	8793	8	0.991
Acoerulea195_1875	REXdb_ID4849	5912	5902	CCTCC	6-579	574	5334-5907	574	580-5333	4754	7	0.997
Acoerulea195_1884_rc	REXdb_ID13054	9506	9496	TTTGG	6-2405	2400	7108-9501	2394	2406-7107	4702	7	0.984
Acoerulea195_1885	REXdb_ID8019	9862	9852	TCCGA	6-465	460	9396-9857	462	466-9395	8930	8	0.961
Acoerulea195_1886_rc	REXdb_ID6753	11488	11478	ATCAT	6-1402	1397	10085-11483	1399	1403-10084	8682	7	0.982
Acoerulea195_1888_rc	REXdb_ID7955	9736	9726	TAGGT	6-463	458	9274-9731	458	464-9273	8810	7	0.978
Acoerulea195_1889_rc	REXdb_ID8003	9709	9699	GGAAC	6-463	458	9247-9704	458	464-9246	8783	7	0.976
Acoerulea195_1890	REXdb_ID7855	9736	9726	AAAAT	6-464	459	9273-9731	459	465-9272	8808	8	0.983
Acoerulea195_1891	REXdb_ID7871	9716	9706	GGTAA	6-463	458	9254-9711	458	464-9253	8790	7	0.996
Acoerulea195_1892_rc	REXdb_ID8501	9552	9542	CCTGT	6-543	538	9010-9547	538	544-9009	8466	6	0.968
Acoerulea195_1900	REXdb_ID8511	9661	9651	ATATA	6-505	500	9157-9656	500	506-9156	8651	7	0.976
Acoerulea195_1906	REXdb_ID3904	8380	8370	TCTGC	6-922	917	7459-8375	917	923-7458	6536	7	0.988
Acoerulea195_1908	REXdb_ID8603	9364	9354	GTTTC	6-540	535	8824-9359	536	541-8823	8283	7	0.985
Acoerulea195_191_rc	REXdb_ID9316	10408	10398	ACTAT	6-440	435	9969-10403	435	441-9968	9528	7	1
Acoerulea195_1912	REXdb_ID8520	9606	9596	CAGAA	6-543	538	9064-9601	538	544-9063	8520	8	0.998
Acoerulea195_1913	REXdb_ID8037	9886	9876	CTATA	6-477	472	9409-9881	473	478-9408	8931	7	0.956
Acoerulea195_1919	REXdb_ID6641	14156	14146	ATAGC	6-204	199	13957-14151	195	205-13956	13752	7	0.96
Acoerulea195_192_rc	REXdb_ID8504	9444	9434	CAATC	6-458	453	8987-9439	453	459-8986	8528	7	0.974
Acoerulea195_1922	REXdb_ID8031	10253	10243	TTGAG	6-443	438	9809-10248	440	444-9808	9365	8	0.952
Acoerulea195_1923_rc	REXdb_ID7895	9729	9719	AACAT	6-464	459	9266-9724	459	465-9265	8801	7	0.987
Acoerulea195_1924	REXdb_ID8014	11183	11173	ATGCA	6-467	462	10718-11178	461	468-10717	10250	7	0.972
Acoerulea195_1930_rc	REXdb_ID7	4923	4913	ACAAC	6-211	206	4713-4918	206	212-4712	4501	7	0.995
Acoerulea195_1932_rc	REXdb_ID7898	9489	9479	GAAAC	6-464	459	9026-9484	459	465-9025	8561	8	0.996
Acoerulea195_1934	REXdb_ID8600	8866	8858	TTTA	5-206	202	8661-8862	202	207-8660	8454	7	0.97
Acoerulea195_1938_rc	REXdb_ID3905	8456	8446	GCAGT	6-925	920	7532-8451	920	926-7531	6606	7	0.997
Acoerulea195_1946	REXdb_ID7723	9969	9959	CAGTT	6-465	460	9506-9964	459	466-9505	9040	7	0.993
Acoerulea195_1949	REXdb_ID7980	9274	9264	TATAT	6-464	459	8811-9269	459	465-8810	8346	8	0.991
Acoerulea195_1950_rc	REXdb_ID8477	9539	9529	GTTAG	6-501	496	9039-9534	496	502-9038	8537	7	1
Acoerulea195_1952	REXdb_ID4850	5092	5082	CTTTC	6-372	367	4721-5087	367	373-4720	4348	7	0.978
Acoerulea195_1953_rc	REXdb_ID8030	10624	10614	ACTAT	6-463	458	10162-10619	458	464-10161	9698	7	0.98
Acoerulea195_1955_rc	REXdb_ID1790	5195	5185	ACATA	6-388	383	4808-5190	383	389-4807	4419	7	1
Acoerulea195_1958_rc	REXdb_ID8483	9183	9173	CATTT	6-495	490	8689-9178	490	496-8688	8193	6	1
Acoerulea195_1961_rc	REXdb_ID9327	11655	11647	TGCT	5-139	135	11517-11651	135	140-11516	11377	8	0.993
Acoerulea195_1962_rc	REXdb_ID7733	9941	9931	CTCTT	6-463	458	9479-9936	458	464-9478	9015	7	0.996
Acoerulea195_1963_rc	REXdb_ID7992	9739	9729	TGAAT	6-463	458	9277-9734	458	464-9276	8813	8	0.993
Acoerulea195_1965_rc	REXdb_ID7700	9816	9806	TAACC	6-463	458	9354-9811	458	464-9353	8890	7	1
Acoerulea195_1971	REXdb_ID7641	9921	9911	AAGAA	6-463	458	9459-9916	458	464-9458	8995	8	0.996
Acoerulea195_1972_rc	REXdb_ID3017	4904	4894	GACAT	6-381	376	4517-4899	383	382-4516	4135	7	0.953
Acoerulea195_1977_rc	REXdb_ID13400	5228	5218	GGTTT	6-230	225	4999-5223	225	231-4998	4768	7	0.987
Acoerulea195_1980_rc	REXdb_ID3906	8494	8484	ATCTA	6-921	916	7574-8489	916	922-7573	6652	7	0.995
Acoerulea195_1983_rc	REXdb_ID7982	9635	9625	CTGAT	6-467	462	9175-9630	456	468-9174	8707	8	0.965
Acoerulea195_1986_rc	REXdb_ID13053	9971	9961	GTAGG	6-2623	2618	7333-9966	2634	2624-7332	4709	7	0.982
Acoerulea195_1987_rc	REXdb_ID11793	6682	6672	TCCTG	6-346	341	6337-6677	341	347-6336	5990	8	0.997
Acoerulea195_1989_rc	REXdb_ID7764	9752	9742	GTCCT	6-463	458	9291-9747	457	464-9290	8827	8	0.976
Acoerulea195_1990_rc	REXdb_ID3907	8405	8395	CTTAC	6-925	920	7481-8400	920	926-7480	6555	7	0.998
Acoerulea195_1998	REXdb_ID3908	8563	8553	CAATC	6-858	853	7706-8558	853	859-7705	6847	7	0.993
Acoerulea195_2	REXdb_ID12908	8109	8099	TCTGT	6-1580	1575	6529-8104	1576	1581-6528	4948	7	0.994
Acoerulea195_200	REXdb_ID4851	5471	5461	GACCT	6-631	626	4842-5466	625	632-4841	4210	7	0.986
Acoerulea195_2004_rc	REXdb_ID3909	8252	8242	ATTTA	6-861	856	7392-8247	856	862-7391	6530	7	0.993
Acoerulea195_2005_rc	REXdb_ID9333	10402	10392	ACAAC	6-439	434	9964-10397	434	440-9963	9524	8	0.988
Acoerulea195_2011	REXdb_ID9317	10463	10453	CTGGT	6-440	435	10024-10458	435	441-10023	9583	8	1
Acoerulea195_2012	REXdb_ID3018	4560	4550	GTGTT	6-236	231	4325-4555	231	237-4324	4088	7	1
Acoerulea195_2014_rc	REXdb_ID7785	9680	9670	GCGGC	6-464	459	9217-9675	459	465-9216	8752	8	0.993
Acoerulea195_2017	REXdb_ID11794	5929	5919	GAAGC	6-346	341	5584-5924	341	347-5583	5237	8	0.991
Acoerulea195_2022	REXdb_ID7875	9653	9645	ATGT	5-464	460	9186-9649	464	465-9185	8721	7	0.974
Acoerulea195_2023_rc	REXdb_ID7812	9886	9876	ACACC	6-464	459	9423-9881	459	465-9422	8958	7	0.998
Acoerulea195_2030_rc	REXdb_ID7713	9900	9890	GACAA	6-464	459	9437-9895	459	465-9436	8972	7	1
Acoerulea195_2036	REXdb_ID3019	4934	4924	TTTGA	6-384	379	4551-4929	379	385-4550	4166	7	0.984
Acoerulea195_2047_rc	REXdb_ID9344	10407	10397	CCTTC	6-457	452	9957-10402	446	458-9956	9499	7	0.965
Acoerulea195_2055_rc	REXdb_ID4852	5518	5508	TAAAG	6-580	575	4939-5513	575	581-4938	4358	7	0.995
Acoerulea195_2056_rc	REXdb_ID4853	5496	5488	CCCA	5-160	156	5337-5492	156	161-5336	5176	5	0.994
Acoerulea195_2058	REXdb_ID8589	9532	9524	TTTA	5-545	541	8988-9528	541	546-8987	8442	8	0.982
Acoerulea195_206_rc	REXdb_ID8	4660	4650	GTATC	6-143	138	4518-4655	138	144-4517	4374	6	1
Acoerulea195_2060	REXdb_ID4854	5647	5637	ACATT	6-644	639	5004-5642	639	645-5003	4359	7	0.991
Acoerulea195_2061_rc	REXdb_ID7848	9753	9743	GCTTC	6-464	459	9290-9748	459	465-9289	8825	7	0.998
Acoerulea195_2062_rc	REXdb_ID7797	9967	9957	GTAAC	6-463	458	9504-9962	459	464-9503	9040	8	0.998
Acoerulea195_2069	REXdb_ID9719	8388	8378	CCTTC	6-493	488	7896-8383	488	494-7895	7402	7	1
Acoerulea195_2072_rc	REXdb_ID4855	5096	5086	TTAGA	6-373	368	4724-5091	368	374-4723	4350	7	0.992
Acoerulea195_2075	REXdb_ID4856	5617	5607	AAAAG	6-626	621	4993-5612	620	627-4992	4366	7	0.976
Acoerulea195_2077_rc	REXdb_ID9	4665	4655	GTCAT	6-120	115	4546-4660	115	121-4545	4425	6	0.983
Acoerulea195_2082_rc	REXdb_ID7863	10177	10167	GACTT	6-450	445	9714-10172	459	451-9713	9263	7	0.959
Acoerulea195_2088	REXdb_ID3910	8633	8623	GTTGT	6-861	856	7773-8628	856	862-7772	6911	7	0.994
Acoerulea195_209	REXdb_ID7724	9932	9922	GCTTG	6-464	459	9469-9927	459	465-9468	9004	8	1
Acoerulea195_2090	REXdb_ID7981	9461	9451	ACATG	6-486	481	8975-9456	482	487-8974	8488	7	0.963
Acoerulea195_2092_rc	REXdb_ID4857	5435	5425	ATATA	6-611	606	4816-5430	615	612-4815	4204	7	0.972
Acoerulea195_2096_rc	REXdb_ID7923	9751	9741	ACGTA	6-464	459	9288-9746	459	465-9287	8823	7	0.991
Acoerulea195_2097_rc	REXdb_ID7734	9916	9906	TTGGC	6-464	459	9453-9911	459	465-9452	8988	8	0.998
Acoerulea195_2099_rc	REXdb_ID7685	9938	9928	CTGAC	6-464	459	9475-9933	459	465-9474	9010	8	0.998
Acoerulea195_210	REXdb_ID7742	13000	12990	ACATC	6-464	459	12537-12995	459	465-12536	12072	8	1
Acoerulea195_2101	REXdb_ID7888	9762	9752	CCCCC	6-464	459	9299-9757	459	465-9298	8834	8	0.989
Acoerulea195_2106_rc	REXdb_ID11801	5979	5969	CTAAC	6-345	340	5636-5974	339	346-5635	5290	7	0.959
Acoerulea195_2107	REXdb_ID4622	7015	7005	AATGG	6-1034	1029	5947-7010	1064	1035-5946	4912	7	0.952
Acoerulea195_2110_rc	REXdb_ID7950	9858	9848	ATTCT	6-466	461	9393-9853	461	467-9392	8926	8	0.993
Acoerulea195_2115	REXdb_ID4858	5487	5477	GAATG	6-569	564	4919-5482	564	570-4918	4349	7	1
Acoerulea195_2117_rc	REXdb_ID7686	6768	6758	GAAAT	6-464	459	6305-6763	459	465-6304	5840	8	0.998
Acoerulea195_2119	REXdb_ID10	4640	4630	ATATA	6-141	136	4500-4635	136	142-4499	4358	6	0.985
Acoerulea195_212_rc	REXdb_ID4861	5445	5435	CATAG	6-630	625	4822-5440	619	631-4821	4191	7	0.965
Acoerulea195_2125	REXdb_ID4859	5452	5442	AGAAG	6-626	621	4827-5447	621	627-4826	4200	7	0.973
Acoerulea195_2126_rc	REXdb_ID4860	5450	5440	CTTCT	6-627	622	4831-5445	615	628-4830	4203	7	0.958
Acoerulea195_2133	REXdb_ID3911	8544	8534	AAGGT	6-925	920	7620-8539	920	926-7619	6694	7	0.998
Acoerulea195_2140	REXdb_ID7687	10004	9994	GTCGA	6-462	457	9542-9999	458	463-9541	9079	7	0.996
Acoerulea195_2141	REXdb_ID8576	6922	6912	AAAAG	6-573	568	6350-6917	568	574-6349	5776	7	0.979
Acoerulea195_2143_rc	REXdb_ID8588	9423	9413	ATGTA	6-516	511	8908-9418	511	517-8907	8391	6	0.986
Acoerulea195_2144	REXdb_ID9303	10524	10514	ATCAC	6-499	494	10026-10519	494	500-10025	9526	8	0.998
Acoerulea195_2148_rc	REXdb_ID8582	9471	9461	ACAGA	6-552	547	8920-9466	547	553-8919	8367	7	0.974
Acoerulea195_2150	REXdb_ID8595	7163	7153	ACTGC	6-515	510	6649-7158	510	516-6648	6133	6	0.975
Acoerulea195_2152	REXdb_ID4862	5505	5495	TACAA	6-577	572	4929-5500	572	578-4928	4351	7	0.995
Acoerulea195_2153_rc	REXdb_ID3912	8508	8498	TTAAC	6-925	920	7584-8503	920	926-7583	6658	7	0.998
Acoerulea195_216_rc	REXdb_ID8587	9538	9528	AGTAC	6-573	568	8966-9533	568	574-8965	8392	7	0.986
Acoerulea195_2160_rc	REXdb_ID4863	5513	5503	TTCAT	6-577	572	4937-5508	572	578-4936	4359	7	0.997
Acoerulea195_2165	REXdb_ID8515	9630	9620	GTCTT	6-549	544	9082-9625	544	550-9081	8532	7	0.996
Acoerulea195_2166_rc	REXdb_ID11867	5686	5676	TACTC	6-417	412	5270-5681	412	418-5269	4852	7	1
Acoerulea195_2167_rc	REXdb_ID7880	9948	9938	TCCCA	6-467	462	9482-9943	462	468-9481	9014	8	0.985
Acoerulea195_217	REXdb_ID3020	4705	4695	GATAT	6-256	251	4450-4700	251	257-4449	4193	7	1
Acoerulea195_2175	REXdb_ID7674	9938	9928	GCATT	6-465	460	9474-9933	460	466-9473	9008	8	0.998
Acoerulea195_2177	REXdb_ID7765	9712	9702	CTTAT	6-450	445	9249-9707	459	451-9248	8798	8	0.967
Acoerulea195_218_rc	REXdb_ID4864	5474	5464	CTAAG	6-629	624	4847-5469	623	630-4846	4217	7	0.978
Acoerulea195_2180_rc	REXdb_ID8594	9489	9479	ATACC	6-551	546	8939-9484	546	552-8938	8387	6	0.984
Acoerulea195_2182_rc	REXdb_ID9315	10642	10632	GCAAG	6-440	435	10203-10637	435	441-10202	9762	7	1
Acoerulea195_2183	REXdb_ID1791	4715	4705	AAAAA	6-286	281	4430-4710	281	287-4429	4143	7	0.982
Acoerulea195_2186	REXdb_ID7959	9980	9970	CTTAT	6-466	461	9514-9975	462	467-9513	9047	8	0.985
Acoerulea195_2189	REXdb_ID8580	9486	9476	TTATC	6-552	547	8935-9481	547	553-8934	8382	7	0.987
Acoerulea195_219	REXdb_ID7983	9716	9706	AAATG	6-463	458	9254-9711	458	464-9253	8790	7	0.989
Acoerulea195_2190	REXdb_ID3913	8241	8231	ATAAC	6-861	856	7381-8236	856	862-7380	6519	7	0.991
Acoerulea195_2192_rc	REXdb_ID8566	9549	9539	TAGTT	6-551	546	9019-9544	526	552-9018	8467	7	0.956
Acoerulea195_2193	REXdb_ID13335	5178	5168	TAGTT	6-270	265	4909-5173	265	271-4908	4638	7	0.996
Acoerulea195_2196	REXdb_ID9312	10628	10618	CATGG	6-542	537	10087-10623	537	543-10086	9544	8	1
Acoerulea195_2202_rc	REXdb_ID7780	9958	9948	TCGTC	6-464	459	9495-9953	459	465-9494	9030	7	0.998
Acoerulea195_2206	REXdb_ID7786	9967	9957	GAGTT	6-464	459	9497-9962	466	465-9496	9032	8	0.974
Acoerulea195_2208	REXdb_ID7656	9903	9893	CTACT	6-464	459	9440-9898	459	465-9439	8975	8	1
Acoerulea195_2213_rc	REXdb_ID12297	5974	5964	CCAAT	6-695	690	5279-5969	691	696-5278	4583	7	0.968
Acoerulea195_2214	REXdb_ID8563	9560	9550	AAATA	6-550	545	9011-9555	545	551-9010	8460	8	0.991
Acoerulea195_2215_rc	REXdb_ID3914	8285	8275	CAACC	6-861	856	7425-8280	856	862-7424	6563	7	0.994
Acoerulea195_222_rc	REXdb_ID13403	4990	4980	GACCT	6-269	264	4722-4985	264	270-4721	4452	7	0.996
Acoerulea195_2224	REXdb_ID7864	10428	10418	GTAGT	6-463	458	9966-10423	458	464-9965	9502	7	0.987
Acoerulea195_2229	REXdb_ID8505	9491	9481	GATAT	6-563	558	8929-9486	558	564-8928	8365	6	0.989
Acoerulea195_2231_rc	REXdb_ID9718	11779	11769	GTTAT	6-522	517	11258-11774	517	523-11257	10735	7	0.967
Acoerulea195_2232	REXdb_ID7956	9952	9942	AGTAT	6-467	462	9486-9947	462	468-9485	9018	8	0.978
Acoerulea195_2235	REXdb_ID3915	7829	7819	AATAC	6-910	905	6931-7824	894	911-6930	6020	7	0.981
Acoerulea195_2240	REXdb_ID7813	9892	9882	TATAC	6-464	459	9429-9887	459	465-9428	8964	7	0.993
Acoerulea195_2245_rc	REXdb_ID7781	9837	9827	TATAA	6-462	457	9376-9832	457	463-9375	8913	7	0.982
Acoerulea195_2249_rc	REXdb_ID4865	5445	5435	AATAG	6-631	626	4815-5440	626	632-4814	4183	7	0.995
Acoerulea195_225_rc	REXdb_ID3917	8549	8539	TAAAG	6-925	920	7625-8544	920	926-7624	6699	7	0.997
Acoerulea195_2250_rc	REXdb_ID3916	8273	8263	ATAAT	6-921	916	7353-8268	916	922-7352	6431	7	0.995
Acoerulea195_2253_rc	REXdb_ID8000	9731	9721	AAGAT	6-463	458	9269-9726	458	464-9268	8805	8	0.978
Acoerulea195_2254_rc	REXdb_ID12289	5967	5957	CCAAG	6-696	691	5272-5962	691	697-5271	4575	7	0.993
Acoerulea195_2256	REXdb_ID6645	16570	16560	ATAGC	6-204	199	16367-16565	199	205-16366	16162	7	0.995
Acoerulea195_2262	REXdb_ID8573	10621	10611	GTAGG	6-552	547	10070-10616	547	553-10069	9517	8	0.996
Acoerulea195_227	REXdb_ID8592	9294	9284	ACGCG	6-465	460	8830-9289	460	466-8829	8364	8	0.97
Acoerulea195_2272	REXdb_ID8518	9723	9713	AAACT	6-550	545	9174-9718	545	551-9173	8623	7	0.998
Acoerulea195_2279	REXdb_ID7814	10230	10220	AACAC	6-449	444	9782-10225	444	450-9781	9332	8	0.984
Acoerulea195_228_rc	REXdb_ID4866	5465	5455	TACCC	6-631	626	4835-5460	626	632-4834	4203	7	0.99
Acoerulea195_2280	REXdb_ID7892	12863	12853	AATGT	6-467	462	12397-12858	462	468-12396	11929	8	0.983
Acoerulea195_2282_rc	REXdb_ID4623	7138	7128	CTGAT	6-1081	1076	6072-7133	1062	1082-6071	4990	7	0.961
Acoerulea195_2283_rc	REXdb_ID3918	8123	8113	CAAGC	6-925	920	7199-8118	920	926-7198	6273	7	0.999
Acoerulea195_2288_rc	REXdb_ID8023	9982	9972	ACATT	6-486	481	9497-9977	481	487-9496	9010	7	0.983
Acoerulea195_229_rc	REXdb_ID7900	9757	9747	ATAGA	6-463	458	9295-9752	458	464-9294	8831	8	0.985
Acoerulea195_2294	REXdb_ID4867	5481	5471	GAGGC	6-372	367	5110-5476	367	373-5109	4737	7	0.981
Acoerulea195_2299	REXdb_ID8543	9589	9579	ATGGG	6-538	533	9052-9584	533	539-9051	8513	7	0.991
Acoerulea195_2308_rc	REXdb_ID7745	9867	9857	TGCGC	6-463	458	9405-9862	458	464-9404	8941	8	0.996
Acoerulea195_231	REXdb_ID8585	9470	9460	ACTTG	6-552	547	8919-9465	547	553-8918	8366	7	0.995
Acoerulea195_2315_rc	REXdb_ID7960	9733	9723	AGTTT	6-463	458	9271-9728	458	464-9270	8807	8	0.978
Acoerulea195_2316_rc	REXdb_ID7924	9731	9721	ACAAC	6-464	459	9268-9726	459	465-9267	8803	8	0.989
Acoerulea195_2322_rc	REXdb_ID7984	9721	9711	AATTT	6-460	455	9257-9716	460	461-9256	8796	8	0.963
Acoerulea195_2323_rc	REXdb_ID8532	9591	9581	TAATG	6-538	533	9054-9586	533	539-9053	8515	8	0.998
Acoerulea195_2324_rc	REXdb_ID7632	9802	9792	ATGCC	6-463	458	9340-9797	458	464-9339	8876	7	0.991
Acoerulea195_2331_rc	REXdb_ID13401	5223	5213	GACTA	6-230	225	4994-5218	225	231-4993	4763	6	0.982
Acoerulea195_2333	REXdb_ID3919	8515	8505	AAACC	6-926	921	7590-8510	921	927-7589	6663	7	0.997
Acoerulea195_2336	REXdb_ID7688	9889	9879	CTCAC	6-464	459	9426-9884	459	465-9425	8961	7	1
Acoerulea195_2337_rc	REXdb_ID7881	9720	9710	GTCGT	6-449	444	9272-9715	444	450-9271	8822	8	0.982
Acoerulea195_2338	REXdb_ID4868	5380	5370	GATCT	6-372	367	5009-5375	367	373-5008	4636	7	0.981
Acoerulea195_2341_rc	REXdb_ID7689	9921	9911	AACGT	6-464	459	9458-9916	459	465-9457	8993	8	1
Acoerulea195_2342_rc	REXdb_ID7755	9747	9737	CCATA	6-457	452	9285-9742	458	458-9284	8827	8	0.967
Acoerulea195_2345	REXdb_ID3920	10305	10295	TGGTT	6-1178	1173	9129-10300	1172	1179-9128	7950	7	0.973
Acoerulea195_2348	REXdb_ID7953	9748	9738	TAATG	6-464	459	9286-9743	458	465-9285	8821	8	0.974
Acoerulea195_2349	REXdb_ID4869	5495	5485	TCTCT	6-575	570	4924-5490	567	576-4923	4348	7	0.991
Acoerulea195_2354	REXdb_ID7714	9839	9829	TTTCT	6-465	460	9375-9834	460	466-9374	8909	8	0.985
Acoerulea195_2355_rc	REXdb_ID7822	9897	9887	TACTT	6-463	458	9435-9892	458	464-9434	8971	7	0.989
Acoerulea195_2359	REXdb_ID4870	5381	5371	CTCTT	6-373	368	5009-5376	368	374-5008	4635	7	0.989
Acoerulea195_236	REXdb_ID3921	8265	8255	AGAAG	6-920	915	7346-8260	915	921-7345	6425	7	0.984
Acoerulea195_2364	REXdb_ID11	4690	4680	GCCAT	6-143	138	4548-4685	138	144-4547	4404	6	0.993
Acoerulea195_2366_rc	REXdb_ID7986	9884	9874	CTAAC	6-452	447	9432-9879	448	453-9431	8979	7	0.967
Acoerulea195_2371_rc	REXdb_ID7657	9101	9091	TAAAC	6-464	459	8638-9096	459	465-8637	8173	8	1
Acoerulea195_2376_rc	REXdb_ID7954	8328	8318	AGACC	6-463	458	7866-8323	458	464-7865	7402	7	0.987
Acoerulea195_2380	REXdb_ID7627	9902	9892	CTTGT	6-463	458	9440-9897	458	464-9439	8976	8	0.989
Acoerulea195_2382	REXdb_ID3922	8341	8331	ATATC	6-926	921	7416-8336	921	927-7415	6489	7	1
Acoerulea195_239	REXdb_ID2696	6305	6295	TAAAG	6-465	460	5841-6300	460	466-5840	5375	7	0.993
Acoerulea195_2395	REXdb_ID11800	5896	5886	GTTTG	6-327	322	5570-5891	322	328-5569	5242	8	0.978
Acoerulea195_2397	REXdb_ID7804	9834	9824	CTATT	6-465	460	9370-9829	460	466-9369	8904	7	0.993
Acoerulea195_2398	REXdb_ID7725	9897	9887	GTGTT	6-463	458	9435-9892	458	464-9434	8971	8	1
Acoerulea195_240	REXdb_ID7629	9864	9854	CTCAA	6-463	458	9402-9859	458	464-9401	8938	7	0.996
Acoerulea195_2403	REXdb_ID7791	9672	9662	GATTC	6-464	459	9210-9667	458	465-9209	8745	8	0.989
Acoerulea195_2404	REXdb_ID7808	9752	9742	ATCCC	6-463	458	9290-9747	458	464-9289	8826	7	0.993
Acoerulea195_2405_rc	REXdb_ID8509	9524	9514	ACTTC	6-494	489	9031-9519	489	495-9030	8536	6	0.982
Acoerulea195_2407_rc	REXdb_ID9720	8313	8303	CAAAC	6-488	483	7826-8308	483	489-7825	7337	6	0.996
Acoerulea195_241	REXdb_ID7658	9880	9870	GACAC	6-463	458	9418-9875	458	464-9417	8954	8	1
Acoerulea195_2411_rc	REXdb_ID7828	9827	9817	ACTAG	6-457	452	9371-9822	452	458-9370	8913	7	0.989
Acoerulea195_2414	REXdb_ID7841	9919	9909	ATCGC	6-464	459	9456-9914	459	465-9455	8991	7	0.998
Acoerulea195_2416_rc	REXdb_ID4871	5460	5450	GAGCA	6-629	624	4832-5455	624	630-4831	4202	7	0.986
Acoerulea195_2419	REXdb_ID8521	9585	9575	ATATA	6-543	538	9043-9580	538	544-9042	8499	8	1
Acoerulea195_242	REXdb_ID3923	10075	10065	GTGAA	6-1177	1172	8888-10070	1183	1178-8887	7710	7	0.97
Acoerulea195_2420_rc	REXdb_ID8555	9547	9537	ATACT	6-553	548	8995-9542	548	554-8994	8441	7	0.985
Acoerulea195_2421_rc	REXdb_ID7842	9727	9717	AGGTC	6-464	459	9264-9722	459	465-9263	8799	7	0.991
Acoerulea195_2423	REXdb_ID7642	9835	9825	TCATC	6-463	458	9373-9830	458	464-9372	8909	8	0.987
Acoerulea195_2427	REXdb_ID3924	7999	7989	GATAT	6-860	855	7140-7994	855	861-7139	6279	7	0.991
Acoerulea195_2428_rc	REXdb_ID7904	9735	9725	ATAAT	6-449	444	9273-9730	458	450-9272	8823	8	0.954
Acoerulea195_2429_rc	REXdb_ID8519	9527	9517	GGTAA	6-543	538	8968-9522	555	544-8967	8424	6	0.964
Acoerulea195_2434	REXdb_ID7996	9896	9888	ATAC	5-460	456	9436-9892	457	461-9435	8975	8	0.985
Acoerulea195_2435	REXdb_ID8006	9889	9879	TCAAT	6-463	458	9427-9884	458	464-9426	8963	7	0.998
Acoerulea195_2439	REXdb_ID4872	5598	5588	ATCAG	6-622	617	4977-5593	617	623-4976	4354	7	0.985
Acoerulea195_2440_rc	REXdb_ID7876	9710	9700	CATAT	6-463	458	9249-9705	457	464-9248	8785	7	0.972
Acoerulea195_2441	REXdb_ID8503	9504	9494	ATTAT	6-490	485	9011-9499	489	491-9010	8520	6	0.961
Acoerulea195_2442	REXdb_ID8015	9836	9826	CTCCC	6-465	460	9373-9831	459	466-9372	8907	8	0.983
Acoerulea195_2443_rc	REXdb_ID7701	12077	12067	ATTTG	6-522	517	11556-12072	517	523-11555	11033	7	0.998
Acoerulea195_2445	REXdb_ID7901	9682	9672	TCAGG	6-463	458	9220-9677	458	464-9219	8756	8	0.993
Acoerulea195_245_rc	REXdb_ID3926	8465	8455	GTGGT	6-924	919	7541-8460	920	925-7540	6616	7	0.996
Acoerulea195_2453	REXdb_ID3925	8743	8733	GTTGC	6-945	940	7792-8738	947	946-7791	6846	7	0.985
Acoerulea195_2456	REXdb_ID3021	4892	4882	ACCAC	6-382	377	4507-4887	381	383-4506	4124	7	0.979
Acoerulea195_2459	REXdb_ID7702	9670	9660	GTAGC	6-463	458	9208-9665	458	464-9207	8744	8	0.983
Acoerulea195_2460_rc	REXdb_ID1792	5183	5173	GAAGG	6-388	383	4796-5178	383	389-4795	4407	7	0.99
Acoerulea195_2469	REXdb_ID4873	6234	6224	GGATC	6-620	615	5619-6229	611	621-5618	4998	7	0.971
Acoerulea195_2471	REXdb_ID4874	6722	6712	GGATC	6-620	615	6107-6717	611	621-6106	5486	7	0.971
Acoerulea195_2473	REXdb_ID4875	5364	5354	AAAGT	6-372	367	4993-5359	367	373-4992	4620	7	0.981
Acoerulea195_2477	REXdb_ID3022	4757	4747	GGTGG	6-255	250	4503-4752	250	256-4502	4247	7	1
Acoerulea195_2478	REXdb_ID7659	9906	9896	GTTAC	6-464	459	9443-9901	459	465-9442	8978	8	0.998
Acoerulea195_2487_rc	REXdb_ID7932	9678	9668	AGTAG	6-463	458	9216-9673	458	464-9215	8752	8	0.978
Acoerulea195_2494_rc	REXdb_ID3927	8464	8454	TCCCG	6-925	920	7540-8459	920	926-7539	6614	7	0.999
Acoerulea195_2495_rc	REXdb_ID3928	8476	8468	AAAT	5-891	887	7586-8472	887	892-7585	6694	7	0.997
Acoerulea195_2497	REXdb_ID9738	14248	14238	GTTTT	6-938	933	13311-14243	933	939-13310	12372	8	0.951
Acoerulea195_2499	REXdb_ID3929	7332	7322	AAGGA	6-925	920	6408-7327	920	926-6407	5482	7	0.999
Acoerulea195_25_rc	REXdb_ID8551	9523	9513	ATGTG	6-551	546	8973-9518	546	552-8972	8421	7	0.995
Acoerulea195_2512	REXdb_ID9305	10257	10247	CCTTC	6-440	435	9818-10252	435	441-9817	9377	7	0.991
Acoerulea195_2521_rc	REXdb_ID8016	9661	9651	CAAAC	6-467	462	9195-9656	462	468-9194	8727	7	0.996
Acoerulea195_2524	REXdb_ID7833	9807	9797	GTGGT	6-450	445	9344-9802	459	451-9343	8893	8	0.965
Acoerulea195_2525	REXdb_ID7644	9887	9877	GCAAT	6-464	459	9424-9882	459	465-9423	8959	8	1
Acoerulea195_2527_rc	REXdb_ID8496	9491	9481	CCCAT	6-496	491	8996-9486	491	497-8995	8499	7	0.994
Acoerulea195_253_rc	REXdb_ID6012	11664	11654	GAACG	6-1555	1550	10109-11659	1551	1556-10108	8553	7	0.995
Acoerulea195_2531_rc	REXdb_ID13068	10863	10853	GATCC	6-2924	2919	7940-10858	2919	2925-7939	5015	6	1
Acoerulea195_2533	REXdb_ID7902	9728	9718	AGTCA	6-465	460	9266-9723	458	466-9265	8800	7	0.983
Acoerulea195_2534_rc	REXdb_ID7961	9880	9870	ATGGC	6-468	463	9414-9875	462	469-9413	8945	8	0.981
Acoerulea195_2539	REXdb_ID7769	9117	9107	ATCAT	6-464	459	8654-9112	459	465-8653	8189	7	1
Acoerulea195_254_rc	REXdb_ID7882	9813	9803	TAATA	6-464	459	9350-9808	459	465-9349	8885	7	0.985
Acoerulea195_2546	REXdb_ID8571	9541	9531	GTAAG	6-552	547	8990-9536	547	553-8989	8437	8	0.989
Acoerulea195_255	REXdb_ID8001	11973	11963	ATATT	6-463	458	11511-11968	458	464-11510	11047	8	0.989
Acoerulea195_2561_rc	REXdb_ID4876	5406	5396	AAAAC	6-377	372	5035-5401	367	378-5034	4657	7	0.954
Acoerulea195_2562_rc	REXdb_ID3930	8199	8189	CATTC	6-856	851	7344-8194	851	857-7343	6487	7	0.994
Acoerulea195_2567_rc	REXdb_ID8510	9668	9658	GAAAC	6-543	538	9126-9663	538	544-9125	8582	6	0.968
Acoerulea195_2568_rc	REXdb_ID7675	9813	9803	GTAAT	6-463	458	9351-9808	458	464-9350	8887	8	0.998
Acoerulea195_2569	REXdb_ID7823	9756	9746	GAGAC	6-464	459	9293-9751	459	465-9292	8828	8	0.991
Acoerulea195_257	REXdb_ID7893	9739	9729	GCGAT	6-445	440	9295-9734	440	446-9294	8849	7	0.984
Acoerulea195_2570	REXdb_ID11797	5928	5918	ACTTG	6-346	341	5583-5923	341	347-5582	5236	8	0.994
Acoerulea195_2571_rc	REXdb_ID11868	5686	5676	CTGAA	6-417	412	5270-5681	412	418-5269	4852	7	0.998
Acoerulea195_2573_rc	REXdb_ID7787	9880	9870	GTCCC	6-464	459	9417-9875	459	465-9416	8952	8	1
Acoerulea195_2575_rc	REXdb_ID8025	8579	8569	AACTT	6-465	460	8115-8574	460	466-8114	7649	7	0.961
Acoerulea195_2579	REXdb_ID7703	9976	9966	GTCGC	6-464	459	9514-9971	458	465-9513	9049	8	0.998
Acoerulea195_2591_rc	REXdb_ID8042	9853	9843	TATTT	6-446	441	9408-9848	441	447-9407	8961	8	0.968
Acoerulea195_2593_rc	REXdb_ID3931	8647	8637	CAAGT	6-924	919	7724-8642	919	925-7723	6799	7	0.996
Acoerulea195_26_rc	REXdb_ID7691	9901	9891	AATTG	6-464	459	9438-9896	459	465-9437	8973	7	0.996
Acoerulea195_2614_rc	REXdb_ID9313	10416	10406	CCTGG	6-436	431	9981-10411	431	437-9980	9544	8	0.979
Acoerulea195_2619_rc	REXdb_ID8583	9516	9506	CCAAG	6-552	547	8965-9511	547	553-8964	8412	6	0.996
Acoerulea195_2625	REXdb_ID7766	9853	9843	CAAAC	6-466	461	9388-9848	461	467-9387	8921	7	0.991
Acoerulea195_2626	REXdb_ID7914	9761	9751	CACAA	6-460	455	9299-9756	458	461-9298	8838	8	0.972
Acoerulea195_2629	REXdb_ID7896	9714	9704	TAGTT	6-464	459	9251-9709	459	465-9250	8786	8	0.985
Acoerulea195_2634_rc	REXdb_ID4877	5468	5458	AATCG	6-630	625	4839-5463	625	631-4838	4208	7	0.978
Acoerulea195_2639_rc	REXdb_ID7865	9760	9750	TATAT	6-463	458	9298-9755	458	464-9297	8834	8	0.991
Acoerulea195_2640_rc	REXdb_ID3932	8595	8585	GGATG	6-924	919	7672-8590	919	925-7671	6747	7	0.998
Acoerulea195_2641_rc	REXdb_ID8036	9945	9935	GCATG	6-446	441	9500-9940	441	447-9499	9053	8	0.984
Acoerulea195_2645_rc	REXdb_ID3023	4909	4899	TAAAT	6-382	377	4520-4904	385	383-4519	4137	7	0.969
Acoerulea195_2647_rc	REXdb_ID7987	9943	9933	CTTAT	6-467	462	9484-9938	455	468-9483	9016	7	0.959
Acoerulea195_2648_rc	REXdb_ID8470	9538	9528	CAAAA	6-499	494	9040-9533	494	500-9039	8540	6	0.998
Acoerulea195_265	REXdb_ID3933	8571	8561	ATGAG	6-926	921	7646-8566	921	927-7645	6719	7	0.999
Acoerulea195_2654_rc	REXdb_ID7782	9813	9803	ACAAT	6-462	457	9352-9808	457	463-9351	8889	8	0.978
Acoerulea195_2658	REXdb_ID3934	8501	8491	ATTGT	6-924	919	7578-8496	919	925-7577	6653	7	0.996
Acoerulea195_2659_rc	REXdb_ID4878	6061	6051	CGGTG	6-617	612	5433-6056	624	618-5432	4815	7	0.96
Acoerulea195_266	REXdb_ID8494	9509	9499	GTTTT	6-489	484	9021-9504	484	490-9020	8531	6	0.994
Acoerulea195_2663_rc	REXdb_ID3935	8287	8277	GTTAT	6-925	920	7363-8282	920	926-7362	6437	7	0.992
Acoerulea195_2666_rc	REXdb_ID8032	13270	13260	AACTC	6-478	473	12793-13265	473	479-12792	12314	7	0.973
Acoerulea195_2667_rc	REXdb_ID3024	4732	4722	CCGCA	6-320	315	4413-4727	315	321-4412	4092	6	1
Acoerulea195_2669_rc	REXdb_ID3025	4738	4728	TACAC	6-323	318	4416-4733	318	324-4415	4092	6	1
Acoerulea195_2674	REXdb_ID3936	8477	8467	CCATA	6-925	920	7552-8472	921	926-7551	6626	7	0.998
Acoerulea195_2678	REXdb_ID8028	9797	9787	ATCCT	6-467	462	9330-9792	463	468-9329	8862	8	0.978
Acoerulea195_2684_rc	REXdb_ID3937	8551	8541	GATCA	6-923	918	7627-8546	920	924-7626	6703	7	0.995
Acoerulea195_2686_rc	REXdb_ID8524	9613	9603	ATATT	6-538	533	9076-9608	533	539-9075	8537	6	0.996
Acoerulea195_2688	REXdb_ID3938	8500	8490	ATATC	6-925	920	7576-8495	920	926-7575	6650	7	1
Acoerulea195_2694_rc	REXdb_ID8497	9473	9463	AATAG	6-495	490	8979-9468	490	496-8978	8483	7	0.998
Acoerulea195_2697_rc	REXdb_ID7849	9757	9747	AGATT	6-463	458	9295-9752	458	464-9294	8831	7	0.991
Acoerulea195_2698_rc	REXdb_ID7690	9863	9853	TAATC	6-463	458	9401-9858	458	464-9400	8937	8	0.989
Acoerulea195_2701_rc	REXdb_ID8597	9509	9499	GTTGT	6-552	547	8958-9504	547	553-8957	8405	8	0.973
Acoerulea195_2715	REXdb_ID3026	4809	4799	CGGAG	6-325	320	4485-4804	320	326-4484	4159	7	0.988
Acoerulea195_2716	REXdb_ID3939	8073	8065	TTTG	5-306	302	7768-8069	302	307-7767	7461	6	0.997
Acoerulea195_2718_rc	REXdb_ID3940	8381	8371	ACGGG	6-924	919	7458-8376	919	925-7457	6533	7	1
Acoerulea195_272_rc	REXdb_ID3029	5368	5358	TATAC	6-326	321	5043-5363	321	327-5042	4716	7	0.994
Acoerulea195_2720_rc	REXdb_ID3941	8491	8481	GAGAG	6-925	920	7567-8486	920	926-7566	6641	7	0.993
Acoerulea195_2721_rc	REXdb_ID7834	9866	9856	CCCTT	6-464	459	9403-9861	459	465-9402	8938	8	0.998
Acoerulea195_2722	REXdb_ID3027	4788	4778	ACCTG	6-261	256	4528-4783	256	262-4527	4266	7	1
Acoerulea195_2724	REXdb_ID12287	5974	5964	CCAAG	6-694	689	5281-5969	689	695-5280	4586	8	0.996
Acoerulea195_2725_rc	REXdb_ID3942	8441	8431	CAAGT	6-925	920	7517-8436	920	926-7516	6591	7	0.999
Acoerulea195_2726_rc	REXdb_ID3028	4793	4783	GTATT	6-328	323	4466-4788	323	329-4465	4137	7	0.985
Acoerulea195_2728_rc	REXdb_ID2697	6290	6280	ATAAA	6-454	449	5837-6285	449	455-5836	5382	7	0.973
Acoerulea195_2730	REXdb_ID8556	9611	9601	GTAAG	6-550	545	9062-9606	545	551-9061	8511	8	0.994
Acoerulea195_2733	REXdb_ID11795	5913	5903	ATACT	6-346	341	5568-5908	341	347-5567	5221	7	0.991
Acoerulea195_2734	REXdb_ID7974	9949	9939	AAATT	6-466	461	9483-9944	462	467-9482	9016	8	0.983
Acoerulea195_2735	REXdb_ID7929	9752	9742	AAGAT	6-463	458	9290-9747	458	464-9289	8826	8	0.987
Acoerulea195_2736	REXdb_ID12294	5966	5956	GTGTA	6-695	690	5272-5961	690	696-5271	4576	7	0.987
Acoerulea195_2738_rc	REXdb_ID4879	5505	5495	AAAAC	6-578	573	4928-5500	573	579-4927	4349	7	0.993
Acoerulea195_2739_rc	REXdb_ID7829	9969	9959	GATAT	6-463	458	9507-9964	458	464-9506	9043	8	0.996
Acoerulea195_2740_rc	REXdb_ID8029	9950	9940	AATAC	6-486	481	9465-9945	481	487-9464	8978	7	0.958
Acoerulea195_2745_rc	REXdb_ID3943	9631	9621	TTAAG	6-921	916	8711-9626	916	922-8710	7789	7	0.988
Acoerulea195_2750	REXdb_ID3944	8316	8306	CCTTC	6-921	916	7400-8311	912	922-7399	6478	7	0.986
Acoerulea195_2753	REXdb_ID3945	8229	8219	CGAAT	6-921	916	7309-8224	916	922-7308	6387	7	0.992
Acoerulea195_2755_rc	REXdb_ID8537	9629	9619	CTAAT	6-549	544	9081-9624	544	550-9080	8531	6	0.998
Acoerulea195_2759_rc	REXdb_ID4880	5468	5458	AGAAG	6-629	624	4842-5463	622	630-4841	4212	7	0.974
Acoerulea195_2760	REXdb_ID4881	5422	5412	CACTT	6-642	637	4781-5417	637	643-4780	4138	7	0.989
Acoerulea195_2772	REXdb_ID11802	5928	5918	CAAAG	6-346	341	5583-5923	341	347-5582	5236	7	0.977
Acoerulea195_2775_rc	REXdb_ID3946	8003	7993	GAAGG	6-861	856	7162-7998	837	862-7161	6300	7	0.973
Acoerulea195_2776_rc	REXdb_ID9306	10597	10587	GAAGT	6-499	494	10099-10592	494	500-10098	9599	7	0.99
Acoerulea195_2779	REXdb_ID13402	5232	5222	AGTTC	6-232	227	5002-5227	226	233-5001	4769	6	0.987
Acoerulea195_2782	REXdb_ID7770	9900	9890	GAATA	6-464	459	9437-9895	459	465-9436	8972	7	0.998
Acoerulea195_2794_rc	REXdb_ID7660	9875	9865	GTGAA	6-455	450	9413-9870	458	456-9412	8957	8	0.978
Acoerulea195_2797_rc	REXdb_ID7936	11622	11612	CATGT	6-463	458	11160-11617	458	464-11159	10696	8	0.989
Acoerulea195_2803_rc	REXdb_ID3947	8511	8501	CCAAG	6-925	920	7587-8506	920	926-7586	6661	7	0.999
Acoerulea195_2811_rc	REXdb_ID7704	9741	9731	ATAAA	6-463	458	9279-9736	458	464-9278	8815	8	0.996
Acoerulea195_2816_rc	REXdb_ID8598	10699	10689	CATAT	6-551	546	10149-10694	546	552-10148	9597	7	0.989
Acoerulea195_2819	REXdb_ID7883	9929	9919	GAATG	6-463	458	9467-9924	458	464-9466	9003	7	0.996
Acoerulea195_282_rc	REXdb_ID7676	9873	9863	ATTGT	6-461	456	9411-9868	458	462-9410	8949	7	0.991
Acoerulea195_2830_rc	REXdb_ID3948	8434	8424	ATCAT	6-924	919	7511-8429	919	925-7510	6586	7	0.998
Acoerulea195_2834	REXdb_ID7978	9788	9778	AAAGT	6-476	471	9313-9783	471	477-9312	8836	8	0.979
Acoerulea195_2838	REXdb_ID9308	10335	10325	GTGTC	6-439	434	9897-10330	434	440-9896	9457	7	0.993
Acoerulea195_2839_rc	REXdb_ID7726	9910	9900	GACGT	6-464	459	9447-9905	459	465-9446	8982	8	0.996
Acoerulea195_2841_rc	REXdb_ID8552	9526	9516	ATACT	6-549	544	8977-9521	545	550-8976	8427	6	0.991
Acoerulea195_2842_rc	REXdb_ID7824	9711	9701	GTATT	6-449	444	9263-9706	444	450-9262	8813	7	0.984
Acoerulea195_2847_rc	REXdb_ID3949	8522	8512	CATAT	6-927	922	7596-8517	922	928-7595	6668	7	0.998
Acoerulea195_2850_rc	REXdb_ID8013	9839	9829	GTATC	6-466	461	9373-9834	462	467-9372	8906	7	0.983
Acoerulea195_2862	REXdb_ID3950	10963	10953	ATATT	6-1176	1171	9804-10958	1155	1177-9803	8627	7	0.974
Acoerulea195_2865_rc	REXdb_ID7856	9061	9051	ACAGA	6-464	459	8598-9056	459	465-8597	8133	8	0.98
Acoerulea195_287_rc	REXdb_ID12907	7954	7944	GATAT	6-1503	1498	6452-7949	1498	1504-6451	4948	7	1
Acoerulea195_2871	REXdb_ID7758	9749	9739	CCAGG	6-471	466	9286-9744	459	472-9285	8814	8	0.979
Acoerulea195_2874	REXdb_ID8559	9559	9549	GGTGA	6-549	544	9011-9554	544	550-9010	8461	7	0.996
Acoerulea195_2876	REXdb_ID3951	8466	8456	CTATT	6-925	920	7542-8461	920	926-7541	6616	7	1
Acoerulea195_2879_rc	REXdb_ID7997	10704	10694	AATAT	6-463	458	10242-10699	458	464-10241	9778	8	0.985
Acoerulea195_288	REXdb_ID4882	5082	5072	CTGAC	6-374	369	4711-5077	367	375-4710	4336	7	0.976
Acoerulea195_2880	REXdb_ID3952	8514	8504	AAACC	6-925	920	7590-8509	920	926-7589	6664	7	0.992
Acoerulea195_2884	REXdb_ID7907	9749	9739	TCAAG	6-463	458	9287-9744	458	464-9286	8823	7	0.983
Acoerulea195_2886_rc	REXdb_ID3953	8475	8465	TGTCA	6-925	920	7551-8470	920	926-7550	6625	7	1
Acoerulea195_2892	REXdb_ID9351	10765	10755	GTTGT	6-454	449	10311-10760	450	455-10310	9856	7	0.967
Acoerulea195_2894_rc	REXdb_ID9309	10443	10433	GTCTT	6-438	433	10023-10438	416	439-10022	9584	8	0.958
Acoerulea195_2899	REXdb_ID8564	9529	9519	GAAGG	6-552	547	8978-9524	547	553-8977	8425	8	0.989
Acoerulea195_2901_rc	REXdb_ID7638	9926	9916	CTTAC	6-463	458	9464-9921	458	464-9463	9000	7	0.993
Acoerulea195_2902	REXdb_ID11803	5965	5955	GTTTC	6-346	341	5620-5960	341	347-5619	5273	8	0.985
Acoerulea195_2905	REXdb_ID7735	9962	9952	TATAC	6-464	459	9499-9957	459	465-9498	9034	7	1
Acoerulea195_2906	REXdb_ID7815	9853	9843	ATATT	6-465	460	9389-9848	460	466-9388	8923	8	0.987
Acoerulea195_2909_rc	REXdb_ID7816	9823	9813	ATCAC	6-463	458	9361-9818	458	464-9360	8897	8	0.998
Acoerulea195_291_rc	REXdb_ID8596	9074	9064	GTAAA	6-511	506	8566-9069	504	512-8565	8054	6	0.98
Acoerulea195_2912_rc	REXdb_ID8488	9541	9531	TATAT	6-500	495	9042-9536	495	501-9041	8541	8	0.998
Acoerulea195_2913	REXdb_ID12916	7872	7862	TGCTA	6-1462	1457	6408-7867	1460	1463-6407	4945	7	0.988
Acoerulea195_2915	REXdb_ID3030	4793	4783	ACATT	6-261	256	4533-4788	256	262-4532	4271	7	0.996
Acoerulea195_2919_rc	REXdb_ID7933	9734	9724	AGATG	6-463	458	9272-9729	458	464-9271	8808	8	0.989
Acoerulea195_292_rc	REXdb_ID9717	10340	10330	ATGGA	6-517	512	9826-10335	510	518-9825	9308	7	0.98
Acoerulea195_2921	REXdb_ID8525	9631	9621	CCAAC	6-551	546	9081-9626	546	552-9080	8529	8	0.996
Acoerulea195_2922	REXdb_ID8491	9527	9517	GTATA	6-494	489	9034-9522	489	495-9033	8539	6	0.982
Acoerulea195_2923	REXdb_ID7925	9728	9718	TGAAC	6-463	458	9266-9723	458	464-9265	8802	8	0.989
Acoerulea195_2925	REXdb_ID8574	9557	9547	ATAGC	6-550	545	9008-9552	545	551-9007	8457	7	0.994
Acoerulea195_2926_rc	REXdb_ID7715	9834	9824	AATTC	6-463	458	9372-9829	458	464-9371	8908	8	0.991
Acoerulea195_2929_rc	REXdb_ID12	4894	4884	ACTGG	6-211	206	4684-4889	206	212-4683	4472	7	0.985
Acoerulea195_2931_rc	REXdb_ID7798	9930	9920	GCCAA	6-464	459	9467-9925	459	465-9466	9002	8	1
Acoerulea195_2935_rc	REXdb_ID7788	9751	9741	TATGG	6-463	458	9289-9746	458	464-9288	8825	7	0.993
Acoerulea195_2938	REXdb_ID4883	5531	5521	AAAAC	6-596	591	4955-5526	572	597-4954	4358	7	0.959
Acoerulea195_294	REXdb_ID8484	9553	9543	CCTGC	6-500	495	9054-9548	495	501-9053	8553	7	1
Acoerulea195_2943_rc	REXdb_ID3954	8328	8318	TGGAG	6-925	920	7404-8323	920	926-7403	6478	7	0.987
Acoerulea195_2965	REXdb_ID7645	9841	9831	TTGTA	6-463	458	9379-9836	458	464-9378	8915	8	0.991
Acoerulea195_2966_rc	REXdb_ID9345	10502	10492	TTCAT	6-453	448	10050-10497	448	454-10049	9596	7	0.987
Acoerulea195_2967	REXdb_ID7850	9789	9779	CCTTA	6-468	463	9322-9784	463	469-9321	8853	8	0.985
Acoerulea195_2968	REXdb_ID8492	8484	8474	GTCAC	6-496	491	7989-8479	491	497-7988	7492	8	0.996
Acoerulea195_297_rc	REXdb_ID7630	9888	9878	GCGTA	6-463	458	9426-9883	458	464-9425	8962	7	1
Acoerulea195_2970	REXdb_ID7946	10628	10618	CATAT	6-467	462	10162-10623	462	468-10161	9694	7	0.985
Acoerulea195_2973	REXdb_ID7746	9748	9738	GTGTC	6-464	459	9285-9743	459	465-9284	8820	8	0.991
Acoerulea195_2976_rc	REXdb_ID13585	5269	5259	TTCAA	6-243	238	5027-5264	238	244-5026	4783	6	0.996
Acoerulea195_298_rc	REXdb_ID13405	5174	5164	AACAG	6-270	265	4905-5169	265	271-4904	4634	7	0.974
Acoerulea195_2984	REXdb_ID7843	9773	9763	CTATG	6-464	459	9310-9768	459	465-9309	8845	8	0.983
Acoerulea195_2985_rc	REXdb_ID7805	9873	9863	AGAAT	6-464	459	9410-9868	459	465-9409	8945	8	0.993
Acoerulea195_2989_rc	REXdb_ID7760	9817	9807	ATGCT	6-463	458	9355-9812	458	464-9354	8891	7	0.998
Acoerulea195_299	REXdb_ID9349	12817	12807	AATAG	6-440	435	12378-12812	435	441-12377	11937	8	0.991
Acoerulea195_2992	REXdb_ID7937	9749	9739	TGACC	6-463	458	9288-9744	457	464-9287	8824	8	0.98
Acoerulea195_2994_rc	REXdb_ID3955	8521	8511	AGGAA	6-926	921	7596-8516	921	927-7595	6669	7	1
Acoerulea195_2995_rc	REXdb_ID4884	5379	5369	GCATC	6-372	367	5008-5374	367	373-5007	4635	7	0.995
Acoerulea195_2996	REXdb_ID9339	10705	10695	TATAG	6-461	456	10245-10700	456	462-10244	9783	8	0.985
Acoerulea195_301_rc	REXdb_ID2698	6304	6294	CGAGG	6-465	460	5840-6299	460	466-5839	5374	7	1
Acoerulea195_3011_rc	REXdb_ID7643	9907	9897	AATAT	6-463	458	9445-9902	458	464-9444	8981	8	0.996
Acoerulea195_3012_rc	REXdb_ID3956	8485	8475	CATTC	6-924	919	7562-8480	919	925-7561	6637	7	0.997
Acoerulea195_3017	REXdb_ID6640	12555	12547	TGCA	5-153	149	12403-12551	149	154-12402	12249	6	0.98
Acoerulea195_3019_rc	REXdb_ID3957	8854	8844	GTTAT	6-861	856	7996-8849	854	862-7995	7134	7	0.998
Acoerulea195_3022	REXdb_ID4885	5529	5521	GTAA	5-420	416	5110-5525	416	421-5109	4689	7	0.99
Acoerulea195_3024	REXdb_ID4886	5771	5761	GTTCC	6-454	449	5329-5766	438	455-5328	4874	7	0.955
Acoerulea195_3027	REXdb_ID4887	5463	5453	TTAAG	6-630	625	4834-5458	625	631-4833	4203	7	0.987
Acoerulea195_3028	REXdb_ID1820	7888	7878	CTTAT	6-1311	1306	6578-7883	1306	1312-6577	5266	7	0.998
Acoerulea195_3032	REXdb_ID7894	9727	9717	CATAC	6-463	458	9265-9722	458	464-9264	8801	8	0.983
Acoerulea195_3035	REXdb_ID8516	9637	9627	AGGAG	6-550	545	9088-9632	545	551-9087	8537	7	0.998
Acoerulea195_3039	REXdb_ID8567	9497	9487	TTCTT	6-552	547	8946-9492	547	553-8945	8393	8	0.985
Acoerulea195_304	REXdb_ID4624	7086	7076	GGATT	6-1088	1083	6000-7081	1082	1089-5999	4911	7	0.977
Acoerulea195_3041	REXdb_ID3958	10531	10521	ATAAC	6-919	914	9613-10526	914	920-9612	8693	7	0.998
Acoerulea195_3044	REXdb_ID8506	6688	6678	AAAAT	6-543	538	6146-6683	538	544-6145	5602	6	0.994
Acoerulea195_3046	REXdb_ID7661	9906	9896	TACTA	6-464	459	9443-9901	459	465-9442	8978	7	0.996
Acoerulea195_3047_rc	REXdb_ID7705	9901	9891	AAACT	6-464	459	9438-9896	459	465-9437	8973	8	1
Acoerulea195_3048	REXdb_ID3031	4899	4889	TTTGC	6-381	376	4519-4894	376	382-4518	4137	7	0.981
Acoerulea195_3049_rc	REXdb_ID13586	5242	5232	CATGA	6-262	257	4981-5237	257	263-4980	4718	7	1
Acoerulea195_3050_rc	REXdb_ID12911	8000	7990	TGCAA	6-1526	1521	6475-7995	1521	1527-6474	4948	7	0.995
Acoerulea195_3051_rc	REXdb_ID8533	9532	9522	AATAC	6-538	533	8995-9527	533	539-8994	8456	7	0.996
Acoerulea195_3052	REXdb_ID4888	5096	5086	TTTGG	6-373	368	4724-5091	368	374-4723	4350	7	0.986
Acoerulea195_3057_rc	REXdb_ID4889	5454	5444	CTCCC	6-631	626	4823-5449	627	632-4822	4191	7	0.981
Acoerulea195_306_rc	REXdb_ID13	4943	4933	TATAT	6-211	206	4733-4938	206	212-4732	4521	7	0.99
Acoerulea195_3061	REXdb_ID2699	6174	6164	TATGG	6-462	457	5713-6169	457	463-5712	5250	7	0.98
Acoerulea195_3066	REXdb_ID3959	8528	8518	AAACA	6-925	920	7604-8523	920	926-7603	6678	7	0.996
Acoerulea195_3069	REXdb_ID9334	10401	10391	CGTAT	6-437	432	9965-10396	432	438-9964	9527	7	0.995
Acoerulea195_307	REXdb_ID7817	10504	10494	GTCTA	6-464	459	10039-10499	461	465-10038	9574	8	0.972
Acoerulea195_3071_rc	REXdb_ID3960	8533	8523	AAAGG	6-925	920	7609-8528	920	926-7608	6683	7	0.991
Acoerulea195_3072_rc	REXdb_ID7806	9739	9729	GCAGA	6-464	459	9276-9734	459	465-9275	8811	8	0.996
Acoerulea195_3074	REXdb_ID9324	10416	10406	GGTTG	6-437	432	9980-10411	432	438-9979	9542	8	0.995
Acoerulea195_3080_rc	REXdb_ID7747	9936	9926	TGGGC	6-464	459	9473-9931	459	465-9472	9008	8	0.993
Acoerulea195_3084	REXdb_ID7965	9970	9960	AAACT	6-468	463	9503-9965	463	469-9502	9034	8	0.981
Acoerulea195_3087	REXdb_ID8581	9555	9545	CAAAT	6-576	571	8983-9550	568	577-8982	8406	7	0.988
Acoerulea195_3091_rc	REXdb_ID7857	9994	9984	CCCAC	6-464	459	9531-9989	459	465-9530	9066	8	0.998
Acoerulea195_3099	REXdb_ID8008	9903	9893	GATAA	6-468	463	9436-9898	463	469-9435	8967	8	0.974
Acoerulea195_310_rc	REXdb_ID7951	9741	9731	AGTGT	6-463	458	9279-9736	458	464-9278	8815	7	0.983
Acoerulea195_3104	REXdb_ID7749	9807	9797	ATATG	6-463	458	9345-9802	458	464-9344	8881	7	0.991
Acoerulea195_3107	REXdb_ID9346	10489	10479	AGTAC	6-437	432	10053-10484	432	438-10052	9615	7	0.995
Acoerulea195_3117	REXdb_ID4625	6311	6301	CTATG	6-862	857	5461-6306	846	863-5460	4598	7	0.971
Acoerulea195_3118_rc	REXdb_ID11798	5894	5884	GAATC	6-327	322	5566-5889	324	328-5565	5238	7	0.981
Acoerulea195_3119_rc	REXdb_ID11955	9040	9028	ATATAA	7-339	333	8702-9034	333	340-8701	8362	7	0.994
Acoerulea195_312	REXdb_ID4626	6475	6465	TATAG	6-945	940	5526-6470	945	946-5525	4580	7	0.988
Acoerulea195_3120_rc	REXdb_ID4890	5330	5320	AGAAC	6-614	609	4717-5325	609	615-4716	4102	7	0.966
Acoerulea195_3122	REXdb_ID7651	9939	9929	GTTAT	6-463	458	9477-9934	458	464-9476	9013	8	0.996
Acoerulea195_3125_rc	REXdb_ID4891	5480	5470	CTGAC	6-647	642	4851-5475	625	648-4850	4203	7	0.958
Acoerulea195_3126	REXdb_ID7633	9833	9823	AAAGT	6-463	458	9371-9828	458	464-9370	8907	8	0.996
Acoerulea195_3127	REXdb_ID3961	8513	8503	CTGCC	6-925	920	7589-8508	920	926-7588	6663	7	0.993
Acoerulea195_3128_rc	REXdb_ID7889	9735	9725	GTGTC	6-464	459	9272-9730	459	465-9271	8807	8	0.987
Acoerulea195_3130	REXdb_ID8550	9491	9481	AAGAC	6-538	533	8954-9486	533	539-8953	8415	7	0.996
Acoerulea195_3133_rc	REXdb_ID7646	9827	9817	ACGAT	6-463	458	9365-9822	458	464-9364	8901	7	0.987
Acoerulea195_3135	REXdb_ID7884	9870	9860	GTGGT	6-463	458	9408-9865	458	464-9407	8944	8	0.998
Acoerulea195_314	REXdb_ID12286	5970	5960	CTATC	6-697	692	5274-5965	692	698-5273	4576	7	0.994
Acoerulea195_3142	REXdb_ID9332	10460	10450	GTTGA	6-439	434	10022-10455	434	440-10021	9582	8	0.986
Acoerulea195_3144	REXdb_ID7792	9764	9754	ATGAA	6-464	459	9301-9759	459	465-9300	8836	8	0.993
Acoerulea195_315_rc	REXdb_ID9325	10326	10316	AAAGG	6-440	435	9887-10321	435	441-9886	9446	8	0.991
Acoerulea195_3153	REXdb_ID7706	9959	9949	ACACT	6-464	459	9496-9954	459	465-9495	9031	7	0.991
Acoerulea195_3156_rc	REXdb_ID7756	9920	9910	GTATA	6-464	459	9457-9915	459	465-9456	8992	7	1
Acoerulea195_3159_rc	REXdb_ID8514	9530	9520	AAAAG	6-542	537	8989-9525	537	543-8988	8446	7	1
Acoerulea195_316	REXdb_ID9752	9593	9583	TACAG	6-469	464	9125-9588	464	470-9124	8655	8	0.974
Acoerulea195_3160_rc	REXdb_ID8040	10501	10491	CCCAT	6-466	461	10036-10496	461	467-10035	9569	7	0.967
Acoerulea195_3162_rc	REXdb_ID3032	4795	4785	CAATG	6-323	318	4473-4790	318	324-4472	4149	7	0.997
Acoerulea195_3163_rc	REXdb_ID8522	9650	9640	TAAAC	6-549	544	9102-9645	544	550-9101	8552	6	0.998
Acoerulea195_3166	REXdb_ID7662	10021	10011	GCCTT	6-464	459	9558-10016	459	465-9557	9093	8	0.993
Acoerulea195_3169	REXdb_ID3962	8514	8504	AACTC	6-924	919	7591-8509	919	925-7590	6666	7	0.996
Acoerulea195_3176_rc	REXdb_ID7692	9906	9896	ACAAA	6-463	458	9444-9901	458	464-9443	8980	7	0.996
Acoerulea195_3178	REXdb_ID7693	9867	9857	GAAGG	6-464	459	9404-9862	459	465-9403	8939	8	0.993
Acoerulea195_3188_rc	REXdb_ID4892	5467	5457	GTTCT	6-630	625	4838-5462	625	631-4837	4207	7	0.984
Acoerulea195_3201	REXdb_ID4627	5187	5179	CAAC	5-163	159	5025-5183	159	164-5024	4861	6	0.994
Acoerulea195_3204_rc	REXdb_ID4893	5602	5592	AAGAT	6-623	618	4996-5597	602	624-4995	4372	7	0.952
Acoerulea195_3206_rc	REXdb_ID8500	9685	9675	TATGA	6-549	544	9137-9680	544	550-9136	8587	7	0.998
Acoerulea195_3208	REXdb_ID7938	9768	9758	TAGGG	6-466	461	9304-9763	460	467-9303	8837	7	0.963
Acoerulea195_3209_rc	REXdb_ID3033	4777	4767	TACAA	6-313	308	4465-4772	308	314-4464	4151	7	1
Acoerulea195_3217_rc	REXdb_ID8493	9551	9541	TATAC	6-497	492	9057-9546	490	498-9056	8559	7	0.992
Acoerulea195_3226_rc	REXdb_ID2700	6244	6234	GAAAG	6-465	460	5780-6239	460	466-5779	5314	7	1
Acoerulea195_3228_rc	REXdb_ID9318	10423	10413	AAGTA	6-437	432	9987-10418	432	438-9986	9549	7	0.977
Acoerulea195_3244_rc	REXdb_ID7835	9717	9707	GTAAT	6-449	444	9255-9712	458	450-9254	8805	7	0.956
Acoerulea195_3246_rc	REXdb_ID7969	9707	9697	CATTC	6-463	458	9245-9702	458	464-9244	8781	7	0.991
Acoerulea195_3249	REXdb_ID8584	9552	9542	ATATA	6-573	568	8980-9547	568	574-8979	8406	8	0.979
Acoerulea195_3252_rc	REXdb_ID7767	10021	10011	AAAAT	6-464	459	9558-10016	459	465-9557	9093	8	0.996
Acoerulea195_3253_rc	REXdb_ID7663	9887	9877	ATGAT	6-463	458	9425-9882	458	464-9424	8961	8	0.998
Acoerulea195_3255_rc	REXdb_ID8486	9512	9502	CAGAA	6-509	504	9017-9507	491	510-9016	8507	7	0.968
Acoerulea195_326	REXdb_ID7872	9881	9871	TCTAG	6-464	459	9418-9876	459	465-9417	8953	7	0.993
Acoerulea195_3262	REXdb_ID7962	9734	9724	GTAGT	6-462	457	9274-9729	456	463-9273	8811	8	0.985
Acoerulea195_3269	REXdb_ID7877	9714	9704	ATGGG	6-464	459	9251-9709	459	465-9250	8786	8	0.98
Acoerulea195_3278	REXdb_ID9352	10818	10808	CAAAT	6-456	451	10368-10813	446	457-10367	9911	8	0.962
Acoerulea195_3279	REXdb_ID7727	9887	9877	TCTAA	6-464	459	9424-9882	459	465-9423	8959	7	1
Acoerulea195_328	REXdb_ID7926	9960	9950	AACCT	6-470	465	9494-9955	462	471-9493	9023	8	0.974
Acoerulea195_3283	REXdb_ID7664	9828	9818	GCATA	6-464	459	9365-9823	459	465-9364	8900	7	0.993
Acoerulea195_3288	REXdb_ID7793	9858	9848	AATAC	6-463	458	9396-9853	458	464-9395	8932	8	0.998
Acoerulea195_329	REXdb_ID7866	9736	9726	AAAAT	6-464	459	9273-9731	459	465-9272	8808	8	0.989
Acoerulea195_3293	REXdb_ID3963	8024	8014	GAGGT	6-860	855	7165-8019	855	861-7164	6304	7	0.994
Acoerulea195_3297_rc	REXdb_ID7878	9706	9696	ACGTA	6-464	459	9243-9701	459	465-9242	8778	7	0.985
Acoerulea195_3298	REXdb_ID7707	9964	9954	AAGTA	6-463	458	9502-9959	458	464-9501	9038	8	0.996
Acoerulea195_3302_rc	REXdb_ID7818	9841	9831	GTCTC	6-465	460	9377-9836	460	466-9376	8911	8	0.991
Acoerulea195_3304_rc	REXdb_ID8038	9832	9822	TCATC	6-473	468	9360-9827	468	474-9359	8886	8	0.959
Acoerulea195_3309_rc	REXdb_ID3964	6572	6564	AACA	5-216	212	6357-6568	212	217-6356	6140	7	0.986
Acoerulea195_3310	REXdb_ID4894	5312	5302	CCATT	6-372	367	4941-5307	367	373-4940	4568	7	0.978
Acoerulea195_3319	REXdb_ID7930	9757	9747	ACTAG	6-463	458	9295-9752	458	464-9294	8831	8	0.987
Acoerulea195_3330_rc	REXdb_ID1821	7850	7840	ACTGC	6-1311	1306	6540-7845	1306	1312-6539	5228	7	0.998
Acoerulea195_3332	REXdb_ID13082	9824	9814	GCAGG	6-2586	2581	7187-9819	2633	2587-7186	4600	7	0.979
Acoerulea195_3335_rc	REXdb_ID4628	7039	7029	CAAGA	6-1050	1045	5970-7034	1065	1051-5969	4919	6	0.962
Acoerulea195_3339	REXdb_ID7988	9798	9788	TTTAT	6-466	461	9332-9793	462	467-9331	8865	8	0.989
Acoerulea195_3343_rc	REXdb_ID7621	9851	9841	TTCTG	6-464	459	9388-9846	459	465-9387	8923	8	0.991
Acoerulea195_3346	REXdb_ID7665	9995	9985	AAGAA	6-464	459	9532-9990	459	465-9531	9067	8	0.996
Acoerulea195_3347_rc	REXdb_ID3965	8511	8501	AAAAC	6-925	920	7587-8506	920	926-7586	6661	7	0.998
Acoerulea195_3355	REXdb_ID9331	10401	10391	ATTGC	6-438	433	9964-10396	433	439-9963	9525	8	0.995
Acoerulea195_336_rc	REXdb_ID3034	4755	4745	TTTAC	6-256	251	4500-4750	251	257-4499	4243	7	1
Acoerulea195_3361	REXdb_ID3966	8467	8457	AATGG	6-925	920	7543-8462	920	926-7542	6617	7	1
Acoerulea195_3362_rc	REXdb_ID3967	8458	8448	CGTTT	6-926	921	7533-8453	921	927-7532	6606	7	0.999
Acoerulea195_3381_rc	REXdb_ID7908	9706	9696	GTATC	6-463	458	9244-9701	458	464-9243	8780	8	0.983
Acoerulea195_3389	REXdb_ID4895	5102	5092	GAGAT	6-377	372	4727-5097	371	378-4726	4349	7	0.989
Acoerulea195_339_rc	REXdb_ID7666	9945	9935	AAGTC	6-464	459	9492-9940	449	465-9491	9027	7	0.978
Acoerulea195_3392	REXdb_ID7708	9760	9750	AGATC	6-466	461	9295-9755	461	467-9294	8828	8	0.987
Acoerulea195_3397_rc	REXdb_ID3968	9861	9851	TTTCC	6-894	889	8961-9856	896	895-8960	8066	7	0.969
Acoerulea195_3407	REXdb_ID8526	9622	9612	ATTGA	6-550	545	9073-9617	545	551-9072	8522	8	0.996
Acoerulea195_342_rc	REXdb_ID8546	9547	9537	CAAAT	6-551	546	8997-9542	546	552-8996	8445	7	0.995
Acoerulea195_351_rc	REXdb_ID11796	6130	6120	TATAT	6-346	341	5785-6125	341	347-5784	5438	7	0.982
Acoerulea195_354	REXdb_ID7736	9871	9861	GAAAC	6-464	459	9408-9866	459	465-9407	8943	8	0.993
Acoerulea195_357	REXdb_ID9307	10461	10451	GATAT	6-442	437	10020-10456	437	443-10019	9577	8	1
Acoerulea195_358	REXdb_ID7915	9688	9678	ATATA	6-450	445	9233-9683	451	451-9232	8782	7	0.962
Acoerulea195_359_rc	REXdb_ID9338	8715	8705	ATTAC	6-457	452	8259-8710	452	458-8258	7801	7	0.989
Acoerulea195_36_rc	REXdb_ID7809	9819	9809	TCCGA	6-451	446	9357-9814	458	452-9356	8905	7	0.961
Acoerulea195_360_rc	REXdb_ID7799	9690	9680	CCCGT	6-453	448	9228-9685	458	454-9227	8774	8	0.965
Acoerulea195_361_rc	REXdb_ID4896	5511	5501	GAGAG	6-580	575	4932-5506	575	581-4931	4351	7	0.993
Acoerulea195_363	REXdb_ID8538	9572	9562	ATTTT	6-550	545	9023-9567	545	551-9022	8472	7	0.989
Acoerulea195_364_rc	REXdb_ID6644	16576	16566	GGTTG	6-1654	1649	14915-16571	1657	1655-14914	13260	7	0.982
Acoerulea195_368	REXdb_ID7728	9767	9757	GGCAC	6-464	459	9304-9762	459	465-9303	8839	8	1
Acoerulea195_37	REXdb_ID7743	9888	9878	ATAGG	6-464	459	9425-9883	459	465-9424	8960	8	0.993
Acoerulea195_370	REXdb_ID8541	9730	9720	AAGTA	6-538	533	9193-9725	533	539-9192	8654	8	0.998
Acoerulea195_371	REXdb_ID8475	9472	9462	TTTAT	6-495	490	8978-9467	490	496-8977	8482	7	0.996
Acoerulea195_374_rc	REXdb_ID7970	9711	9701	ATTCT	6-467	462	9245-9706	462	468-9244	8777	7	0.985
Acoerulea195_378_rc	REXdb_ID7729	9930	9920	AAGTG	6-464	459	9467-9925	459	465-9466	9002	8	0.998
Acoerulea195_381	REXdb_ID7941	9934	9924	GATAG	6-468	463	9467-9929	463	469-9466	8998	7	0.981
Acoerulea195_383	REXdb_ID4897	5098	5088	GGAAT	6-373	368	4726-5093	368	374-4725	4352	7	0.986
Acoerulea195_384	REXdb_ID12910	7997	7987	CTGTT	6-1394	1389	6602-7992	1391	1395-6601	5207	7	0.993
Acoerulea195_392	REXdb_ID8569	9512	9502	AAATA	6-546	541	8962-9507	546	547-8961	8415	7	0.989
Acoerulea195_394_rc	REXdb_ID4898	5498	5488	GGATA	6-578	573	4921-5493	573	579-4920	4342	7	0.986
Acoerulea195_399	REXdb_ID7945	9956	9946	ACTGT	6-468	463	9489-9951	463	469-9488	9020	8	0.976
Acoerulea195_400_rc	REXdb_ID14	5445	5435	TTCAT	6-203	198	5243-5440	198	204-5242	5039	7	0.99
Acoerulea195_405	REXdb_ID7694	9860	9850	TATAC	6-464	459	9397-9855	459	465-9396	8932	7	0.996
Acoerulea195_406_rc	REXdb_ID7916	10127	10117	ACAAT	6-464	459	9664-10122	459	465-9663	9199	8	0.98
Acoerulea195_411	REXdb_ID7716	9929	9919	GATCA	6-463	458	9467-9924	458	464-9466	9003	8	0.996
Acoerulea195_412_rc	REXdb_ID3969	8516	8506	ATTAT	6-925	920	7592-8511	920	926-7591	6666	7	0.999
Acoerulea195_414_rc	REXdb_ID7783	9964	9954	CAAAC	6-463	458	9502-9959	458	464-9501	9038	8	0.996
Acoerulea195_419_rc	REXdb_ID4899	5506	5496	AGTCG	6-578	573	4929-5501	573	579-4928	4350	7	0.993
Acoerulea195_423	REXdb_ID7730	9859	9849	TAGTA	6-464	459	9396-9854	459	465-9395	8931	8	0.996
Acoerulea195_43	REXdb_ID9319	10451	10441	AATAT	6-437	432	10015-10446	432	438-10014	9577	8	0.995
Acoerulea195_430_rc	REXdb_ID8489	9546	9536	ATGAG	6-499	494	9048-9541	494	500-9047	8548	6	0.998
Acoerulea195_432_rc	REXdb_ID9310	10446	10436	ACAGT	6-439	434	10008-10441	434	440-10007	9568	7	0.995
Acoerulea195_438	REXdb_ID7748	9958	9948	ATAAT	6-465	460	9494-9953	460	466-9493	9028	8	0.998
Acoerulea195_44_rc	REXdb_ID7810	9750	9740	CGTAA	6-462	457	9288-9745	458	463-9287	8825	8	0.987
Acoerulea195_443	REXdb_ID4900	5494	5484	GTTTG	6-577	572	4918-5489	572	578-4917	4340	7	0.993
Acoerulea195_448_rc	REXdb_ID7851	9783	9773	CCGTT	6-463	458	9321-9778	458	464-9320	8857	8	0.991
Acoerulea195_449	REXdb_ID9350	10580	10570	CTAAT	6-461	456	10118-10575	458	462-10117	9656	7	0.963
Acoerulea195_456_rc	REXdb_ID7667	9882	9872	CTGAC	6-463	458	9420-9877	458	464-9419	8956	8	0.98
Acoerulea195_46_rc	REXdb_ID3035	4732	4722	CATTT	6-320	315	4413-4727	315	321-4412	4092	6	1
Acoerulea195_466_rc	REXdb_ID7744	9967	9957	GGGAG	6-465	460	9503-9962	460	466-9502	9037	7	0.998
Acoerulea195_47	REXdb_ID15	4726	4716	GAATT	6-151	146	4576-4721	146	152-4575	4424	6	0.993
Acoerulea195_472	REXdb_ID7628	9873	9863	ACCAC	6-462	457	9412-9868	457	463-9411	8949	8	0.996
Acoerulea195_474_rc	REXdb_ID8004	9098	9088	CTTGA	6-486	481	8613-9093	481	487-8612	8126	8	0.983
Acoerulea195_475_rc	REXdb_ID7717	9992	9982	ACCAC	6-463	458	9530-9987	458	464-9529	9066	8	0.998
Acoerulea195_476	REXdb_ID7718	9927	9917	AACAA	6-464	459	9464-9922	459	465-9463	8999	7	1
Acoerulea195_477	REXdb_ID16	4698	4688	CTATC	6-144	139	4555-4693	139	145-4554	4410	6	0.993
Acoerulea195_482_rc	REXdb_ID7775	9970	9960	GTACC	6-460	455	9508-9965	458	461-9507	9047	8	0.989
Acoerulea195_485	REXdb_ID7858	9733	9723	ACCTA	6-463	458	9271-9728	458	464-9270	8807	8	0.987
Acoerulea195_488	REXdb_ID7737	9877	9867	CTACT	6-464	459	9414-9872	459	465-9413	8949	7	0.993
Acoerulea195_49	REXdb_ID7957	9727	9717	GAGCT	6-463	458	9265-9722	458	464-9264	8801	8	0.98
Acoerulea195_495_rc	REXdb_ID7754	9754	9744	ACTTA	6-464	459	9293-9749	457	465-9292	8828	8	0.98
Acoerulea195_498	REXdb_ID7652	9822	9812	GAGTA	6-463	458	9360-9817	458	464-9359	8896	7	0.998
Acoerulea195_5_rc	REXdb_ID4903	5503	5493	ATTGA	6-577	572	4927-5498	572	578-4926	4349	7	0.995
Acoerulea195_503	REXdb_ID3970	8021	8011	ATTAG	6-918	913	7108-8016	909	919-7107	6189	7	0.984
Acoerulea195_506_rc	REXdb_ID7830	9703	9693	ATGAA	6-463	458	9241-9698	458	464-9240	8777	8	0.985
Acoerulea195_509_rc	REXdb_ID7668	9924	9914	ATACC	6-455	450	9470-9919	450	456-9469	9014	8	0.993
Acoerulea195_510	REXdb_ID13404	5160	5150	GAATA	6-270	265	4891-5155	265	271-4890	4620	7	0.992
Acoerulea195_513_rc	REXdb_ID4901	5181	5173	TATA	5-438	434	4744-5177	434	439-4743	4305	6	0.968
Acoerulea195_515_rc	REXdb_ID17	4705	4695	GTCTA	6-143	138	4563-4700	138	144-4562	4419	6	1
Acoerulea195_518_rc	REXdb_ID3971	8483	8473	CTTTT	6-921	916	7564-8478	915	922-7563	6642	7	0.995
Acoerulea195_52	REXdb_ID4902	5600	5590	CAAAC	6-626	621	4989-5595	607	627-4988	4362	7	0.963
Acoerulea195_520	REXdb_ID3972	8669	8659	ATTGC	6-925	920	7745-8664	920	926-7744	6819	7	0.997
Acoerulea195_521_rc	REXdb_ID7947	9288	9278	TCAGT	6-464	459	8825-9283	459	465-8824	8360	7	0.993
Acoerulea195_522_rc	REXdb_ID3973	8611	8601	TACTG	6-911	906	7701-8606	906	912-7700	6789	7	0.999
Acoerulea195_525	REXdb_ID7789	9710	9700	ATTAT	6-464	459	9247-9705	459	465-9246	8782	8	0.998
Acoerulea195_528	REXdb_ID12917	8190	8180	CTGAC	6-1621	1616	6568-8185	1618	1622-6567	4946	7	0.984
Acoerulea195_529_rc	REXdb_ID4629	5780	5770	GGAAT	6-599	594	5182-5775	594	600-5181	4582	7	1
Acoerulea195_53_rc	REXdb_ID7927	9686	9676	GGTGT	6-463	458	9224-9681	458	464-9223	8760	7	0.996
Acoerulea195_534	REXdb_ID3974	8479	8469	GTCAG	6-925	920	7555-8474	920	926-7554	6629	7	0.999
Acoerulea195_537_rc	REXdb_ID8024	9924	9914	AATTT	6-465	460	9460-9919	460	466-9459	8994	7	0.967
Acoerulea195_541_rc	REXdb_ID7890	12803	12793	TTTAT	6-463	458	12341-12798	458	464-12340	11877	8	0.989
Acoerulea195_543	REXdb_ID7819	9892	9882	AGTAT	6-455	450	9438-9887	450	456-9437	8982	8	1
Acoerulea195_545	REXdb_ID7971	9960	9950	CAAAG	6-467	462	9495-9955	461	468-9494	9027	7	0.968
Acoerulea195_546	REXdb_ID7993	9960	9950	CAAAG	6-467	462	9495-9955	461	468-9494	9027	8	0.976
Acoerulea195_550	REXdb_ID8033	14415	14405	TAAAT	6-475	470	13938-14410	473	476-13937	13462	7	0.951
Acoerulea195_553	REXdb_ID3975	8483	8473	GATCC	6-922	917	7559-8478	920	923-7558	6636	7	0.982
Acoerulea195_554_rc	REXdb_ID3976	8454	8444	TATAC	6-925	920	7530-8449	920	926-7529	6604	7	0.985
Acoerulea195_556_rc	REXdb_ID8599	9175	9165	GGTAC	6-458	453	8718-9170	453	459-8717	8259	7	0.965
Acoerulea195_557_rc	REXdb_ID7942	9484	9474	GTCTT	6-467	462	9018-9479	462	468-9017	8550	8	0.985
Acoerulea195_559_rc	REXdb_ID4630	7102	7092	GTGAT	6-1088	1083	5998-7097	1100	1089-5997	4909	7	0.983
Acoerulea195_560_rc	REXdb_ID3977	8245	8235	CTCCC	6-926	921	7320-8240	921	927-7319	6393	7	1
Acoerulea195_561_rc	REXdb_ID7695	9909	9899	AAAAC	6-464	459	9446-9904	459	465-9445	8981	8	0.996
Acoerulea195_567_rc	REXdb_ID3978	8588	8578	AATTC	6-925	920	7664-8583	920	926-7663	6738	7	0.997
Acoerulea195_569	REXdb_ID7624	9846	9836	CATAT	6-463	458	9384-9841	458	464-9383	8920	7	0.998
Acoerulea195_57_rc	REXdb_ID8544	9557	9547	TTTCC	6-538	533	9020-9552	533	539-9019	8481	7	0.994
Acoerulea195_575	REXdb_ID12290	5969	5959	ACTAT	6-696	691	5274-5964	691	697-5273	4577	8	1
Acoerulea195_58_rc	REXdb_ID3979	8581	8571	GAAAG	6-925	920	7657-8576	920	926-7656	6731	7	0.998
Acoerulea195_582_rc	REXdb_ID8022	9734	9724	ATTGA	6-467	462	9268-9729	462	468-9267	8800	8	0.968
Acoerulea195_583_rc	REXdb_ID9343	13751	13741	TATCC	6-462	457	13289-13746	458	463-13288	12826	7	0.967
Acoerulea195_585_rc	REXdb_ID7885	9748	9738	AGAAT	6-463	458	9286-9743	458	464-9285	8822	7	0.989
Acoerulea195_586_rc	REXdb_ID7919	9748	9738	AGAAT	6-463	458	9286-9743	458	464-9285	8822	8	0.985
Acoerulea195_587_rc	REXdb_ID7972	9704	9694	CACGT	6-450	445	9241-9699	459	451-9240	8790	7	0.956
Acoerulea195_59_rc	REXdb_ID2701	6315	6305	GATTT	6-465	460	5851-6310	460	466-5850	5385	7	0.998
Acoerulea195_592	REXdb_ID13473	5405	5395	GAGAT	6-302	297	5104-5400	297	303-5103	4801	7	0.997
Acoerulea195_595	REXdb_ID7909	9735	9725	CAAAT	6-463	458	9273-9730	458	464-9272	8809	7	0.976
Acoerulea195_597	REXdb_ID8020	9677	9667	ATCCC	6-456	451	9215-9672	458	457-9214	8758	8	0.969
Acoerulea195_598	REXdb_ID12292	5963	5953	ACATC	6-693	688	5271-5958	688	694-5270	4577	7	0.981
Acoerulea195_602	REXdb_ID7917	9672	9662	CAAAC	6-455	450	9218-9667	450	456-9217	8762	8	0.978
Acoerulea195_607_rc	REXdb_ID8035	11256	11246	ATACA	6-466	461	10791-11251	461	467-10790	10324	8	0.967
Acoerulea195_61	REXdb_ID12291	5961	5951	CTATC	6-692	687	5270-5956	687	693-5269	4577	7	0.994
Acoerulea195_611_rc	REXdb_ID9330	12476	12466	ATTAC	6-462	457	12002-12471	470	463-12001	11539	8	0.96
Acoerulea195_616_rc	REXdb_ID3980	7813	7803	CCAGG	6-920	915	6894-7808	915	921-6893	5973	7	0.989
Acoerulea195_617_rc	REXdb_ID7731	9894	9884	GATTC	6-464	459	9431-9889	459	465-9430	8966	7	0.989
Acoerulea195_620	REXdb_ID4904	5373	5363	ATCAT	6-372	367	5002-5368	367	373-5001	4629	7	0.981
Acoerulea195_621_rc	REXdb_ID7800	9703	9693	AATCA	6-477	472	9241-9698	458	478-9240	8763	8	0.96
Acoerulea195_622	REXdb_ID8005	9865	9855	GCTGT	6-467	462	9394-9860	467	468-9393	8926	8	0.976
Acoerulea195_624	REXdb_ID8545	9575	9565	ATGAT	6-551	546	9025-9570	546	552-9024	8473	7	0.996
Acoerulea195_638	REXdb_ID7750	7284	7274	ATTGT	6-463	458	6822-7279	458	464-6821	6358	7	0.993
Acoerulea195_641	REXdb_ID4905	5464	5454	TACCC	6-629	624	4836-5459	624	630-4835	4206	7	0.986
Acoerulea195_642	REXdb_ID9300	10539	10529	GTATT	6-499	494	10041-10534	494	500-10040	9541	8	0.99
Acoerulea195_645	REXdb_ID3981	8368	8358	CTACA	6-924	919	7445-8363	919	925-7444	6520	7	0.996
Acoerulea195_648_rc	REXdb_ID7794	9997	9987	ATGTT	6-464	459	9534-9992	459	465-9533	9069	7	0.998
Acoerulea195_653	REXdb_ID6646	13034	13024	ATAGC	6-204	199	12831-13029	199	205-12830	12626	7	0.97
Acoerulea195_661	REXdb_ID8577	9619	9609	TAATT	6-539	534	9081-9614	534	540-9080	8541	7	0.998
Acoerulea195_663_rc	REXdb_ID13333	5172	5162	GATAT	6-270	265	4903-5167	265	271-4902	4632	7	1
Acoerulea195_665	REXdb_ID7677	10016	10006	GTTAC	6-463	458	9554-10011	458	464-9553	9090	7	1
Acoerulea195_667_rc	REXdb_ID4631	7027	7017	CTATT	6-1040	1035	5952-7022	1071	1041-5951	4911	7	0.964
Acoerulea195_669	REXdb_ID7669	9925	9915	ATATC	6-465	460	9461-9920	460	466-9460	8995	8	1
Acoerulea195_67	REXdb_ID11870	5694	5684	GATAT	6-438	433	5258-5689	432	439-5257	4819	7	0.982
Acoerulea195_670_rc	REXdb_ID12288	5979	5969	CCTAG	6-697	692	5284-5974	691	698-5283	4586	8	0.999
Acoerulea195_675_rc	REXdb_ID7753	9831	9821	TCAGA	6-462	457	9362-9826	465	463-9361	8899	8	0.978
Acoerulea195_677_rc	REXdb_ID7678	9837	9827	AACTT	6-463	458	9375-9832	458	464-9374	8911	8	0.989
Acoerulea195_678_rc	REXdb_ID1793	5194	5184	GGTTG	6-388	383	4807-5189	383	389-4806	4418	7	0.987
Acoerulea195_680_rc	REXdb_ID4906	5016	5006	GACAC	6-372	367	4645-5011	367	373-4644	4272	7	0.986
Acoerulea195_684_rc	REXdb_ID7852	9726	9716	GCTGA	6-457	452	9265-9721	457	458-9264	8807	7	0.972
Acoerulea195_686_rc	REXdb_ID8557	9582	9572	GTCAC	6-549	544	9054-9577	524	550-9053	8504	6	0.956
Acoerulea195_687	REXdb_ID7939	9724	9714	ATATT	6-464	459	9261-9719	459	465-9260	8796	8	0.993
Acoerulea195_688_rc	REXdb_ID9326	10495	10485	GTTGC	6-441	436	10055-10490	436	442-10054	9613	7	0.991
Acoerulea195_689_rc	REXdb_ID1794	5219	5209	ATGTA	6-383	378	4837-5214	378	384-4836	4453	7	0.976
Acoerulea195_692_rc	REXdb_ID3982	8117	8107	GCAGG	6-861	856	7257-8112	856	862-7256	6395	7	0.998
Acoerulea195_693_rc	REXdb_ID18	4696	4686	TGTAC	6-143	138	4554-4691	138	144-4553	4410	6	1
Acoerulea195_696	REXdb_ID1795	5249	5239	TACAT	6-407	402	4843-5244	402	408-4842	4435	7	0.998
Acoerulea195_699_rc	REXdb_ID12293	5966	5956	GTACT	6-694	689	5272-5961	690	695-5271	4577	8	0.99
Acoerulea195_7_rc	REXdb_ID7697	9921	9911	GTTAT	6-464	459	9458-9916	459	465-9457	8993	7	0.998
Acoerulea195_701_rc	REXdb_ID7670	9893	9883	GTTAC	6-464	459	9430-9888	459	465-9429	8965	7	0.998
Acoerulea195_707	REXdb_ID7709	9886	9876	GTGTT	6-464	459	9419-9881	463	465-9418	8954	7	0.989
Acoerulea195_71	REXdb_ID7836	9922	9912	TATAT	6-464	459	9459-9917	459	465-9458	8994	8	1
Acoerulea195_715_rc	REXdb_ID3036	4931	4921	GGTTC	6-425	420	4507-4926	420	426-4506	4081	7	1
Acoerulea195_716	REXdb_ID8498	9507	9497	GTAAG	6-496	491	9012-9502	491	497-9011	8515	6	0.998
Acoerulea195_720	REXdb_ID7679	9891	9881	CATGT	6-463	458	9429-9886	458	464-9428	8965	8	1
Acoerulea195_722_rc	REXdb_ID4907	5499	5489	CCTAT	6-580	575	4916-5494	579	581-4915	4335	7	0.99
Acoerulea195_723	REXdb_ID4908	5369	5359	AGAAT	6-372	367	4998-5364	367	373-4997	4625	7	0.973
Acoerulea195_725	REXdb_ID7680	9916	9906	CAAGG	6-463	458	9454-9911	458	464-9453	8990	8	0.998
Acoerulea195_729_rc	REXdb_ID9721	8316	8306	GGTTT	6-488	483	7829-8311	483	489-7828	7340	7	0.994
Acoerulea195_734	REXdb_ID7837	9760	9750	ATGAC	6-463	458	9298-9755	458	464-9297	8834	7	0.978
Acoerulea195_736_rc	REXdb_ID7934	9696	9686	TAGAG	6-464	459	9226-9691	466	465-9225	8761	8	0.968
Acoerulea195_739_rc	REXdb_ID7825	9765	9755	CTTGG	6-461	456	9305-9760	456	462-9304	8843	7	0.985
Acoerulea195_74_rc	REXdb_ID3037	4732	4722	AAAAC	6-320	315	4413-4727	315	321-4412	4092	6	1
Acoerulea195_742	REXdb_ID4909	6035	6027	TATA	5-515	511	5520-6031	512	516-5519	5004	7	0.984
Acoerulea195_748	REXdb_ID8017	9782	9772	ATAGA	6-461	456	9322-9777	456	462-9321	8860	8	0.998
Acoerulea195_75	REXdb_ID4910	5467	5457	CTTCA	6-629	624	4839-5462	624	630-4838	4209	7	0.994
Acoerulea195_750	REXdb_ID3983	8460	8450	TAAGG	6-925	920	7536-8455	920	926-7535	6610	7	1
Acoerulea195_752	REXdb_ID7696	9932	9922	CATGT	6-464	459	9469-9927	459	465-9468	9004	8	0.996
Acoerulea195_760	REXdb_ID7681	9871	9861	TCCTT	6-464	459	9408-9866	459	465-9407	8943	8	0.996
Acoerulea195_761	REXdb_ID8007	9726	9716	AAAAT	6-464	459	9263-9721	459	465-9262	8798	7	0.989
Acoerulea195_764	REXdb_ID7903	9749	9739	CCGCT	6-463	458	9286-9744	459	464-9285	8822	8	0.991
Acoerulea195_765	REXdb_ID7963	9792	9782	TATAC	6-468	463	9325-9787	463	469-9324	8856	8	0.987
Acoerulea195_766	REXdb_ID7994	9871	9861	TTCGT	6-468	463	9404-9866	463	469-9403	8935	8	0.985
Acoerulea195_768_rc	REXdb_ID3984	8534	8524	CTTTT	6-925	920	7609-8529	921	926-7608	6683	7	0.991
Acoerulea195_769_rc	REXdb_ID7998	9959	9949	CACGT	6-470	465	9493-9954	462	471-9492	9022	7	0.976
Acoerulea195_778_rc	REXdb_ID3985	8573	8563	CATCA	6-925	920	7649-8568	920	926-7648	6723	7	0.995
Acoerulea195_779_rc	REXdb_ID3986	7566	7556	ATCTG	6-981	976	6586-7561	976	982-6585	5604	7	0.984
Acoerulea195_780	REXdb_ID8527	9594	9584	GAGAG	6-550	545	9045-9589	545	551-9044	8494	8	0.998
Acoerulea195_781_rc	REXdb_ID9335	10472	10462	ATTTC	6-437	432	10036-10467	432	438-10035	9598	8	0.991
Acoerulea195_782	REXdb_ID8547	9586	9576	CTTTC	6-543	538	9044-9581	538	544-9043	8500	6	0.994
Acoerulea195_783_rc	REXdb_ID7989	9719	9709	ACCCT	6-470	465	9257-9714	458	471-9256	8786	7	0.978
Acoerulea195_784_rc	REXdb_ID4911	5720	5710	ATCTT	6-635	630	5086-5715	630	636-5085	4450	7	0.986
Acoerulea195_794_rc	REXdb_ID7751	9905	9895	ATGTA	6-464	459	9442-9900	459	465-9441	8977	7	1
Acoerulea195_795	REXdb_ID11871	5709	5699	AGATC	6-428	423	5285-5704	420	429-5284	4856	8	0.96
Acoerulea195_796	REXdb_ID7738	9903	9893	ATGAT	6-463	458	9441-9898	458	464-9440	8977	7	0.989
Acoerulea195_798	REXdb_ID3987	8459	8451	ATTT	5-891	887	7570-8455	886	892-7569	6678	7	0.998
Acoerulea195_808	REXdb_ID4632	6799	6789	ACAGA	6-537	532	6269-6794	526	538-6268	5731	6	0.962
Acoerulea195_81_rc	REXdb_ID7964	9727	9717	ACAGC	6-463	458	9267-9722	456	464-9266	8803	7	0.985
Acoerulea195_812	REXdb_ID9348	10647	10639	CAGG	5-438	434	10210-10643	434	439-10209	9771	7	0.961
Acoerulea195_814	REXdb_ID8517	9623	9613	ATATT	6-543	538	9081-9618	538	544-9080	8537	8	0.998
Acoerulea195_817	REXdb_ID7739	9877	9867	GTATA	6-463	458	9415-9872	458	464-9414	8951	8	0.987
Acoerulea195_818_rc	REXdb_ID19	4710	4700	ATTTT	6-155	150	4556-4705	150	156-4555	4400	6	1
Acoerulea195_819	REXdb_ID8010	9766	9756	TTCAT	6-463	458	9304-9761	458	464-9303	8840	7	0.991
Acoerulea195_82	REXdb_ID3988	8515	8505	AAAAG	6-925	920	7591-8510	920	926-7590	6665	7	0.991
Acoerulea195_824	REXdb_ID3989	12664	12654	AATTG	6-912	907	11747-12659	913	913-11746	10834	7	0.963
Acoerulea195_830	REXdb_ID11792	5893	5883	GTGTG	6-327	322	5567-5888	322	328-5566	5239	7	0.991
Acoerulea195_834	REXdb_ID8528	9609	9599	AAAGC	6-542	537	9068-9604	537	543-9067	8525	8	1
Acoerulea195_842	REXdb_ID7801	9920	9910	GGAAC	6-464	459	9457-9915	459	465-9456	8992	7	0.996
Acoerulea195_85_rc	REXdb_ID12918	8795	8785	TTTGG	6-1885	1880	6914-8790	1877	1886-6913	5028	7	0.982
Acoerulea195_850_rc	REXdb_ID8012	9850	9840	GCATT	6-496	491	9356-9845	490	497-9355	8859	7	0.988
Acoerulea195_852_rc	REXdb_ID7807	9710	9700	ACAGA	6-463	458	9247-9705	459	464-9246	8783	7	0.987
Acoerulea195_854	REXdb_ID4912	5213	5203	GAACT	6-374	369	4839-5208	370	375-4838	4464	7	0.984
Acoerulea195_855_rc	REXdb_ID7771	9908	9898	GTCAT	6-463	458	9446-9903	458	464-9445	8982	8	0.998
Acoerulea195_857_rc	REXdb_ID9328	10441	10431	CCAAC	6-440	435	10002-10436	435	441-10001	9561	7	0.998
Acoerulea195_863	REXdb_ID8478	9561	9551	AAAAT	6-497	492	9065-9556	492	498-9064	8567	6	1
Acoerulea195_865	REXdb_ID4913	5465	5455	AAGAT	6-629	624	4837-5460	624	630-4836	4207	7	0.992
Acoerulea195_867_rc	REXdb_ID4633	5758	5748	GATGA	6-599	594	5173-5753	581	600-5172	4573	7	0.971
Acoerulea195_87	REXdb_ID7935	9709	9699	TTAGC	6-449	444	9247-9704	458	450-9246	8797	7	0.952
Acoerulea195_871_rc	REXdb_ID3038	4608	4598	GTTAC	6-241	236	4368-4603	236	242-4367	4126	7	1
Acoerulea195_874_rc	REXdb_ID4914	5467	5457	AGTTT	6-631	626	4837-5462	626	632-4836	4205	7	0.989
Acoerulea195_878	REXdb_ID4915	5462	5452	ATAAT	6-629	624	4834-5457	624	630-4833	4204	7	0.982
Acoerulea195_880_rc	REXdb_ID4916	5465	5455	TATAG	6-628	623	4837-5460	624	629-4836	4208	7	0.966
Acoerulea195_881	REXdb_ID12295	5957	5947	CCTAG	6-694	689	5263-5952	690	695-5262	4568	8	0.974
Acoerulea195_882_rc	REXdb_ID4917	5467	5457	AGAAT	6-628	623	4839-5462	624	629-4838	4210	7	0.978
Acoerulea195_883_rc	REXdb_ID8553	11733	11723	ATCAT	6-551	546	11183-11728	546	552-11182	10631	7	0.982
Acoerulea195_884	REXdb_ID20	4696	4686	ATAAA	6-143	138	4554-4691	138	144-4553	4410	6	1
Acoerulea195_892_rc	REXdb_ID4634	7110	7100	AATAT	6-1086	1081	5993-7105	1113	1087-5992	4906	7	0.97
Acoerulea195_894_rc	REXdb_ID7740	9931	9921	GTAAA	6-464	459	9468-9926	459	465-9467	9003	8	1
Acoerulea195_896_rc	REXdb_ID7966	9734	9724	ATGTG	6-464	459	9271-9729	459	465-9270	8806	7	0.983
Acoerulea195_9	REXdb_ID7719	9905	9895	AACAG	6-455	450	9451-9900	450	456-9450	8995	8	0.996
Acoerulea195_905	REXdb_ID8021	9958	9948	ACTTT	6-496	491	9473-9953	481	497-9472	8976	8	0.955
Acoerulea195_906_rc	REXdb_ID8554	9545	9535	AGTAT	6-535	530	9011-9540	530	536-9010	8475	6	0.994
Acoerulea195_909_rc	REXdb_ID7859	9735	9725	CTAGC	6-463	458	9273-9730	458	464-9272	8809	7	0.991
Acoerulea195_913_rc	REXdb_ID7899	9339	9329	TCTGA	6-464	459	8876-9334	459	465-8875	8411	8	0.989
Acoerulea195_914_rc	REXdb_ID8011	8149	8139	GCAAT	6-468	463	7683-8144	462	469-7682	7214	8	0.978
Acoerulea195_918	REXdb_ID7844	9717	9707	TAGAG	6-463	458	9255-9712	458	464-9254	8791	7	0.991
Acoerulea195_919_rc	REXdb_ID8034	9592	9582	CAATG	6-465	460	9128-9587	460	466-9127	8662	8	0.985
Acoerulea195_922_rc	REXdb_ID3990	8532	8522	GTAAC	6-925	920	7608-8527	920	926-7607	6682	7	0.99
Acoerulea195_927_rc	REXdb_ID3991	8552	8542	ATAGC	6-926	921	7627-8547	921	927-7626	6700	7	0.996
Acoerulea195_93_rc	REXdb_ID7853	9817	9807	GGATT	6-463	458	9354-9812	459	464-9353	8890	8	0.989
Acoerulea195_931_rc	REXdb_ID1796	4716	4706	GACCT	6-286	281	4431-4711	281	287-4430	4144	7	1
Acoerulea195_935	REXdb_ID3992	7473	7463	CTTGC	6-910	905	6564-7468	905	911-6563	5653	7	0.996
Acoerulea195_936_rc	REXdb_ID7977	9824	9814	ATGTC	6-466	461	9358-9819	462	467-9357	8891	8	0.981
Acoerulea195_94_rc	REXdb_ID8485	9516	9506	GGTTC	6-486	481	9031-9511	481	487-9030	8544	7	1
Acoerulea195_942	REXdb_ID9301	10568	10558	GGGCT	6-499	494	10070-10563	494	500-10069	9570	7	1
Acoerulea195_945	REXdb_ID7768	9982	9972	TTTGT	6-464	459	9519-9977	459	465-9518	9054	8	0.993
Acoerulea195_946	REXdb_ID9302	10615	10605	GGTAC	6-504	499	10117-10610	494	505-10116	9612	8	0.982
Acoerulea195_949_rc	REXdb_ID9341	10423	10413	GATTA	6-438	433	9986-10418	433	439-9985	9547	7	0.984
Acoerulea195_95_rc	REXdb_ID8542	9604	9594	GATGT	6-550	545	9055-9599	545	551-9054	8504	7	0.989
Acoerulea195_953	REXdb_ID4918	5377	5367	TACGG	6-372	367	5006-5372	367	373-5005	4633	7	0.989
Acoerulea195_954	REXdb_ID8009	9676	9666	ATTAA	6-464	459	9213-9671	459	465-9212	8748	8	0.976
Acoerulea195_955	REXdb_ID21	6562	6552	ATTTA	6-202	197	6360-6557	198	203-6359	6157	7	0.965
Acoerulea195_956_rc	REXdb_ID8523	9600	9590	TATAT	6-551	546	9050-9595	546	552-9049	8498	6	0.995
Acoerulea195_958	REXdb_ID12915	8220	8210	CCACG	6-1641	1636	6582-8215	1634	1642-6581	4940	7	0.987
Acoerulea195_96	REXdb_ID8539	9474	9464	ATAAA	6-538	533	8937-9469	533	539-8936	8398	7	1
Acoerulea195_962	REXdb_ID4635	7087	7077	GAAAC	6-1065	1060	6054-7082	1029	1066-6053	4988	7	0.957
Acoerulea195_964	REXdb_ID7920	9932	9922	AGAAC	6-466	461	9467-9927	461	467-9466	9000	8	0.991
Acoerulea195_967_rc	REXdb_ID4919	5751	5741	GTATC	6-620	615	5132-5746	615	621-5131	4511	7	0.989
Acoerulea195_968_rc	REXdb_ID7820	9857	9847	CTAAT	6-465	460	9393-9852	460	466-9392	8927	8	0.985
Acoerulea195_97	REXdb_ID8591	17301	17293	TTTA	5-481	477	16818-17297	480	482-16817	16336	7	0.956
Acoerulea195_971	REXdb_ID8575	9479	9469	TAAAT	6-552	547	8932-9474	543	553-8931	8379	8	0.984
Acoerulea195_972	REXdb_ID7625	9851	9841	TCTGT	6-464	459	9388-9846	459	465-9387	8923	7	0.993
Acoerulea195_976_rc	REXdb_ID7973	9764	9754	AAAAT	6-463	458	9302-9759	458	464-9301	8838	8	0.987
Acoerulea195_977	REXdb_ID7867	9790	9780	AGATA	6-464	459	9329-9785	457	465-9328	8864	7	0.991
Acoerulea195_980	REXdb_ID11791	5941	5931	GTAAA	6-346	341	5596-5936	341	347-5595	5249	7	0.994
Acoerulea195_983_rc	REXdb_ID7873	9813	9803	GAGGC	6-463	458	9351-9808	458	464-9350	8887	8	0.985
Acoerulea195_986	REXdb_ID8534	9621	9611	CCGGG	6-550	545	9072-9616	545	551-9071	8521	8	1
Acoerulea195_987	REXdb_ID7647	9868	9858	TTATC	6-463	458	9406-9863	458	464-9405	8942	8	0.993
Acoerulea195_991_rc	REXdb_ID7795	9834	9824	GTAAT	6-463	458	9372-9829	458	464-9371	8908	7	0.991
Ahalleri264_3_rc	REXdb_ID22	5075	5065	ATTCC	6-155	150	4921-5070	150	156-4920	4765	7	0.993
Ahalleri264_5_rc	REXdb_ID13260	5381	5371	CCTTG	6-356	351	5026-5376	351	357-5025	4669	7	1
Ahalleri264_6_rc	REXdb_ID3039	4697	4687	GTGAC	6-274	269	4424-4692	269	275-4423	4149	7	1
Alyrata107_10	REXdb_ID23	4901	4891	ACCAC	6-354	349	4548-4896	349	355-4547	4193	7	1
Alyrata107_100	REXdb_ID11681	7491	7481	GCCAA	6-1361	1356	6131-7486	1356	1362-6130	4769	8	0.999
Alyrata107_1002_rc	REXdb_ID8044	11838	11828	ACATA	6-521	516	11318-11833	516	522-11317	10796	7	0.984
Alyrata107_1003	REXdb_ID13474	5413	5403	CCTGC	6-411	406	5003-5408	406	412-5002	4591	7	1
Alyrata107_1004	REXdb_ID8252	11784	11774	GATAT	6-522	517	11263-11779	517	523-11262	10740	7	0.996
Alyrata107_1005	REXdb_ID3993	8436	8426	GAAGA	6-594	589	7843-8431	589	595-7842	7248	7	1
Alyrata107_1006_rc	REXdb_ID24	4586	4576	AAATA	6-145	140	4442-4581	140	146-4441	4296	7	1
Alyrata107_101_rc	REXdb_ID8083	12401	12391	CCGAT	6-521	516	11882-12396	515	522-11881	11360	7	0.994
Alyrata107_1010_rc	REXdb_ID8064	11261	11251	GACCC	6-527	522	10747-11256	510	528-10746	10219	7	0.975
Alyrata107_1011	REXdb_ID1797	5124	5116	CTAT	5-514	510	4611-5120	510	515-4610	4096	7	0.992
Alyrata107_1013_rc	REXdb_ID8707	11682	11672	ACTAC	6-1041	1036	10642-11677	1036	1042-10641	9600	8	0.999
Alyrata107_1015_rc	REXdb_ID2360	6443	6433	AAAAC	6-320	315	6124-6438	315	321-6123	5803	7	1
Alyrata107_1016	REXdb_ID8135	11833	11823	TGCAT	6-521	516	11314-11828	515	522-11313	10792	7	0.998
Alyrata107_1017_rc	REXdb_ID3040	4838	4830	AGTT	5-324	320	4527-4834	308	325-4526	4202	6	0.959
Alyrata107_102_rc	REXdb_ID8177	11781	11771	TAGTT	6-521	516	11261-11776	516	522-11260	10739	7	0.99
Alyrata107_1022	REXdb_ID2361	6078	6068	CTTAT	6-154	149	5925-6073	149	155-5924	5770	6	0.973
Alyrata107_1023	REXdb_ID25	5526	5516	TTAGC	6-328	323	5190-5521	332	329-5189	4861	7	0.967
Alyrata107_1024	REXdb_ID8046	10160	10150	ACTAA	6-522	517	9639-10155	517	523-9638	9116	7	0.998
Alyrata107_1027_rc	REXdb_ID11725	5301	5291	CTTTC	6-388	383	4914-5296	383	389-4913	4525	7	0.997
Alyrata107_1028	REXdb_ID8141	11829	11819	AAAGT	6-521	516	11309-11824	516	522-11308	10787	7	0.998
Alyrata107_1029_rc	REXdb_ID26	5493	5483	AGTCC	6-315	310	5179-5488	310	316-5178	4863	7	1
Alyrata107_103	REXdb_ID8153	11766	11756	TATAG	6-522	517	11245-11761	517	523-11244	10722	7	0.996
Alyrata107_1033_rc	REXdb_ID8128	11826	11816	TTAAC	6-524	519	11303-11821	519	525-11302	10778	7	0.998
Alyrata107_1034	REXdb_ID9542	10322	10312	ATGAT	6-439	434	9884-10317	434	440-9883	9444	7	0.991
Alyrata107_1036	REXdb_ID8273	11463	11455	TCAA	5-297	293	11167-11459	293	298-11166	10869	7	0.983
Alyrata107_1037_rc	REXdb_ID8084	11408	11398	GGCTC	6-521	516	10888-11403	516	522-10887	10366	7	0.99
Alyrata107_1038	REXdb_ID8164	11851	11843	TCCA	5-539	535	11299-11847	549	540-11298	10759	7	0.953
Alyrata107_1039	REXdb_ID8059	10729	10719	CCTAG	6-522	517	10210-10724	515	523-10209	9687	7	0.988
Alyrata107_1040_rc	REXdb_ID9550	10296	10286	ACCAC	6-436	431	9861-10291	431	437-9860	9424	7	0.995
Alyrata107_1041_rc	REXdb_ID8105	11829	11819	ATGAT	6-521	516	11308-11824	517	522-11307	10786	7	0.99
Alyrata107_1042	REXdb_ID3041	4945	4935	AGTTT	6-274	269	4672-4940	269	275-4671	4397	7	0.996
Alyrata107_1044_rc	REXdb_ID2702	6820	6810	GTATC	6-393	388	6429-6815	387	394-6428	6035	7	0.985
Alyrata107_1045	REXdb_ID8272	11933	11923	CTCGT	6-661	656	11273-11928	656	662-11272	10611	7	0.989
Alyrata107_1046_rc	REXdb_ID2362	6383	6373	AATAT	6-311	306	6073-6378	306	312-6072	5761	6	0.967
Alyrata107_1048	REXdb_ID4920	5727	5717	ACCAC	6-835	830	4893-5722	830	836-4892	4057	7	0.996
Alyrata107_1049_rc	REXdb_ID8154	11804	11794	GTCTC	6-521	516	11284-11799	516	522-11283	10762	7	0.998
Alyrata107_105	REXdb_ID8159	11768	11758	CATTC	6-519	514	11250-11763	514	520-11249	10730	7	0.99
Alyrata107_1052_rc	REXdb_ID9561	10891	10881	GGTAT	6-539	534	10353-10886	534	540-10352	9813	7	1
Alyrata107_1053_rc	REXdb_ID8106	11822	11812	GCATT	6-521	516	11302-11817	516	522-11301	10780	7	1
Alyrata107_1054_rc	REXdb_ID9565	10997	10987	ATCAT	6-559	554	10439-10992	554	560-10438	9879	7	0.991
Alyrata107_1057	REXdb_ID11685	7375	7365	AATGT	6-1281	1276	6096-7370	1275	1282-6095	4814	8	0.995
Alyrata107_1058_rc	REXdb_ID11684	7380	7370	ACTTG	6-1279	1274	6102-7375	1274	1280-6101	4822	7	0.99
Alyrata107_1059	REXdb_ID8246	10974	10964	TCCAC	6-520	515	10455-10969	515	521-10454	9934	7	0.986
Alyrata107_1062_rc	REXdb_ID8094	11372	11362	ATTGT	6-521	516	10852-11367	516	522-10851	10330	7	0.994
Alyrata107_1064_rc	REXdb_ID9545	10262	10252	TGGAG	6-435	430	9828-10257	430	436-9827	9392	7	0.998
Alyrata107_1066	REXdb_ID8275	12339	12329	GAAGG	6-667	662	11673-12334	662	668-11672	11005	7	0.976
Alyrata107_1068_rc	REXdb_ID8078	11791	11781	ATGAT	6-522	517	11270-11786	517	523-11269	10747	7	0.994
Alyrata107_107_rc	REXdb_ID3042	4823	4815	ACAG	5-299	295	4528-4819	292	300-4527	4228	6	0.98
Alyrata107_1071_rc	REXdb_ID8240	11717	11707	CCGTG	6-522	517	11196-11712	517	523-11195	10673	7	0.983
Alyrata107_1072_rc	REXdb_ID2363	6396	6388	ATAT	5-135	131	6262-6392	131	136-6261	6126	6	1
Alyrata107_1073_rc	REXdb_ID8721	11469	11459	TCCGT	6-951	946	10518-11464	947	952-10517	9566	7	0.995
Alyrata107_1074	REXdb_ID8250	11206	11196	AACCC	6-520	515	10687-11201	515	521-10686	10166	8	0.988
Alyrata107_1075_rc	REXdb_ID8248	11707	11697	CTTGG	6-522	517	11186-11702	517	523-11185	10663	7	0.971
Alyrata107_1079_rc	REXdb_ID8065	11764	11754	GTCGA	6-522	517	11243-11759	517	523-11242	10720	7	0.998
Alyrata107_108_rc	REXdb_ID8200	11704	11694	GATAG	6-519	514	11183-11699	517	520-11182	10663	7	0.988
Alyrata107_1080	REXdb_ID8743	12166	12156	TGATG	6-946	941	11221-12161	941	947-11220	10274	7	0.986
Alyrata107_1082	REXdb_ID2364	8566	8556	GTTTT	6-313	308	8255-8561	307	314-8254	7941	7	0.984
Alyrata107_1083_rc	REXdb_ID8280	12138	12128	CTTAA	6-664	659	11475-12133	659	665-11474	10810	8	0.976
Alyrata107_1086	REXdb_ID8216	11814	11804	ATGTT	6-521	516	11294-11809	516	522-11293	10772	7	0.988
Alyrata107_1087_rc	REXdb_ID3994	8539	8529	ACCTC	6-595	590	7945-8534	590	596-7944	7349	7	0.995
Alyrata107_1088	REXdb_ID9566	10986	10976	CAACT	6-560	555	10426-10981	556	561-10425	9865	7	0.995
Alyrata107_1091_rc	REXdb_ID8755	12571	12561	AATAC	6-858	853	11713-12566	854	859-11712	10854	7	0.989
Alyrata107_1094	REXdb_ID8165	11796	11786	TAGAG	6-520	515	11277-11791	515	521-11276	10756	7	0.996
Alyrata107_1096_rc	REXdb_ID12830	7551	7541	AGGTC	6-1244	1239	6308-7546	1239	1245-6307	5063	7	0.998
Alyrata107_1097_rc	REXdb_ID4921	5599	5589	CTTCT	6-586	581	5014-5594	581	587-5013	4427	7	0.997
Alyrata107_1098_rc	REXdb_ID2365	6103	6093	AATAT	6-319	314	5785-6098	314	320-5784	5465	7	0.978
Alyrata107_1099_rc	REXdb_ID8066	11023	11013	AACTT	6-520	515	10504-11018	515	521-10503	9983	7	1
Alyrata107_11	REXdb_ID9569	10360	10350	TCTTT	6-395	390	9966-10355	390	396-9965	9570	7	0.995
Alyrata107_1100_rc	REXdb_ID2366	6719	6709	GGACA	6-235	230	6485-6714	230	236-6484	6249	7	1
Alyrata107_1102_rc	REXdb_ID9555	10367	10357	CATGC	6-437	432	9931-10362	432	438-9930	9493	7	0.988
Alyrata107_1103_rc	REXdb_ID27	5093	5083	GTCAT	6-279	274	4815-5088	274	280-4814	4535	7	0.993
Alyrata107_1106_rc	REXdb_ID13352	5378	5368	TATTA	6-373	368	5006-5373	368	374-5005	4632	7	0.986
Alyrata107_1109	REXdb_ID2367	6426	6416	GTTAC	6-307	302	6120-6421	302	308-6119	5812	7	0.987
Alyrata107_1113	REXdb_ID8171	11831	11821	GTTTC	6-522	517	11310-11826	517	523-11309	10787	7	0.994
Alyrata107_1118_rc	REXdb_ID28	4950	4940	ATGGA	6-345	340	4606-4945	340	346-4605	4260	6	0.997
Alyrata107_1120_rc	REXdb_ID8178	11792	11782	ACCAT	6-522	517	11271-11787	517	523-11270	10748	7	0.996
Alyrata107_1123_rc	REXdb_ID8142	11766	11756	GTGAC	6-522	517	11245-11761	517	523-11244	10722	7	0.986
Alyrata107_1124_rc	REXdb_ID9573	10356	10346	ATTGG	6-415	410	9942-10351	410	416-9941	9526	7	1
Alyrata107_1130_rc	REXdb_ID29	5038	5028	TTAAT	6-170	165	4869-5033	165	171-4868	4698	6	1
Alyrata107_1131	REXdb_ID8148	11797	11787	CTCAT	6-520	515	11278-11792	515	521-11277	10757	7	0.992
Alyrata107_1135	REXdb_ID8747	11441	11431	GGAAT	6-880	875	10548-11436	889	881-10547	9667	8	0.975
Alyrata107_1137	REXdb_ID8060	11794	11784	AACAC	6-520	515	11275-11789	515	521-11274	10754	7	1
Alyrata107_1139	REXdb_ID3043	4947	4937	ATTAC	6-437	432	4511-4942	432	438-4510	4073	7	0.993
Alyrata107_1141_rc	REXdb_ID8243	11815	11805	TCGAC	6-517	512	11299-11810	512	518-11298	10781	7	0.992
Alyrata107_1142_rc	REXdb_ID8149	11795	11785	CTCTT	6-523	518	11273-11790	518	524-11272	10749	7	0.996
Alyrata107_1143	REXdb_ID4636	5713	5703	AAGCC	6-599	594	5115-5708	594	600-5114	4515	7	1
Alyrata107_1146	REXdb_ID4637	5698	5688	GTAGA	6-585	580	5112-5693	582	586-5111	4526	7	0.976
Alyrata107_1147	REXdb_ID3995	8493	8483	GATGG	6-594	589	7900-8488	589	595-7899	7305	7	0.995
Alyrata107_1148_rc	REXdb_ID3044	4830	4820	TTCAA	6-290	285	4541-4825	285	291-4540	4250	6	1
Alyrata107_1149	REXdb_ID4638	5411	5401	CAATA	6-431	426	4981-5406	426	432-4980	4549	7	1
Alyrata107_115_rc	REXdb_ID8129	10485	10475	TCGAG	6-520	515	9966-10480	515	521-9965	9445	7	0.992
Alyrata107_1150_rc	REXdb_ID8067	11840	11830	GTTAT	6-521	516	11320-11835	516	522-11319	10798	7	0.998
Alyrata107_1151	REXdb_ID11872	5143	5133	AGTTG	6-336	331	4809-5138	330	337-4808	4472	7	0.991
Alyrata107_1152_rc	REXdb_ID2368	5949	5939	AATAA	6-184	179	5766-5944	179	185-5765	5581	7	0.983
Alyrata107_1154	REXdb_ID8708	11709	11699	AGCTT	6-1045	1040	10665-11704	1040	1046-10664	9619	7	0.999
Alyrata107_1156	REXdb_ID8172	11542	11532	ATGAC	6-520	515	11023-11537	515	521-11022	10502	7	1
Alyrata107_1160_rc	REXdb_ID8232	11403	11393	GTCAT	6-522	517	10882-11398	517	523-10881	10359	7	0.99
Alyrata107_1164	REXdb_ID11804	5043	5033	CAAAG	6-295	290	4748-5038	291	296-4747	4452	7	0.962
Alyrata107_1166_rc	REXdb_ID30	4920	4910	CCCTA	6-379	374	4543-4915	373	380-4542	4163	7	0.981
Alyrata107_1167_rc	REXdb_ID13353	5363	5353	ATACG	6-349	344	5015-5358	344	350-5014	4665	7	1
Alyrata107_1168	REXdb_ID8723	11279	11269	GAGGC	6-993	988	10287-11274	988	994-10286	9293	7	0.997
Alyrata107_1169	REXdb_ID8258	12520	12510	CCATC	6-512	507	12011-12515	505	513-12010	11498	7	0.982
Alyrata107_1170_rc	REXdb_ID3996	8487	8477	ATAAG	6-595	590	7893-8482	590	596-7892	7297	7	0.995
Alyrata107_1171_rc	REXdb_ID8255	11719	11709	CTATA	6-522	517	11198-11714	517	523-11197	10675	7	0.979
Alyrata107_118	REXdb_ID8763	11485	11475	TGCGT	6-872	867	10614-11480	867	873-10613	9741	8	0.984
Alyrata107_1185	REXdb_ID11815	5115	5105	CATTA	6-387	382	4729-5110	382	388-4728	4341	7	0.995
Alyrata107_1187	REXdb_ID8150	11487	11477	GAACC	6-521	516	10967-11482	516	522-10966	10445	7	1
Alyrata107_1189_rc	REXdb_ID8274	11942	11932	AAGTC	6-665	660	11283-11937	655	666-11282	10617	7	0.964
Alyrata107_1192_rc	REXdb_ID9722	11636	11626	GTTGT	6-486	481	11151-11631	481	487-11150	10664	7	0.994
Alyrata107_1194_rc	REXdb_ID8085	11780	11772	ATTT	5-488	484	11292-11776	485	489-11291	10803	7	0.986
Alyrata107_1195_rc	REXdb_ID8182	11808	11798	ACGTT	6-521	516	11289-11803	515	522-11288	10767	7	0.992
Alyrata107_12	REXdb_ID9551	10234	10224	GTGAT	6-438	433	9797-10229	433	439-9796	9358	7	1
Alyrata107_120	REXdb_ID8175	11814	11804	GGCCC	6-525	520	11294-11809	516	526-11293	10768	7	0.987
Alyrata107_1202_rc	REXdb_ID5734	11094	11084	CATAA	6-1602	1597	9493-11089	1597	1603-9492	7890	7	0.993
Alyrata107_121	REXdb_ID8179	11857	11847	ATTAG	6-520	515	11338-11852	515	521-11337	10817	7	0.998
Alyrata107_1212	REXdb_ID9724	11365	11355	GTAAT	6-448	443	10918-11360	443	449-10917	10469	7	0.991
Alyrata107_1214_rc	REXdb_ID8217	13661	13651	CTTTA	6-522	517	13154-13656	503	523-13153	12631	7	0.965
Alyrata107_1217	REXdb_ID8201	11823	11813	ATCTA	6-520	515	11305-11818	514	521-11304	10784	7	0.986
Alyrata107_1219_rc	REXdb_ID8726	11785	11775	AGGAC	6-1079	1074	10707-11780	1074	1080-10706	9627	7	0.956
Alyrata107_122_rc	REXdb_ID3997	8456	8446	CTAAC	6-594	589	7863-8451	589	595-7862	7268	7	0.998
Alyrata107_1223_rc	REXdb_ID8266	12596	12586	GACGG	6-518	513	12079-12591	513	519-12078	11560	7	0.982
Alyrata107_1226	REXdb_ID1822	6967	6957	CCTTA	6-741	736	6225-6962	738	742-6224	5483	7	0.986
Alyrata107_1228_rc	REXdb_ID8086	10186	10176	GACTA	6-522	517	9665-10181	517	523-9664	9142	7	0.996
Alyrata107_123	REXdb_ID8136	12540	12530	CTCGT	6-520	515	12021-12535	515	521-12020	11500	7	0.996
Alyrata107_1230	REXdb_ID8107	11777	11767	CCGCG	6-522	517	11256-11772	517	523-11255	10733	7	0.996
Alyrata107_1233_rc	REXdb_ID8130	11787	11777	CGGCC	6-523	518	11266-11782	517	524-11265	10742	7	0.998
Alyrata107_1239_rc	REXdb_ID8219	11564	11554	ACATG	6-522	517	11043-11559	517	523-11042	10520	7	0.992
Alyrata107_124_rc	REXdb_ID9564	10945	10935	GTGGA	6-557	552	10389-10940	552	558-10388	9831	7	1
Alyrata107_1241_rc	REXdb_ID8155	11439	11429	ACAAC	6-520	515	10920-11434	515	521-10919	10399	7	0.988
Alyrata107_1245_rc	REXdb_ID8744	11693	11683	ATGGG	6-943	938	10751-11688	938	944-10750	9807	7	0.984
Alyrata107_1248	REXdb_ID9567	10901	10891	GTAAC	6-519	514	10383-10896	514	520-10382	9863	8	0.992
Alyrata107_1250_rc	REXdb_ID2369	5948	5938	GCTTA	6-326	321	5622-5943	322	327-5621	5295	6	0.963
Alyrata107_1254_rc	REXdb_ID8095	11831	11821	GTTCA	6-523	518	11309-11826	518	524-11308	10785	7	0.986
Alyrata107_1256	REXdb_ID2370	6182	6174	ATAT	5-135	131	6048-6178	131	136-6047	5912	6	0.962
Alyrata107_1257	REXdb_ID8718	11142	11132	AGTAT	6-811	806	10332-11137	806	812-10331	9520	7	0.999
Alyrata107_126_rc	REXdb_ID2372	6306	6296	GCTAT	6-307	302	6000-6301	302	308-5999	5692	7	1
Alyrata107_1267_rc	REXdb_ID2371	6521	6511	AAAAT	6-236	231	6286-6516	231	237-6285	6049	7	0.996
Alyrata107_1268	REXdb_ID3045	3975	3965	AAAAC	6-340	335	3636-3970	335	341-3635	3295	7	1
Alyrata107_1269_rc	REXdb_ID31	5007	4997	TTAAT	6-154	149	4854-5002	149	155-4853	4699	6	0.993
Alyrata107_1276	REXdb_ID8051	11811	11801	AATCA	6-522	517	11290-11806	517	523-11289	10767	7	0.998
Alyrata107_1277_rc	REXdb_ID8183	11791	11781	AAGTT	6-519	514	11273-11786	514	520-11272	10753	7	0.988
Alyrata107_1278	REXdb_ID9572	10362	10352	GTTTT	6-397	392	9966-10357	392	398-9965	9568	7	0.997
Alyrata107_1279_rc	REXdb_ID32	5053	5043	GCATT	6-155	150	4899-5048	150	156-4898	4743	7	0.987
Alyrata107_128	REXdb_ID8214	12381	12371	CTGGG	6-519	514	11861-12376	516	520-11860	11341	7	0.979
Alyrata107_1280_rc	REXdb_ID8238	11855	11845	GTAGT	6-521	516	11334-11850	517	522-11333	10812	8	0.99
Alyrata107_1281_rc	REXdb_ID5752	14314	14304	ATTTT	6-1796	1791	12519-14309	1791	1797-12518	10722	7	0.996
Alyrata107_1283_rc	REXdb_ID8262	11876	11866	ATGAC	6-518	513	11359-11871	513	519-11358	10840	7	0.971
Alyrata107_1284_rc	REXdb_ID2373	6125	6115	AATCT	6-158	153	5972-6120	149	159-5971	5813	6	0.967
Alyrata107_1288	REXdb_ID9554	10863	10853	TGGAT	6-436	431	10428-10858	431	437-10427	9991	7	0.986
Alyrata107_1292	REXdb_ID11683	7304	7294	CTTAG	6-1281	1276	6024-7299	1276	1282-6023	4742	8	0.997
Alyrata107_13_rc	REXdb_ID3047	4036	4026	CAACA	6-345	340	3692-4031	340	346-3691	3346	7	0.997
Alyrata107_130	REXdb_ID13355	6618	6608	AGCTT	6-352	347	6268-6613	346	353-6267	5915	6	0.983
Alyrata107_1300_rc	REXdb_ID8215	11692	11682	ATACA	6-519	514	11174-11687	514	520-11173	10654	7	0.994
Alyrata107_1302	REXdb_ID11682	7567	7557	TTGAA	6-1366	1361	6203-7562	1360	1367-6202	4836	7	0.996
Alyrata107_1305_rc	REXdb_ID11496	6782	6774	GAGT	5-1112	1108	5675-6778	1104	1113-5674	4562	7	0.977
Alyrata107_132	REXdb_ID8207	11731	11721	AATAG	6-518	513	11210-11726	517	519-11209	10691	7	0.981
Alyrata107_134	REXdb_ID8096	11856	11846	ATCGC	6-529	524	11329-11851	523	530-11328	10799	7	0.998
Alyrata107_1346	REXdb_ID9556	10261	10251	ATTAC	6-439	434	9824-10256	433	440-9823	9384	7	0.986
Alyrata107_1349_rc	REXdb_ID33	5673	5665	ATCA	5-419	415	5244-5669	426	420-5243	4824	7	0.963
Alyrata107_135_rc	REXdb_ID4639	5438	5428	CATTC	6-524	519	4915-5433	519	525-4914	4390	6	1
Alyrata107_1355	REXdb_ID34	6123	6113	AGCTT	6-159	154	5965-6118	154	160-5964	5805	6	0.955
Alyrata107_1360	REXdb_ID5753	11653	11643	AATTT	6-1811	1806	9845-11648	1804	1812-9844	8033	7	0.95
Alyrata107_1368	REXdb_ID8137	11805	11795	ATAAT	6-519	514	11286-11800	515	520-11285	10766	7	0.992
Alyrata107_137_rc	REXdb_ID3046	4816	4806	GTATT	6-294	289	4523-4811	289	295-4522	4228	7	1
Alyrata107_1376	REXdb_ID11729	5376	5366	CCTTC	6-458	453	4919-5371	453	459-4918	4460	6	0.996
Alyrata107_1377_rc	REXdb_ID8108	16658	16648	GAAAG	6-518	513	16141-16653	513	519-16140	15622	7	0.99
Alyrata107_1379	REXdb_ID8118	11832	11822	AAATC	6-520	515	11313-11827	515	521-11312	10792	7	1
Alyrata107_1380_rc	REXdb_ID8151	11822	11812	ATACT	6-522	517	11301-11817	517	523-11300	10778	7	0.998
Alyrata107_1383	REXdb_ID8087	11822	11812	AGGCC	6-522	517	11301-11817	517	523-11300	10778	8	0.994
Alyrata107_1386	REXdb_ID9563	10975	10965	GTCTG	6-559	554	10417-10970	554	560-10416	9857	7	0.998
Alyrata107_1387	REXdb_ID8088	11799	11789	AGTGG	6-520	515	11280-11794	515	521-11279	10759	8	1
Alyrata107_139_rc	REXdb_ID8173	11840	11830	ACTAG	6-521	516	11320-11835	516	522-11319	10798	7	1
Alyrata107_1391_rc	REXdb_ID8749	11317	11307	GCGGG	6-834	829	10484-11312	829	835-10483	9649	8	0.978
Alyrata107_1392_rc	REXdb_ID8263	11779	11769	GTATA	6-516	511	11264-11774	511	517-11263	10747	7	0.992
Alyrata107_1394_rc	REXdb_ID8195	11749	11739	TATAT	6-520	515	11229-11744	516	521-11228	10708	7	0.984
Alyrata107_1396_rc	REXdb_ID9553	10289	10279	ATAGT	6-438	433	9852-10284	433	439-9851	9413	7	0.982
Alyrata107_1398	REXdb_ID8225	10181	10171	GTGAT	6-520	515	9662-10176	515	521-9661	9141	7	0.996
Alyrata107_14_rc	REXdb_ID2374	6521	6511	CAAAC	6-236	231	6286-6516	231	237-6285	6049	7	1
Alyrata107_1404	REXdb_ID8731	11677	11667	AAAAG	6-912	907	10750-11672	923	913-10749	9837	8	0.978
Alyrata107_141_rc	REXdb_ID8156	11802	11792	CACAC	6-521	516	11282-11797	516	522-11281	10760	7	0.994
Alyrata107_1410	REXdb_ID3048	4954	4944	CATGA	6-448	443	4507-4949	443	449-4506	4058	7	0.998
Alyrata107_1412_rc	REXdb_ID35	4888	4878	GTTGG	6-325	320	4564-4883	320	326-4563	4238	7	0.981
Alyrata107_1413_rc	REXdb_ID3998	8495	8485	AAATC	6-595	590	7901-8490	590	596-7900	7305	7	1
Alyrata107_1418_rc	REXdb_ID4640	5388	5378	TGATT	6-509	504	4880-5383	504	510-4879	4370	6	1
Alyrata107_1419	REXdb_ID36	5534	5524	ATCAG	6-337	332	5199-5529	331	338-5198	4861	7	0.991
Alyrata107_142	REXdb_ID8719	11879	11869	TTGAT	6-975	970	10927-11874	948	976-10926	9951	8	0.977
Alyrata107_1424_rc	REXdb_ID3049	4597	4587	ATGAC	6-241	236	4357-4592	236	242-4356	4115	7	0.992
Alyrata107_144	REXdb_ID8724	11547	11537	TGAGC	6-932	927	10616-11542	927	933-10615	9683	7	1
Alyrata107_15_rc	REXdb_ID3051	4585	4575	AGTTT	6-229	224	4360-4580	221	230-4359	4130	7	0.978
Alyrata107_150	REXdb_ID3050	6312	6302	TAAAC	6-281	276	6041-6307	267	282-6040	5759	7	0.967
Alyrata107_151	REXdb_ID8766	10987	10977	GTGGT	6-963	958	10025-10982	958	964-10024	9061	7	0.99
Alyrata107_152_rc	REXdb_ID4922	5548	5538	GAAGG	6-583	578	4966-5543	578	584-4965	4382	7	1
Alyrata107_156	REXdb_ID8109	11817	11807	AATAT	6-521	516	11297-11812	516	522-11296	10775	7	0.994
Alyrata107_157_rc	REXdb_ID4641	5409	5399	GTAAC	6-430	425	4980-5404	425	431-4979	4549	7	0.998
Alyrata107_158_rc	REXdb_ID2375	6196	6186	ATTCT	6-154	149	6043-6191	149	155-6042	5888	6	0.987
Alyrata107_160_rc	REXdb_ID8079	11814	11804	AATAC	6-522	517	11293-11809	517	523-11292	10770	7	0.998
Alyrata107_165	REXdb_ID3052	4647	4637	CCTAA	6-256	251	4392-4642	251	257-4391	4135	7	0.988
Alyrata107_170	REXdb_ID37	4922	4912	CACAT	6-358	353	4565-4917	353	359-4564	4206	7	1
Alyrata107_174_rc	REXdb_ID12840	7646	7636	AACTC	6-1299	1294	6348-7641	1294	1300-6347	5048	7	0.995
Alyrata107_175_rc	REXdb_ID8190	11718	11708	TGTGT	6-519	514	11201-11713	513	520-11200	10681	7	0.994
Alyrata107_18	REXdb_ID3999	8439	8429	GTATG	6-594	589	7846-8434	589	595-7845	7251	7	1
Alyrata107_181	REXdb_ID8284	11991	11981	GTCAC	6-666	661	11326-11986	661	667-11325	10659	7	0.976
Alyrata107_186	REXdb_ID5754	14093	14083	ATGGG	6-1816	1811	12278-14088	1811	1817-12277	10461	7	0.997
Alyrata107_188_rc	REXdb_ID8235	11537	11527	CTTAC	6-477	472	11061-11532	472	478-11060	10583	7	1
Alyrata107_191_rc	REXdb_ID8271	11319	11309	CTTCG	6-645	640	10654-11314	661	646-10653	10008	7	0.952
Alyrata107_193_rc	REXdb_ID8281	12272	12262	CTCTT	6-666	661	11604-12267	664	667-11603	10937	7	0.974
Alyrata107_197_rc	REXdb_ID5745	14368	14358	CCTCT	6-1896	1891	12488-14363	1876	1897-12487	10591	7	0.96
Alyrata107_198_rc	REXdb_ID8138	11802	11792	ACACA	6-521	516	11282-11797	516	522-11281	10760	7	0.994
Alyrata107_20	REXdb_ID8143	11833	11823	AATAT	6-519	514	11315-11828	514	520-11314	10795	7	0.994
Alyrata107_201_rc	REXdb_ID5806	11568	11558	CATAT	6-1801	1796	9780-11563	1784	1802-9779	7978	7	0.982
Alyrata107_203_rc	REXdb_ID5750	11527	11517	TGAGG	6-1748	1743	9778-11522	1745	1749-9777	8029	7	0.985
Alyrata107_207	REXdb_ID8285	12218	12208	AGCCC	6-667	662	11552-12213	662	668-11551	10884	6	0.992
Alyrata107_21_rc	REXdb_ID2376	6019	6009	GATTT	6-324	319	5696-6014	319	325-5695	5371	7	1
Alyrata107_210_rc	REXdb_ID8239	11734	11724	ATCGT	6-519	514	11216-11729	514	520-11215	10696	7	0.994
Alyrata107_211	REXdb_ID8191	11800	11790	GGGAG	6-521	516	11280-11795	516	522-11279	10758	7	0.992
Alyrata107_212	REXdb_ID8713	11878	11868	GTCAT	6-1069	1064	10810-11873	1064	1070-10809	9740	8	0.994
Alyrata107_213_rc	REXdb_ID8765	11365	11355	GTGGT	6-820	815	10546-11360	815	821-10545	9725	8	0.993
Alyrata107_214_rc	REXdb_ID9557	10223	10213	CCATC	6-437	432	9787-10218	432	438-9786	9349	7	0.986
Alyrata107_215_rc	REXdb_ID8758	11654	11644	CCAAC	6-1007	1002	10649-11649	1001	1008-10648	9641	8	0.952
Alyrata107_217	REXdb_ID8097	11808	11798	CCCCA	6-521	516	11288-11803	516	522-11287	10766	7	0.998
Alyrata107_22	REXdb_ID4923	5544	5534	GAGAG	6-581	576	4964-5539	576	582-4963	4382	7	0.995
Alyrata107_222_rc	REXdb_ID4642	5409	5399	CCCAC	6-430	425	4980-5404	425	431-4979	4549	7	1
Alyrata107_224_rc	REXdb_ID8762	10455	10445	CTCAT	6-800	795	9654-10450	797	801-9653	8853	7	0.955
Alyrata107_225_rc	REXdb_ID11518	6451	6441	TAAAC	6-778	773	5667-6446	780	779-5666	4888	8	0.983
Alyrata107_227	REXdb_ID8735	11491	11481	ATCGC	6-973	968	10519-11486	968	974-10518	9545	8	0.99
Alyrata107_228_rc	REXdb_ID9558	10190	10180	TATAG	6-437	432	9754-10185	432	438-9753	9316	7	0.991
Alyrata107_229_rc	REXdb_ID8760	11528	11518	GTTTC	6-888	883	10641-11523	883	889-10640	9752	8	0.988
Alyrata107_230	REXdb_ID8733	11765	11755	ATACT	6-980	975	10786-11760	975	981-10785	9805	7	0.997
Alyrata107_233_rc	REXdb_ID8209	11756	11746	ACCGT	6-521	516	11241-11751	511	522-11240	10719	7	0.979
Alyrata107_234_rc	REXdb_ID2377	6550	6540	CATAA	6-236	231	6315-6545	231	237-6314	6078	7	1
Alyrata107_235_rc	REXdb_ID8068	11410	11400	GACAA	6-521	516	10890-11405	516	522-10889	10368	7	0.996
Alyrata107_236_rc	REXdb_ID8261	11501	11491	ATCAC	6-518	513	10984-11496	513	519-10983	10465	7	0.99
Alyrata107_238_rc	REXdb_ID8711	11703	11693	ATGAC	6-1042	1037	10662-11698	1037	1043-10661	9619	8	1
Alyrata107_240_rc	REXdb_ID8131	11786	11776	GAAGC	6-522	517	11265-11781	517	523-11264	10742	7	0.992
Alyrata107_242_rc	REXdb_ID8069	11815	11805	GATCT	6-521	516	11295-11810	516	522-11294	10773	7	1
Alyrata107_248_rc	REXdb_ID11899	5102	5094	ATAA	5-326	322	4777-5098	322	327-4776	4450	7	0.997
Alyrata107_25_rc	REXdb_ID5847	12665	12655	GTAAC	6-1405	1400	11261-12660	1400	1406-11260	9855	7	1
Alyrata107_250_rc	REXdb_ID8176	11772	11762	ATATG	6-521	516	11252-11767	516	522-11251	10730	7	0.988
Alyrata107_251_rc	REXdb_ID4643	5578	5568	TTATT	6-515	510	5064-5573	510	516-5063	4548	7	0.998
Alyrata107_252	REXdb_ID8236	11807	11797	ACCAT	6-521	516	11287-11802	516	522-11286	10765	7	0.99
Alyrata107_253_rc	REXdb_ID13587	5289	5279	TAGAA	6-384	379	4907-5284	378	385-4906	4522	6	0.974
Alyrata107_254	REXdb_ID8748	11325	11315	CATAT	6-905	900	10421-11320	900	906-10420	9515	7	0.988
Alyrata107_257_rc	REXdb_ID4000	8289	8279	TAAAA	6-553	548	7737-8284	548	554-7736	7183	7	0.996
Alyrata107_258_rc	REXdb_ID8052	11823	11813	ACCTG	6-517	512	11307-11818	512	518-11306	10789	7	0.996
Alyrata107_260_rc	REXdb_ID8184	18007	17997	GGGAC	6-520	515	17486-18002	517	521-17485	16965	7	0.99
Alyrata107_262_rc	REXdb_ID8251	11772	11762	TTCAC	6-522	517	11251-11767	517	523-11250	10728	7	0.998
Alyrata107_263_rc	REXdb_ID2378	6462	6452	GTTTT	6-323	318	6140-6457	318	324-6139	5816	6	0.991
Alyrata107_264_rc	REXdb_ID11807	5136	5126	GAGTG	6-346	341	4791-5131	341	347-4790	4444	7	0.997
Alyrata107_266_rc	REXdb_ID4644	5411	5401	CTTTC	6-431	426	4981-5406	426	432-4980	4549	7	1
Alyrata107_269	REXdb_ID8157	11782	11772	CCAGT	6-518	513	11271-11777	507	519-11270	10752	8	0.986
Alyrata107_270	REXdb_ID12836	7494	7484	GTATC	6-1226	1221	6289-7489	1201	1227-6288	5062	7	0.98
Alyrata107_276_rc	REXdb_ID12848	7604	7594	CCTTC	6-1296	1291	6307-7599	1293	1297-6306	5010	7	0.99
Alyrata107_279_rc	REXdb_ID2379	6196	6186	TTAGG	6-237	232	5960-6191	232	238-5959	5722	7	1
Alyrata107_282_rc	REXdb_ID5744	14287	14277	CTCAT	6-1889	1884	12399-14282	1884	1890-12398	10509	7	0.999
Alyrata107_284_rc	REXdb_ID8712	11491	11481	TTGGT	6-972	967	10520-11486	967	973-10519	9547	7	0.999
Alyrata107_286_rc	REXdb_ID2380	6372	6362	GTAAA	6-154	149	6219-6367	149	155-6218	6064	6	0.987
Alyrata107_29	REXdb_ID5742	10906	10896	TAGAG	6-1490	1485	9404-10901	1498	1491-9403	7913	7	0.987
Alyrata107_292	REXdb_ID8144	11804	11794	ATGGG	6-522	517	11284-11799	516	523-11283	10761	7	0.99
Alyrata107_293	REXdb_ID8290	11060	11050	GTTTT	6-666	661	10395-11055	661	667-10394	9728	7	0.977
Alyrata107_294	REXdb_ID8045	11829	11819	TAAAG	6-521	516	11309-11824	516	522-11308	10787	7	0.996
Alyrata107_295	REXdb_ID8196	11813	11803	CTTCC	6-521	516	11293-11808	516	522-11292	10771	7	0.986
Alyrata107_296	REXdb_ID8220	11798	11788	CATAC	6-521	516	11278-11793	516	522-11277	10756	7	0.994
Alyrata107_297_rc	REXdb_ID8247	11811	11801	TATCT	6-522	517	11291-11806	516	523-11290	10768	7	0.99
Alyrata107_298_rc	REXdb_ID9546	10265	10255	GGCAG	6-436	431	9830-10260	431	437-9829	9393	7	0.998
Alyrata107_299	REXdb_ID8234	11801	11791	ATATT	6-522	517	11280-11796	517	523-11279	10757	7	0.992
Alyrata107_305	REXdb_ID8098	11793	11783	ATGTC	6-520	515	11274-11788	515	521-11273	10753	7	0.99
Alyrata107_306_rc	REXdb_ID8761	11513	11503	ATATA	6-871	866	10643-11508	866	872-10642	9771	7	0.986
Alyrata107_308_rc	REXdb_ID8253	11811	11801	GTGGT	6-515	510	11294-11806	513	516-11293	10778	7	0.984
Alyrata107_311	REXdb_ID2381	6317	6307	TAATT	6-154	149	6162-6312	151	155-6161	6007	6	0.974
Alyrata107_316_rc	REXdb_ID2382	6297	6287	AAATT	6-154	149	6144-6292	149	155-6143	5989	6	0.987
Alyrata107_317_rc	REXdb_ID8053	11796	11786	CCAAT	6-522	517	11275-11791	517	523-11274	10752	7	0.998
Alyrata107_320_rc	REXdb_ID2383	7478	7468	GAATG	6-331	326	7148-7473	326	332-7147	6816	6	1
Alyrata107_321	REXdb_ID8205	11817	11807	CTCAC	6-521	516	11297-11812	516	522-11296	10775	7	0.998
Alyrata107_323	REXdb_ID3053	4797	4787	TTTAT	6-310	305	4488-4792	305	311-4487	4177	7	0.987
Alyrata107_324	REXdb_ID5853	12585	12575	ATCTT	6-1389	1384	11218-12580	1363	1390-11217	9828	7	0.98
Alyrata107_328_rc	REXdb_ID38	4858	4848	AAACT	6-146	141	4713-4853	141	147-4712	4566	6	1
Alyrata107_329_rc	REXdb_ID8197	11814	11804	TAGAT	6-522	517	11293-11809	517	523-11292	10770	7	0.992
Alyrata107_33_rc	REXdb_ID3054	4692	4680	TGGAGA	7-117	111	4576-4686	111	118-4575	4458	7	0.991
Alyrata107_332	REXdb_ID39	4950	4940	CTACC	6-345	340	4606-4945	340	346-4605	4260	6	0.997
Alyrata107_334_rc	REXdb_ID9544	9892	9882	AACCT	6-439	434	9454-9887	434	440-9453	9014	7	0.993
Alyrata107_335	REXdb_ID2384	6523	6513	CTATC	6-323	318	6201-6518	318	324-6200	5877	6	0.997
Alyrata107_343_rc	REXdb_ID8208	9784	9774	GCGGA	6-514	509	9271-9779	509	515-9270	8756	7	0.99
Alyrata107_344	REXdb_ID4645	5497	5487	GTTCT	6-524	519	4973-5492	520	525-4972	4448	6	0.96
Alyrata107_345_rc	REXdb_ID3055	4588	4578	AAACT	6-229	224	4360-4583	224	230-4359	4130	6	0.991
Alyrata107_349	REXdb_ID8145	11544	11534	ACCAT	6-521	516	11024-11539	516	522-11023	10502	7	0.992
Alyrata107_353	REXdb_ID2385	6386	6376	GCATC	6-154	149	6233-6381	149	155-6232	6078	6	0.973
Alyrata107_355_rc	REXdb_ID8054	11801	11791	AAAGG	6-521	516	11281-11796	516	522-11280	10759	7	1
Alyrata107_359_rc	REXdb_ID8119	11788	11778	TCATC	6-520	515	11269-11783	515	521-11268	10748	7	0.998
Alyrata107_362	REXdb_ID13261	5348	5338	GGAGC	6-345	340	5005-5343	339	346-5004	4659	7	0.991
Alyrata107_364	REXdb_ID2386	6264	6254	TAAAT	6-154	149	6109-6259	151	155-6108	5954	6	0.974
Alyrata107_366_rc	REXdb_ID8120	11791	11781	TCCAT	6-521	516	11271-11786	516	522-11270	10749	7	1
Alyrata107_369	REXdb_ID8206	11177	11167	GCAGA	6-520	515	10658-11172	515	521-10657	10137	7	0.994
Alyrata107_37_rc	REXdb_ID8270	11787	11777	ATACT	6-522	517	11266-11782	517	523-11265	10743	7	0.986
Alyrata107_373_rc	REXdb_ID3056	4982	4972	TGTTC	6-453	448	4530-4977	448	454-4529	4076	7	0.991
Alyrata107_374_rc	REXdb_ID8210	11812	11802	ATAAA	6-522	517	11291-11807	517	523-11290	10768	7	0.986
Alyrata107_375_rc	REXdb_ID2387	6445	6435	GAAAG	6-315	310	6131-6440	310	316-6130	5815	6	0.984
Alyrata107_376	REXdb_ID8101	11417	11407	GATTC	6-521	516	10897-11412	516	522-10896	10375	7	0.994
Alyrata107_379	REXdb_ID2388	7578	7568	ATCTA	6-320	315	7261-7573	313	321-7260	6940	7	0.968
Alyrata107_380	REXdb_ID8715	9897	9887	GAATT	6-1068	1063	8830-9892	1063	1069-8829	7761	7	1
Alyrata107_383_rc	REXdb_ID40	5470	5460	TTGGA	6-304	299	5166-5465	300	305-5165	4861	7	0.993
Alyrata107_388_rc	REXdb_ID3057	5020	5010	TCAAG	6-447	442	4574-5015	442	448-4573	4126	7	0.984
Alyrata107_39_rc	REXdb_ID4924	6099	6089	AAAAT	6-426	421	5674-6094	421	427-5673	5247	7	0.998
Alyrata107_390	REXdb_ID9725	14765	14755	ACTGG	6-437	432	14329-14760	432	438-14328	13891	7	0.965
Alyrata107_391_rc	REXdb_ID5748	14075	14065	GCGCG	6-1793	1788	12243-14070	1828	1794-12242	10449	7	0.968
Alyrata107_393_rc	REXdb_ID8115	12488	12478	TACTG	6-520	515	11969-12483	515	521-11968	11448	7	0.994
Alyrata107_400	REXdb_ID8756	11267	11257	GTAAT	6-875	870	10393-11262	870	876-10392	9517	7	0.992
Alyrata107_401	REXdb_ID5735	11218	11208	ATATT	6-1668	1663	9551-11213	1663	1669-9550	7882	7	0.999
Alyrata107_402_rc	REXdb_ID8267	11804	11794	GAAAT	6-521	516	11283-11799	517	522-11282	10761	7	0.979
Alyrata107_41	REXdb_ID8080	11810	11800	TCTAC	6-521	516	11299-11805	507	522-11298	10777	7	0.979
Alyrata107_411_rc	REXdb_ID8152	11828	11818	ATCAG	6-521	516	11308-11823	516	522-11307	10786	7	0.996
Alyrata107_412	REXdb_ID8226	10835	10825	ACATC	6-522	517	10314-10830	517	523-10313	9791	8	0.992
Alyrata107_415	REXdb_ID12842	7619	7609	TGCGG	6-1297	1292	6323-7614	1292	1298-6322	5025	7	0.997
Alyrata107_416	REXdb_ID8736	11357	11347	ATTAT	6-904	899	10454-11352	899	905-10453	9549	7	0.99
Alyrata107_417	REXdb_ID8732	10797	10787	GAAGT	6-1002	997	9796-10792	997	1003-9795	8793	8	0.994
Alyrata107_420	REXdb_ID8746	11631	11621	CAGCA	6-915	910	10717-11626	910	916-10716	9801	7	0.999
Alyrata107_424	REXdb_ID8132	11731	11721	ACTGT	6-521	516	11211-11726	516	522-11210	10689	7	1
Alyrata107_426_rc	REXdb_ID8717	11603	11593	AAGAT	6-948	943	10656-11598	943	949-10655	9707	8	0.995
Alyrata107_427_rc	REXdb_ID4001	8440	8430	GAGTT	6-594	589	7847-8435	589	595-7846	7252	7	1
Alyrata107_429_rc	REXdb_ID8121	11811	11801	ATGGC	6-510	505	11302-11806	505	511-11301	10791	7	0.998
Alyrata107_43	REXdb_ID8286	12288	12278	TGGCA	6-666	661	11623-12283	661	667-11622	10956	7	0.964
Alyrata107_435_rc	REXdb_ID8265	11711	11701	ACCGT	6-522	517	11190-11706	517	523-11189	10667	7	0.988
Alyrata107_436_rc	REXdb_ID8160	11832	11822	ATGGG	6-521	516	11312-11827	516	522-11311	10790	7	1
Alyrata107_437_rc	REXdb_ID11549	6656	6646	CTCTC	6-854	849	5803-6651	849	855-5802	4948	7	0.994
Alyrata107_439	REXdb_ID8161	10516	10506	AGTAT	6-518	513	9999-10511	513	519-9998	9480	7	0.996
Alyrata107_444_rc	REXdb_ID8070	11812	11802	GTAAT	6-520	515	11293-11807	515	521-11292	10772	7	0.996
Alyrata107_445_rc	REXdb_ID8116	11797	11787	AGAAT	6-521	516	11277-11792	516	522-11276	10755	7	0.998
Alyrata107_446	REXdb_ID8751	11548	11538	ATCGA	6-891	886	10658-11543	886	892-10657	9766	7	0.986
Alyrata107_447_rc	REXdb_ID12832	7523	7513	GGTTT	6-1215	1210	6279-7518	1240	1216-6278	5063	7	0.966
Alyrata107_448	REXdb_ID41	6206	6196	GAAGC	6-147	142	6060-6201	142	148-6059	5912	7	0.979
Alyrata107_45	REXdb_ID8158	11826	11816	ACCTA	6-520	515	11305-11821	517	521-11304	10784	8	0.986
Alyrata107_452_rc	REXdb_ID8099	11812	11802	GGTCC	6-510	505	11303-11807	505	511-11302	10792	7	1
Alyrata107_453_rc	REXdb_ID8166	11818	11808	ATAGA	6-519	514	11300-11813	514	520-11299	10780	7	0.992
Alyrata107_454_rc	REXdb_ID42	4536	4526	GATTG	6-133	128	4404-4531	128	134-4403	4270	7	0.992
Alyrata107_455_rc	REXdb_ID8122	11789	11779	AAAGT	6-520	515	11270-11784	515	521-11269	10749	7	0.996
Alyrata107_456_rc	REXdb_ID9571	10246	10236	ATTGC	6-395	390	9852-10241	390	396-9851	9456	7	0.997
Alyrata107_457_rc	REXdb_ID5743	10788	10778	GTGAA	6-1435	1430	9349-10783	1435	1436-9348	7913	7	0.978
Alyrata107_458	REXdb_ID4925	5547	5537	TATAA	6-589	584	4959-5542	584	590-4958	4369	7	0.985
Alyrata107_46_rc	REXdb_ID8211	11818	11808	ATCAT	6-521	516	11298-11813	516	522-11297	10776	7	0.992
Alyrata107_461_rc	REXdb_ID8102	11799	11789	AGCAT	6-512	507	11288-11794	507	513-11287	10775	7	1
Alyrata107_462_rc	REXdb_ID8167	11780	11770	ACATC	6-520	515	11261-11775	515	521-11260	10740	7	0.992
Alyrata107_464	REXdb_ID8192	11749	11739	TATAT	6-502	497	11231-11744	514	503-11230	10728	7	0.957
Alyrata107_466	REXdb_ID9570	10224	10214	TAGAA	6-378	373	9836-10219	384	379-9835	9457	7	0.969
Alyrata107_469	REXdb_ID8081	11828	11818	AGATT	6-522	517	11307-11823	517	523-11306	10784	7	0.996
Alyrata107_472	REXdb_ID8276	12355	12345	CCGGG	6-666	661	11689-12350	662	667-11688	11022	6	0.991
Alyrata107_474	REXdb_ID8089	11829	11819	GACGT	6-522	517	11308-11824	517	523-11307	10785	7	0.998
Alyrata107_475	REXdb_ID2389	5996	5986	TATAT	6-308	303	5689-5991	303	309-5688	5380	6	0.997
Alyrata107_478	REXdb_ID12839	8181	8171	GCTGC	6-1244	1239	6939-8176	1238	1245-6938	5694	7	0.973
Alyrata107_479_rc	REXdb_ID12835	7553	7543	GTTCC	6-1245	1240	6309-7548	1240	1246-6308	5063	7	0.995
Alyrata107_48_rc	REXdb_ID8168	11830	11820	CTTTC	6-521	516	11310-11825	516	522-11309	10788	7	0.998
Alyrata107_480	REXdb_ID11510	6333	6323	CCAAT	6-841	836	5483-6328	846	842-5482	4641	7	0.97
Alyrata107_487_rc	REXdb_ID5756	11300	11290	CTCTT	6-1684	1679	9611-11295	1685	1685-9610	7926	7	0.976
Alyrata107_488	REXdb_ID12831	7552	7542	AGCTC	6-1245	1240	6308-7547	1240	1246-6307	5062	7	0.998
Alyrata107_489_rc	REXdb_ID2390	6448	6438	ATAAG	6-325	320	6126-6443	318	326-6125	5800	7	0.95
Alyrata107_49	REXdb_ID2391	5717	5707	GTTCT	6-313	308	5404-5712	309	314-5403	5090	7	0.984
Alyrata107_493_rc	REXdb_ID43	4587	4577	ACTTG	6-145	140	4443-4582	140	146-4442	4297	7	1
Alyrata107_494_rc	REXdb_ID44	10151	10141	ATCAT	6-358	353	9794-10146	353	359-9793	9435	7	0.989
Alyrata107_495_rc	REXdb_ID8123	11754	11744	ATCTC	6-520	515	11236-11749	514	521-11235	10715	7	0.994
Alyrata107_496	REXdb_ID8180	11751	11741	TTAAT	6-521	516	11231-11746	516	522-11230	10709	7	0.998
Alyrata107_497_rc	REXdb_ID3058	4810	4800	GTTTT	6-296	291	4515-4805	291	297-4514	4218	6	1
Alyrata107_5_rc	REXdb_ID8071	11799	11789	ATGAC	6-519	514	11281-11794	514	520-11280	10761	7	0.998
Alyrata107_500_rc	REXdb_ID8710	11586	11576	TGGAT	6-935	930	10652-11581	930	936-10651	9716	8	1
Alyrata107_501	REXdb_ID8728	11265	11255	TTTGT	6-904	899	10362-11260	899	905-10361	9457	7	0.994
Alyrata107_508	REXdb_ID8256	11703	11693	AATAT	6-520	515	11184-11698	515	521-11183	10663	7	0.979
Alyrata107_509_rc	REXdb_ID8734	11370	11360	CGGTT	6-888	883	10505-11365	861	889-10504	9616	8	0.969
Alyrata107_510_rc	REXdb_ID4002	8524	8514	TCCAA	6-594	589	7931-8519	589	595-7930	7336	7	0.998
Alyrata107_511	REXdb_ID8193	11504	11494	CTAGT	6-522	517	10983-11499	517	523-10982	10460	7	0.994
Alyrata107_512_rc	REXdb_ID8162	11794	11784	AGTAG	6-521	516	11274-11789	516	522-11273	10752	7	0.996
Alyrata107_514	REXdb_ID8739	10989	10979	TGATT	6-912	907	10092-10984	893	913-10091	9179	7	0.972
Alyrata107_516	REXdb_ID9577	10198	10188	ATTCT	6-399	394	9800-10193	394	400-9799	9400	7	0.99
Alyrata107_517_rc	REXdb_ID4926	5765	5755	ATCAT	6-852	847	4910-5760	851	853-4909	4057	7	0.991
Alyrata107_519	REXdb_ID8254	11757	11747	ATGTC	6-522	517	11236-11752	517	523-11235	10713	7	0.998
Alyrata107_52	REXdb_ID8049	11808	11798	AGTGA	6-521	516	11288-11803	516	522-11287	10766	7	0.998
Alyrata107_520	REXdb_ID8244	10740	10730	ATCAT	6-519	514	10234-10735	502	520-10233	9714	7	0.975
Alyrata107_522	REXdb_ID8221	11787	11777	GGTAG	6-523	518	11265-11782	518	524-11264	10741	7	0.99
Alyrata107_53_rc	REXdb_ID8061	11812	11802	ACAAG	6-521	516	11292-11807	516	522-11291	10770	7	0.998
Alyrata107_530	REXdb_ID3059	4673	4663	TCAAC	6-294	289	4380-4668	289	295-4379	4085	7	0.997
Alyrata107_531	REXdb_ID8741	11518	11508	TGTAG	6-873	868	10646-11513	868	874-10645	9772	8	0.995
Alyrata107_534_rc	REXdb_ID8752	11375	11365	ATATA	6-870	865	10507-11370	864	871-10506	9636	7	0.987
Alyrata107_536	REXdb_ID45	5299	5289	GTCCA	6-331	326	4978-5294	317	332-4977	4646	7	0.963
Alyrata107_541_rc	REXdb_ID8212	10030	10020	GTCAT	6-520	515	9511-10025	515	521-9510	8990	7	0.994
Alyrata107_542_rc	REXdb_ID8277	14370	14360	GACAT	6-656	651	13715-14365	651	657-13714	13058	8	0.986
Alyrata107_543_rc	REXdb_ID12837	7484	7474	GGGTT	6-1213	1208	6261-7479	1219	1214-6260	5047	7	0.981
Alyrata107_550	REXdb_ID5736	11390	11380	TCCAT	6-1673	1668	9718-11385	1668	1674-9717	8044	7	0.995
Alyrata107_551	REXdb_ID8222	11807	11797	ATATT	6-521	516	11287-11802	516	522-11286	10765	7	0.998
Alyrata107_553_rc	REXdb_ID11497	6726	6718	TTAT	5-1025	1021	5712-6722	1011	1026-5711	4686	6	0.976
Alyrata107_557	REXdb_ID13588	5410	5400	CTCTC	6-336	331	5076-5405	330	337-5075	4739	6	0.976
Alyrata107_561_rc	REXdb_ID2392	6482	6472	TTAGA	6-308	303	6175-6477	303	309-6174	5866	7	0.997
Alyrata107_562	REXdb_ID8779	11446	11436	GTAAG	6-1000	995	10433-11441	1009	1001-10432	9432	8	0.981
Alyrata107_564_rc	REXdb_ID11512	6448	6438	TACTA	6-785	780	5682-6443	762	786-5681	4896	7	0.971
Alyrata107_569	REXdb_ID8289	16530	16520	AAATA	6-666	661	15864-16525	662	667-15863	15197	7	0.982
Alyrata107_57_rc	REXdb_ID8241	11853	11843	ATATT	6-521	516	11334-11848	515	522-11333	10812	7	0.99
Alyrata107_572	REXdb_ID8268	11750	11740	GTCTG	6-520	515	11231-11745	515	521-11230	10710	7	0.996
Alyrata107_573_rc	REXdb_ID8714	11764	11754	AAAAG	6-1095	1090	10670-11759	1090	1096-10669	9574	8	0.999
Alyrata107_576	REXdb_ID5757	11170	11160	TAAGG	6-1652	1647	9519-11165	1647	1653-9518	7866	7	0.99
Alyrata107_578	REXdb_ID5751	14285	14275	GCTAA	6-1794	1789	12491-14280	1790	1795-12490	10696	7	0.995
Alyrata107_58_rc	REXdb_ID3060	4823	4813	AGACA	6-295	290	4529-4818	290	296-4528	4233	7	1
Alyrata107_584	REXdb_ID2393	6439	6429	CATAC	6-316	311	6124-6434	311	317-6123	5807	6	0.987
Alyrata107_59_rc	REXdb_ID4927	5535	5525	TTATG	6-571	566	4954-5530	577	572-4953	4382	7	0.976
Alyrata107_597	REXdb_ID8287	12182	12172	CCACT	6-666	661	11518-12177	660	667-11517	10851	7	0.976
Alyrata107_598_rc	REXdb_ID8753	12711	12701	ATTTC	6-892	887	11820-12706	887	893-11819	10927	7	0.982
Alyrata107_60	REXdb_ID8245	11743	11733	GTGAA	6-521	516	11223-11738	516	522-11222	10701	7	0.986
Alyrata107_600_rc	REXdb_ID11712	6791	6781	CAACG	6-941	936	5850-6786	937	942-5849	4908	7	0.977
Alyrata107_604	REXdb_ID8072	11817	11807	ACAAC	6-523	518	11295-11812	518	524-11294	10771	7	0.996
Alyrata107_606	REXdb_ID8722	11604	11594	TCATA	6-912	907	10671-11599	929	913-10670	9758	7	0.972
Alyrata107_614	REXdb_ID9753	10188	10178	TATGT	6-529	524	9660-10183	524	530-9659	9130	7	0.99
Alyrata107_616_rc	REXdb_ID8174	10499	10489	CTCCT	6-522	517	9978-10494	517	523-9977	9455	7	0.992
Alyrata107_617_rc	REXdb_ID8729	11544	11534	ACGTT	6-934	929	10611-11539	929	935-10610	9676	7	0.982
Alyrata107_618_rc	REXdb_ID8230	11745	11735	ATTAG	6-526	521	11224-11740	517	527-11223	10697	7	0.987
Alyrata107_62_rc	REXdb_ID11508	6534	6524	GCGAG	6-893	888	5642-6529	888	894-5641	4748	7	0.994
Alyrata107_621_rc	REXdb_ID8231	11705	11695	CAAAG	6-524	519	11182-11700	519	525-11181	10657	8	0.99
Alyrata107_624	REXdb_ID8139	11813	11803	GTGGG	6-522	517	11292-11808	517	523-11291	10769	7	0.998
Alyrata107_627	REXdb_ID4928	6508	6498	CAACC	6-150	145	6362-6503	142	151-6361	6211	7	0.979
Alyrata107_634_rc	REXdb_ID9574	10437	10427	AACGT	6-395	390	10043-10432	390	396-10042	9647	7	0.977
Alyrata107_636	REXdb_ID46	5634	5624	CACAT	6-342	337	5294-5629	336	343-5293	4951	7	0.976
Alyrata107_638_rc	REXdb_ID8055	11814	11804	ATGGT	6-524	519	11291-11809	519	525-11290	10766	7	0.994
Alyrata107_639_rc	REXdb_ID8189	11758	11748	GATGG	6-520	515	11239-11753	515	521-11238	10718	7	0.986
Alyrata107_64_rc	REXdb_ID5741	10746	10736	CAACC	6-1471	1466	9274-10741	1468	1472-9273	7802	7	0.985
Alyrata107_640_rc	REXdb_ID47	5542	5532	TAACA	6-338	333	5202-5537	336	339-5201	4863	7	0.991
Alyrata107_642	REXdb_ID1798	5108	5100	CTAT	5-506	502	4603-5104	502	507-4602	4096	7	1
Alyrata107_645_rc	REXdb_ID2394	6076	6066	GCACG	6-297	292	5780-6071	292	298-5779	5482	6	0.997
Alyrata107_647_rc	REXdb_ID8062	11819	11809	ATGAA	6-522	517	11298-11814	517	523-11297	10775	7	1
Alyrata107_649	REXdb_ID48	4950	4940	ATTCT	6-389	384	4560-4945	386	390-4559	4170	7	0.974
Alyrata107_650_rc	REXdb_ID4929	5546	5536	CATAT	6-582	577	4965-5541	577	583-4964	4382	7	1
Alyrata107_657	REXdb_ID11728	5448	5438	AAAGT	6-475	470	4974-5443	470	476-4973	4498	7	1
Alyrata107_658	REXdb_ID49	4948	4938	AAAAC	6-345	340	4604-4943	340	346-4603	4258	6	0.994
Alyrata107_659	REXdb_ID8146	11735	11725	TCGAT	6-520	515	11216-11730	515	521-11215	10695	7	0.994
Alyrata107_66	REXdb_ID8288	11696	11686	TTATT	6-668	663	11029-11691	663	669-11028	10360	7	0.971
Alyrata107_662	REXdb_ID12834	7509	7499	ATAAC	6-1223	1218	6287-7504	1218	1224-6286	5063	7	0.992
Alyrata107_663_rc	REXdb_ID8750	11456	11446	GAGAT	6-893	888	10564-11451	888	894-10563	9670	7	0.981
Alyrata107_665_rc	REXdb_ID13354	5331	5321	CCGTG	6-351	346	4981-5326	346	352-4980	4629	7	1
Alyrata107_667_rc	REXdb_ID9548	10333	10323	ATCTC	6-439	434	9895-10328	434	440-9894	9455	7	1
Alyrata107_669_rc	REXdb_ID8110	11821	11811	CAGAT	6-522	517	11300-11816	517	523-11299	10777	7	0.996
Alyrata107_67_rc	REXdb_ID12833	7554	7544	GGTAC	6-1245	1240	6310-7549	1240	1246-6309	5064	7	0.998
Alyrata107_670	REXdb_ID8117	11726	11716	CTCGA	6-521	516	11206-11721	516	522-11205	10684	7	0.996
Alyrata107_672_rc	REXdb_ID9547	10331	10321	ATCTC	6-439	434	9893-10326	434	440-9892	9453	7	0.998
Alyrata107_675_rc	REXdb_ID8133	11786	11776	CAGAT	6-522	517	11265-11781	517	523-11264	10742	7	0.992
Alyrata107_676	REXdb_ID2395	6437	6427	CAACC	6-316	311	6122-6432	311	317-6121	5805	6	0.994
Alyrata107_678_rc	REXdb_ID8063	14257	14247	CCTAT	6-523	518	13735-14252	518	524-13734	13211	7	1
Alyrata107_679	REXdb_ID50	5291	5281	CCAAG	6-300	295	4992-5286	295	301-4991	4691	7	0.997
Alyrata107_680	REXdb_ID9578	8995	8985	GACAT	6-394	389	8602-8990	389	395-8601	8207	8	0.979
Alyrata107_681	REXdb_ID9579	10316	10306	GTGAA	6-421	416	9896-10311	416	422-9895	9474	7	0.976
Alyrata107_683	REXdb_ID51	4886	4876	ATCCT	6-171	166	4719-4881	163	172-4718	4547	7	0.964
Alyrata107_684	REXdb_ID4003	7884	7874	GTTAT	6-513	508	7371-7879	509	514-7370	6857	7	0.986
Alyrata107_685_rc	REXdb_ID8720	11496	11486	CAAAC	6-912	907	10585-11491	907	913-10584	9672	7	0.976
Alyrata107_688	REXdb_ID8237	11836	11826	GATGT	6-522	517	11316-11831	516	523-11315	10793	7	0.979
Alyrata107_689_rc	REXdb_ID8140	11783	11773	ATGGC	6-522	517	11262-11778	517	523-11261	10739	7	0.996
Alyrata107_69_rc	REXdb_ID8073	11797	11787	TCGAC	6-520	515	11278-11792	515	521-11277	10757	7	0.998
Alyrata107_690_rc	REXdb_ID8056	11811	11801	AAGGC	6-521	516	11291-11806	516	522-11290	10769	7	0.992
Alyrata107_691	REXdb_ID8185	11828	11818	TCGAC	6-523	518	11306-11823	518	524-11305	10782	7	0.99
Alyrata107_692_rc	REXdb_ID8727	11446	11436	ATGAG	6-954	949	10493-11441	949	955-10492	9538	7	0.997
Alyrata107_693_rc	REXdb_ID13589	5274	5264	GAATT	6-316	311	4959-5269	311	317-4958	4642	7	0.977
Alyrata107_694	REXdb_ID12838	7474	7464	TCCGT	6-1286	1281	6189-7469	1281	1287-6188	4902	7	0.998
Alyrata107_700	REXdb_ID2396	6056	6046	GCTTC	6-369	364	5688-6051	364	370-5687	5318	6	0.995
Alyrata107_702_rc	REXdb_ID12841	7644	7634	GGAAG	6-1299	1294	6347-7639	1293	1300-6346	5047	7	0.986
Alyrata107_704_rc	REXdb_ID8111	11820	11810	GCCAT	6-521	516	11300-11815	516	522-11299	10778	7	0.994
Alyrata107_705_rc	REXdb_ID4004	8540	8530	CAAAT	6-596	591	7945-8535	591	597-7944	7348	7	1
Alyrata107_706_rc	REXdb_ID4930	7235	7225	CGATG	6-756	751	6480-7230	751	757-6479	5723	6	0.972
Alyrata107_708	REXdb_ID11805	4654	4644	AATTC	6-296	291	4359-4649	291	297-4358	4062	7	0.99
Alyrata107_71_rc	REXdb_ID8709	11538	11528	ACAAG	6-951	946	10588-11533	946	952-10587	9636	7	0.999
Alyrata107_713_rc	REXdb_ID3061	4784	4774	TGCTT	6-291	286	4500-4779	280	292-4499	4208	7	0.972
Alyrata107_714_rc	REXdb_ID12844	6605	6597	TCCG	5-398	394	6208-6601	394	399-6207	5809	6	0.98
Alyrata107_715_rc	REXdb_ID8264	11760	11750	ATAAC	6-522	517	11241-11755	515	523-11240	10718	7	0.988
Alyrata107_717	REXdb_ID11506	6388	6378	CTGCC	6-869	864	5520-6383	864	870-5519	4650	7	0.999
Alyrata107_72	REXdb_ID11515	6387	6377	AGGCC	6-752	747	5636-6382	747	753-5635	4883	8	0.981
Alyrata107_727_rc	REXdb_ID8725	11378	11368	AGTAG	6-925	920	10454-11373	920	926-10453	9528	8	0.998
Alyrata107_728	REXdb_ID8738	10454	10444	ATTTG	6-880	875	9575-10449	875	881-9574	8694	7	0.985
Alyrata107_734_rc	REXdb_ID8278	12374	12364	TTGTG	6-667	662	11707-12369	663	668-11706	11039	8	0.977
Alyrata107_736_rc	REXdb_ID8754	11425	11415	TACAT	6-993	988	10420-11420	1001	994-10419	9426	8	0.978
Alyrata107_737	REXdb_ID8233	11762	11752	ACAAG	6-520	515	11243-11757	515	521-11242	10722	7	0.996
Alyrata107_742_rc	REXdb_ID5738	13807	13797	ATAAC	6-1660	1655	12148-13802	1655	1661-12147	10487	7	0.987
Alyrata107_745	REXdb_ID8730	11607	11597	CTTAT	6-948	943	10660-11602	943	949-10659	9711	7	0.987
Alyrata107_751	REXdb_ID52	5341	5331	ATCAG	6-325	320	5017-5336	320	326-5016	4691	7	0.994
Alyrata107_756_rc	REXdb_ID8050	11765	11755	CTTAC	6-521	516	11245-11760	516	522-11244	10723	7	1
Alyrata107_758	REXdb_ID3062	4954	4944	CCCAT	6-448	443	4507-4949	443	449-4506	4058	7	1
Alyrata107_76	REXdb_ID8090	11819	11809	GTAGT	6-521	516	11299-11814	516	522-11298	10777	7	0.992
Alyrata107_760	REXdb_ID8257	11600	11590	ATAAC	6-521	516	11080-11595	516	522-11079	10558	7	0.992
Alyrata107_764	REXdb_ID8100	11780	11770	AGTGT	6-522	517	11259-11775	517	523-11258	10736	7	1
Alyrata107_765_rc	REXdb_ID8757	11386	11376	TATGG	6-890	885	10497-11381	885	891-10496	9606	8	0.988
Alyrata107_767	REXdb_ID5747	14169	14159	CCTGT	6-1795	1790	12376-14164	1789	1796-12375	10580	7	0.995
Alyrata107_77_rc	REXdb_ID8740	11445	11435	AGTGC	6-973	968	10473-11440	968	974-10472	9499	7	0.998
Alyrata107_770_rc	REXdb_ID8112	11789	11779	CACAG	6-523	518	11267-11784	518	524-11266	10743	7	1
Alyrata107_776	REXdb_ID53	4926	4916	CTTCT	6-156	151	4771-4921	151	157-4770	4614	7	1
Alyrata107_778	REXdb_ID8103	11812	11802	GTATA	6-521	516	11292-11807	516	522-11291	10770	7	1
Alyrata107_780	REXdb_ID54	5024	5014	TTTTA	6-247	242	4778-5019	242	248-4777	4530	7	0.988
Alyrata107_781	REXdb_ID55	5466	5456	CCATC	6-347	342	5120-5461	342	348-5119	4772	7	0.994
Alyrata107_782_rc	REXdb_ID9568	10421	10411	ACAAG	6-390	385	10032-10416	385	391-10031	9641	7	1
Alyrata107_784_rc	REXdb_ID56	5626	5616	CATCT	6-345	340	5282-5621	340	346-5281	4936	7	0.979
Alyrata107_785	REXdb_ID4006	8436	8426	TATAT	6-594	589	7843-8431	589	595-7842	7248	7	0.998
Alyrata107_786_rc	REXdb_ID9576	10297	10287	TTGAA	6-368	363	9931-10292	362	369-9930	9562	7	0.975
Alyrata107_787_rc	REXdb_ID4931	5725	5715	ATTGC	6-835	830	4892-5720	829	836-4891	4056	7	0.996
Alyrata107_79_rc	REXdb_ID9562	10935	10925	AAACT	6-540	535	10396-10930	535	541-10395	9855	7	1
Alyrata107_791	REXdb_ID4646	5337	5327	TAAGT	6-431	426	4907-5332	426	432-4906	4475	7	1
Alyrata107_792_rc	REXdb_ID57	4915	4905	TGAAC	6-356	351	4560-4910	351	357-4559	4203	7	0.997
Alyrata107_795_rc	REXdb_ID58	4571	4563	TATA	5-135	131	4437-4567	131	136-4436	4301	7	0.992
Alyrata107_797_rc	REXdb_ID9575	7558	7548	AACCC	6-423	418	7136-7553	418	424-7135	6712	8	0.998
Alyrata107_80_rc	REXdb_ID13083	10129	10119	ATGAC	6-1842	1837	8289-10124	1836	1843-8288	6446	7	0.978
Alyrata107_800_rc	REXdb_ID3063	4553	4543	AAATT	6-219	214	4335-4548	214	220-4334	4115	6	1
Alyrata107_801	REXdb_ID4647	5713	5703	TCATT	6-599	594	5113-5708	596	600-5112	4513	7	0.99
Alyrata107_802_rc	REXdb_ID8113	11825	11815	ATCTT	6-526	521	11300-11820	521	527-11299	10773	7	0.998
Alyrata107_807	REXdb_ID8057	11823	11813	CACAT	6-525	520	11299-11818	520	526-11298	10773	7	1
Alyrata107_81_rc	REXdb_ID8198	11823	11813	ATAAC	6-522	517	11303-11818	516	523-11302	10780	7	0.983
Alyrata107_811	REXdb_ID59	4522	4512	GATGA	6-148	143	4375-4517	143	149-4374	4226	6	0.993
Alyrata107_812_rc	REXdb_ID8227	11772	11762	TGACC	6-522	517	11251-11767	517	523-11250	10728	7	0.996
Alyrata107_813	REXdb_ID3064	4775	4765	ACAAT	6-352	347	4424-4770	347	353-4423	4071	7	0.994
Alyrata107_82_rc	REXdb_ID9559	10265	10255	ACGAA	6-440	435	9826-10260	435	441-9825	9385	7	0.986
Alyrata107_823_rc	REXdb_ID3065	4655	4645	AGTTT	6-284	279	4372-4650	279	285-4371	4087	7	1
Alyrata107_824_rc	REXdb_ID3066	4602	4592	GACAG	6-244	239	4359-4597	239	245-4358	4114	7	0.979
Alyrata107_825	REXdb_ID4932	5797	5787	GCTAC	6-764	759	5034-5792	759	765-5033	4269	6	0.997
Alyrata107_827	REXdb_ID8058	11797	11787	CAGTG	6-521	516	11277-11792	516	522-11276	10755	7	0.998
Alyrata107_831	REXdb_ID13475	5443	5433	AATAA	6-425	420	5019-5438	420	426-5018	4593	7	1
Alyrata107_833	REXdb_ID2397	6359	6349	GTAGT	6-127	122	6233-6354	122	128-6232	6105	5	1
Alyrata107_837_rc	REXdb_ID8074	11824	11814	GATTT	6-524	519	11301-11819	519	525-11300	10776	7	0.996
Alyrata107_843_rc	REXdb_ID4648	5576	5566	TGTTT	6-516	511	5064-5571	508	517-5063	4547	7	0.978
Alyrata107_848	REXdb_ID8260	11766	11756	CGTGG	6-521	516	11254-11761	508	522-11253	10732	7	0.961
Alyrata107_849_rc	REXdb_ID8114	11757	11747	GCTTT	6-521	516	11237-11752	516	522-11236	10715	7	0.996
Alyrata107_85	REXdb_ID8186	12905	12895	ACCTT	6-521	516	12391-12900	510	522-12390	11869	7	0.983
Alyrata107_855_rc	REXdb_ID9543	9714	9704	CTTTG	6-436	431	9279-9709	431	437-9278	8842	7	0.995
Alyrata107_858	REXdb_ID4007	7981	7971	GAGCT	6-553	548	7429-7976	548	554-7428	6875	7	0.998
Alyrata107_86_rc	REXdb_ID11716	6578	6568	GTATT	6-875	870	5699-6573	875	876-5698	4823	7	0.976
Alyrata107_860_rc	REXdb_ID9552	10324	10314	GTCGT	6-439	434	9887-10319	433	440-9886	9447	7	0.991
Alyrata107_862_rc	REXdb_ID8737	11574	11564	AATAT	6-950	945	10625-11569	945	951-10624	9674	7	0.994
Alyrata107_864	REXdb_ID3067	4749	4739	GGAGA	6-352	347	4398-4744	347	353-4397	4045	7	1
Alyrata107_865_rc	REXdb_ID8202	11793	11783	GTGGT	6-522	517	11272-11788	517	523-11271	10749	7	0.998
Alyrata107_866	REXdb_ID8759	11210	11200	GGGCC	6-892	887	10335-11205	871	893-10334	9442	8	0.97
Alyrata107_868	REXdb_ID4933	5697	5687	GTAAG	6-697	692	5001-5692	692	698-5000	4303	6	0.993
Alyrata107_869	REXdb_ID8764	10503	10493	TTAGT	6-878	873	9630-10498	869	879-9629	8751	7	0.983
Alyrata107_871_rc	REXdb_ID8291	13342	13332	GGTAT	6-668	663	12674-13337	664	669-12673	12005	7	0.958
Alyrata107_872_rc	REXdb_ID8134	11798	11788	CATGC	6-521	516	11278-11793	516	522-11277	10756	7	0.994
Alyrata107_874_rc	REXdb_ID4649	5411	5401	ATATA	6-431	426	4981-5406	426	432-4980	4549	7	0.998
Alyrata107_875_rc	REXdb_ID8249	11768	11758	ATAAC	6-521	516	11250-11763	514	522-11249	10728	7	0.971
Alyrata107_876_rc	REXdb_ID8223	11789	11779	CATAG	6-520	515	11270-11784	515	521-11269	10749	7	0.992
Alyrata107_879	REXdb_ID8124	11844	11836	CAAC	5-519	515	11326-11840	515	520-11325	10806	7	0.996
Alyrata107_88	REXdb_ID8082	11840	11830	AAGGG	6-522	517	11319-11835	517	523-11318	10796	7	0.998
Alyrata107_880	REXdb_ID8187	11760	11750	CTAAT	6-521	516	11241-11755	515	522-11240	10719	7	0.996
Alyrata107_882_rc	REXdb_ID8282	12342	12332	GTGAG	6-666	661	11675-12337	663	667-11674	11008	7	0.974
Alyrata107_885	REXdb_ID8745	9614	9604	GGACT	6-873	868	8742-9609	868	874-8741	7868	7	0.99
Alyrata107_887	REXdb_ID8224	11833	11823	GCATC	6-522	517	11314-11828	515	523-11313	10791	7	0.99
Alyrata107_888	REXdb_ID8213	11818	11808	TATAG	6-522	517	11297-11813	517	523-11296	10774	7	0.992
Alyrata107_891_rc	REXdb_ID5746	11633	11623	TCGGG	6-1810	1805	9824-11628	1805	1811-9823	8013	7	0.993
Alyrata107_893	REXdb_ID8163	11751	11741	GGCAT	6-521	516	11248-11746	499	522-11247	10726	7	0.963
Alyrata107_895	REXdb_ID8091	11826	11816	TCGCA	6-521	516	11307-11821	515	522-11306	10785	7	0.992
Alyrata107_899_rc	REXdb_ID8194	11749	11739	GCATG	6-521	516	11229-11744	516	522-11228	10707	7	0.996
Alyrata107_9	REXdb_ID8147	11802	11792	GGCGC	6-523	518	11280-11797	518	524-11279	10756	7	1
Alyrata107_90_rc	REXdb_ID8203	11415	11405	ATGTC	6-520	515	10896-11410	515	521-10895	10375	7	0.983
Alyrata107_912	REXdb_ID12843	7640	7630	GATCT	6-1297	1292	6344-7635	1292	1298-6343	5046	7	0.985
Alyrata107_913_rc	REXdb_ID5737	13781	13771	ATAAT	6-1667	1662	12111-13776	1666	1668-12110	10443	7	0.99
Alyrata107_915_rc	REXdb_ID8188	13088	13078	TAACC	6-519	514	12570-13083	514	520-12569	12050	7	0.996
Alyrata107_916	REXdb_ID8169	11762	11752	ATAGG	6-522	517	11241-11757	517	523-11240	10718	7	0.988
Alyrata107_917	REXdb_ID8242	11845	11835	CTATG	6-522	517	11324-11840	517	523-11323	10801	7	0.977
Alyrata107_919_rc	REXdb_ID2398	6206	6196	TAGAG	6-154	149	6053-6201	149	155-6052	5898	6	0.987
Alyrata107_923	REXdb_ID8279	12387	12377	AACTC	6-665	660	11721-12382	662	666-11720	11055	7	0.967
Alyrata107_925_rc	REXdb_ID8742	11481	11471	GCAGC	6-928	923	10554-11476	923	929-10553	9625	7	0.993
Alyrata107_929	REXdb_ID11686	7374	7364	AAAAT	6-1278	1273	6097-7369	1273	1279-6096	4818	8	0.991
Alyrata107_93	REXdb_ID5739	11211	11201	GTTAA	6-1667	1662	9548-11206	1659	1668-9547	7880	7	0.989
Alyrata107_930	REXdb_ID8218	11838	11828	AACAC	6-525	520	11314-11833	520	526-11313	10788	7	0.979
Alyrata107_932	REXdb_ID8125	11816	11806	GTCGC	6-510	505	11307-11811	505	511-11306	10796	7	0.988
Alyrata107_934_rc	REXdb_ID8104	11814	11804	TAAGG	6-522	517	11293-11809	517	523-11292	10770	7	0.994
Alyrata107_938_rc	REXdb_ID8181	11783	11773	TCTGT	6-520	515	11264-11778	515	521-11263	10743	7	1
Alyrata107_939_rc	REXdb_ID8170	11838	11828	ATCCC	6-521	516	11318-11833	516	522-11317	10796	7	0.998
Alyrata107_940_rc	REXdb_ID8075	11267	11257	GTTAC	6-520	515	10748-11262	515	521-10747	10227	7	0.998
Alyrata107_943	REXdb_ID8228	11775	11765	GTTAT	6-522	517	11253-11770	518	523-11252	10730	7	0.988
Alyrata107_947_rc	REXdb_ID60	4577	4569	TATA	5-135	131	4443-4573	131	136-4442	4307	7	0.992
Alyrata107_949_rc	REXdb_ID2399	6334	6324	CATAT	6-308	303	6024-6329	306	309-6023	5715	6	0.984
Alyrata107_95	REXdb_ID8204	11129	11119	CCAGT	6-519	514	10611-11124	514	520-10610	10091	7	0.979
Alyrata107_950_rc	REXdb_ID3068	4791	4781	ATTCT	6-303	298	4489-4786	298	304-4488	4185	7	0.997
Alyrata107_951_rc	REXdb_ID8229	11787	11777	GCCAC	6-520	515	11267-11782	516	521-11266	10746	7	0.99
Alyrata107_954_rc	REXdb_ID3069	4799	4789	ATCCA	6-297	292	4503-4794	292	298-4502	4205	7	1
Alyrata107_956_rc	REXdb_ID3070	4805	4797	ATCT	5-304	300	4502-4801	300	305-4501	4197	7	1
Alyrata107_958	REXdb_ID8092	11810	11800	GCTGA	6-522	517	11289-11805	517	523-11288	10766	7	0.998
Alyrata107_96	REXdb_ID8259	11823	11813	GGATC	6-518	513	11305-11818	514	519-11304	10786	7	0.99
Alyrata107_962_rc	REXdb_ID8716	11449	11439	ATACT	6-967	962	10483-11444	962	968-10482	9515	8	0.999
Alyrata107_965	REXdb_ID8126	11814	11804	TTATG	6-521	516	11294-11809	516	522-11293	10772	7	0.99
Alyrata107_968_rc	REXdb_ID3071	3979	3969	CTCTT	6-340	335	3640-3974	335	341-3639	3299	7	1
Alyrata107_97_rc	REXdb_ID5740	10864	10854	GAAGG	6-1570	1565	9282-10859	1578	1571-9281	7711	7	0.972
Alyrata107_970	REXdb_ID11727	5379	5369	CTGTG	6-458	453	4922-5374	453	459-4921	4463	6	1
Alyrata107_971	REXdb_ID3072	4971	4961	CTTTC	6-449	444	4523-4966	444	450-4522	4073	7	0.991
Alyrata107_973	REXdb_ID61	6497	6487	TACTA	6-345	340	6153-6492	340	346-6152	5807	7	0.979
Alyrata107_975_rc	REXdb_ID3073	4681	4671	GTTTC	6-251	246	4431-4676	246	252-4430	4179	7	1
Alyrata107_977_rc	REXdb_ID8076	11803	11793	TTAAC	6-522	517	11282-11798	517	523-11281	10759	7	0.992
Alyrata107_978	REXdb_ID8077	11817	11807	CGGTG	6-523	518	11295-11812	518	524-11294	10771	7	1
Alyrata107_981_rc	REXdb_ID8127	11795	11785	AATAG	6-521	516	11275-11790	516	522-11274	10753	7	0.994
Alyrata107_982_rc	REXdb_ID9549	10253	10243	CACTT	6-438	433	9816-10248	433	439-9815	9377	7	0.984
Alyrata107_984	REXdb_ID4934	5785	5775	TATGA	6-757	752	5029-5780	752	758-5028	4271	7	0.997
Alyrata107_986	REXdb_ID3074	4826	4816	TTGAA	6-290	285	4537-4821	285	291-4536	4246	6	1
Alyrata107_987_rc	REXdb_ID8199	11811	11801	CTACA	6-519	514	11292-11806	515	520-11291	10772	7	0.99
Alyrata107_988	REXdb_ID62	4701	4691	CAATC	6-133	128	4569-4696	128	134-4568	4435	7	1
Alyrata107_992_rc	REXdb_ID8048	11714	11704	GTACC	6-524	519	11192-11709	518	525-11191	10667	7	0.987
Alyrata107_993_rc	REXdb_ID11726	5306	5296	CTTTG	6-389	384	4918-5301	384	390-4917	4528	6	0.987
Alyrata107_994_rc	REXdb_ID8047	11849	11839	ATTGG	6-525	520	11325-11844	520	526-11324	10799	7	1
Alyrata107_996	REXdb_ID8093	11793	11783	ACCGT	6-523	518	11271-11788	518	524-11270	10747	7	0.998
Alyrata107_997_rc	REXdb_ID2400	6080	6070	TATAT	6-324	319	5758-6075	318	325-5757	5433	6	0.997
Alyrata107_999_rc	REXdb_ID63	4587	4577	TGGGA	6-145	140	4443-4582	140	146-4442	4297	7	1
Athaliana167_1	REXdb_ID3075	4966	4956	CTTGT	6-445	440	4522-4961	440	446-4521	4076	7	1
Athaliana167_101	REXdb_ID4935	5196	5186	AATAT	6-494	489	4707-5191	485	495-4706	4212	7	0.963
Athaliana167_109_rc	REXdb_ID13026	8062	8052	AAGAG	6-1161	1156	6901-8057	1157	1162-6900	5739	7	0.975
Athaliana167_11	REXdb_ID13590	5251	5241	GAAGA	6-291	286	4961-5246	286	292-4960	4669	7	0.976
Athaliana167_111	REXdb_ID64	4885	4875	ATATA	6-140	135	4746-4880	135	141-4745	4605	7	0.993
Athaliana167_112	REXdb_ID4936	5665	5655	CTATT	6-692	687	4971-5660	690	693-4970	4278	7	0.967
Athaliana167_113_rc	REXdb_ID65	4947	4937	GAGAG	6-221	216	4727-4942	216	222-4726	4505	7	0.963
Athaliana167_12	REXdb_ID5758	11491	11481	GCTAT	6-1767	1762	9678-11486	1809	1768-9677	7910	7	0.958
Athaliana167_120_rc	REXdb_ID4937	5108	5098	TGTGT	6-478	473	4634-5103	470	479-4633	4155	7	0.992
Athaliana167_121_rc	REXdb_ID66	4883	4873	CTTTT	6-190	185	4694-4878	185	191-4693	4503	7	0.984
Athaliana167_122_rc	REXdb_ID13406	5576	5566	TAATC	6-396	391	5181-5571	391	397-5180	4784	7	0.995
Athaliana167_127_rc	REXdb_ID2401	6438	6428	GATGC	6-342	337	6097-6433	337	343-6096	5754	7	0.997
Athaliana167_128_rc	REXdb_ID3076	5012	5002	AAAAC	6-468	463	4545-5007	463	469-4544	4076	7	1
Athaliana167_129_rc	REXdb_ID67	4881	4871	CTCTC	6-186	181	4696-4876	181	187-4695	4509	7	0.994
Athaliana167_130	REXdb_ID2402	6342	6332	TTTCT	6-342	337	6001-6337	337	343-6000	5658	6	0.982
Athaliana167_134_rc	REXdb_ID13408	5722	5712	TAGCC	6-411	406	5312-5717	406	412-5311	4900	7	0.99
Athaliana167_136	REXdb_ID13029	8266	8256	ATTTG	6-1158	1153	7115-8261	1147	1159-7114	5956	7	0.986
Athaliana167_14_rc	REXdb_ID5763	11536	11526	AAACA	6-812	807	10725-11531	807	813-10724	9912	7	0.974
Athaliana167_150	REXdb_ID2403	6441	6431	ACTTT	6-342	337	6100-6436	337	343-6099	5757	6	0.997
Athaliana167_151_rc	REXdb_ID5749	11500	11490	GAACC	6-1766	1761	9735-11495	1761	1767-9734	7968	7	0.994
Athaliana167_153	REXdb_ID4938	5440	5430	ATACC	6-639	634	4802-5435	634	640-4801	4162	7	1
Athaliana167_157_rc	REXdb_ID9754	11908	11898	TTCAC	6-458	453	11452-11903	452	459-11451	10993	7	0.965
Athaliana167_159_rc	REXdb_ID68	4882	4874	ATCT	5-107	103	4776-4878	103	108-4775	4668	7	1
Athaliana167_161_rc	REXdb_ID69	4894	4886	ATCT	5-107	103	4788-4890	103	108-4787	4680	7	0.99
Athaliana167_162	REXdb_ID4008	9093	9083	GATAT	6-554	549	8540-9088	549	555-8539	7985	7	0.998
Athaliana167_163	REXdb_ID3077	4578	4568	ATTGT	6-242	237	4336-4573	238	243-4335	4093	6	0.996
Athaliana167_164_rc	REXdb_ID3078	4636	4626	AAAAC	6-276	271	4361-4631	271	277-4360	4084	7	1
Athaliana167_165_rc	REXdb_ID70	4878	4868	CATTC	6-186	181	4693-4873	181	187-4692	4506	7	0.983
Athaliana167_20_rc	REXdb_ID9727	11204	11196	GATG	5-521	517	10684-11200	517	522-10683	10162	7	0.971
Athaliana167_22	REXdb_ID9560	10015	10005	TTAAG	6-419	414	9596-10010	415	420-9595	9176	7	0.99
Athaliana167_25_rc	REXdb_ID71	4786	4776	CCGAC	6-294	289	4487-4781	295	295-4486	4192	7	0.969
Athaliana167_26	REXdb_ID3079	4764	4754	CTTAA	6-306	301	4459-4759	301	307-4458	4152	7	0.997
Athaliana167_27_rc	REXdb_ID72	4885	4875	CTCCT	6-140	135	4746-4880	135	141-4745	4605	7	1
Athaliana167_28_rc	REXdb_ID73	4890	4880	ATTTC	6-190	185	4701-4885	185	191-4700	4510	7	0.995
Athaliana167_29_rc	REXdb_ID3080	4866	4856	TATTT	6-441	436	4422-4861	440	442-4421	3980	7	0.97
Athaliana167_30_rc	REXdb_ID12847	7688	7678	ACGCA	6-1323	1318	6366-7683	1318	1324-6365	5042	7	0.997
Athaliana167_31_rc	REXdb_ID12845	7634	7624	GTTTT	6-1292	1287	6343-7629	1287	1293-6342	5050	7	0.999
Athaliana167_34_rc	REXdb_ID13409	5310	5300	TTACT	6-329	324	4982-5305	324	330-4981	4652	7	0.969
Athaliana167_43	REXdb_ID4939	5780	5770	GTTAC	6-771	766	5011-5775	765	772-5010	4239	7	0.973
Athaliana167_44	REXdb_ID12846	7749	7739	GCTTT	6-1352	1347	6399-7744	1346	1353-6398	5046	7	0.993
Athaliana167_47	REXdb_ID2404	4950	4940	AGTTG	6-328	323	4623-4945	323	329-4622	4294	6	0.966
Athaliana167_5_rc	REXdb_ID74	4755	4745	ATTGC	6-301	296	4455-4750	296	302-4454	4153	7	0.997
Athaliana167_50	REXdb_ID5759	13904	13894	ACAGA	6-1762	1757	12189-13899	1711	1763-12188	10426	7	0.969
Athaliana167_51	REXdb_ID8269	11549	11539	CCGTC	6-508	503	11042-11544	503	509-11041	10533	7	0.97
Athaliana167_52	REXdb_ID3081	4735	4725	CAGCT	6-278	273	4459-4730	272	279-4458	4180	7	0.993
Athaliana167_55_rc	REXdb_ID4940	7798	7788	AAACC	6-729	724	7070-7793	724	730-7069	6340	6	0.993
Athaliana167_58_rc	REXdb_ID13410	5348	5338	TTGTG	6-389	384	4960-5343	384	390-4959	4570	7	0.997
Athaliana167_6	REXdb_ID3082	4636	4626	GTCAT	6-276	271	4361-4631	271	277-4360	4084	7	1
Athaliana167_61	REXdb_ID2405	6353	6343	TAATT	6-341	336	6013-6348	336	342-6012	5671	7	0.994
Athaliana167_62	REXdb_ID75	5057	5047	GAAAC	6-259	254	4799-5052	254	260-4798	4539	7	1
Athaliana167_63	REXdb_ID3083	4829	4819	ACACA	6-379	374	4451-4824	374	380-4450	4071	7	1
Athaliana167_66	REXdb_ID13028	8251	8241	ATTTC	6-1163	1158	7092-8246	1155	1164-7091	5928	7	0.977
Athaliana167_67_rc	REXdb_ID11504	6420	6410	TGGAG	6-900	895	5517-6415	899	901-5516	4616	8	0.984
Athaliana167_7	REXdb_ID4009	9089	9079	TATGT	6-574	569	8517-9084	568	575-8516	7942	7	0.963
Athaliana167_72	REXdb_ID3084	4944	4934	CACCC	6-445	440	4499-4939	441	446-4498	4053	7	0.984
Athaliana167_74_rc	REXdb_ID1823	6647	6637	TTGGA	6-594	589	6055-6642	588	595-6054	5460	7	0.969
Athaliana167_75	REXdb_ID13407	5716	5706	TATCC	6-412	407	5313-5711	399	413-5312	4900	7	0.968
Athaliana167_8	REXdb_ID13027	8295	8285	TAAAT	6-1160	1155	7134-8290	1157	1161-7133	5973	8	0.972
Athaliana167_86_rc	REXdb_ID4941	5748	5738	GTTTG	6-739	734	5010-5743	734	740-5009	4270	7	0.988
Athaliana167_88	REXdb_ID76	4947	4937	CTGCT	6-358	353	4590-4942	353	359-4589	4231	7	1
Athaliana167_9	REXdb_ID13411	5332	5322	ATGTT	6-381	376	4952-5327	376	382-4951	4570	7	1
Athaliana167_90	REXdb_ID3085	4638	4628	ATCTA	6-247	242	4392-4633	242	248-4391	4144	7	1
Athaliana167_92_rc	REXdb_ID3086	4966	4956	TCGTA	6-445	440	4522-4961	440	446-4521	4076	7	1
Athaliana167_93_rc	REXdb_ID77	4828	4818	ATAGA	6-162	157	4667-4823	157	163-4666	4504	6	0.994
Athaliana167_94_rc	REXdb_ID8788	10892	10882	GCGAG	6-808	803	10090-10887	798	809-10089	9281	7	0.961
Athaliana167_97	REXdb_ID9726	11535	11525	AAGAC	6-512	507	11019-11530	512	513-11018	10506	7	0.969
Athaliana167_98	REXdb_ID8798	9789	9779	ATGCG	6-809	804	8977-9784	808	810-8976	8167	7	0.955
Bdistachyon283_10	REXdb_ID78	5161	5151	CGACT	6-139	134	5023-5156	134	140-5022	4883	7	0.97
Bdistachyon283_100_rc	REXdb_ID13591	5760	5750	GAAAG	6-384	379	5375-5755	381	385-5374	4990	7	0.969
Bdistachyon283_102_rc	REXdb_ID9681	14316	14306	ATTAT	6-992	987	13323-14311	989	993-13322	12330	8	0.959
Bdistachyon283_104	REXdb_ID13592	6109	6099	ACCAC	6-448	443	5660-6104	445	449-5659	5211	8	0.955
Bdistachyon283_105_rc	REXdb_ID1824	6895	6887	TATT	5-115	111	6781-6891	111	116-6780	6665	6	0.955
Bdistachyon283_106	REXdb_ID12953	12523	12513	AATAA	6-3158	3153	9367-12518	3152	3159-9366	6208	7	0.998
Bdistachyon283_107_rc	REXdb_ID1799	5954	5944	CAGAT	6-726	721	5229-5949	721	727-5228	4502	7	0.978
Bdistachyon283_11_rc	REXdb_ID1825	7887	7877	GCCCT	6-1356	1351	6532-7882	1351	1357-6531	5175	7	0.996
Bdistachyon283_110_rc	REXdb_ID1800	5957	5947	GACAT	6-726	721	5232-5952	721	727-5231	4505	7	0.997
Bdistachyon283_111	REXdb_ID12956	12568	12558	ACGGT	6-3179	3174	9392-12563	3172	3180-9391	6212	7	0.999
Bdistachyon283_112	REXdb_ID12957	12539	12529	TTTCC	6-3166	3161	9378-12534	3157	3167-9377	6211	7	0.998
Bdistachyon283_113	REXdb_ID3087	5212	5202	CGATC	6-372	367	4841-5207	367	373-4840	4468	7	0.992
Bdistachyon283_114_rc	REXdb_ID3088	5149	5139	GTCTT	6-344	339	4806-5144	339	345-4805	4461	7	0.971
Bdistachyon283_115	REXdb_ID3089	5258	5248	ATTCC	6-470	465	4789-5253	465	471-4788	4318	7	0.989
Bdistachyon283_117	REXdb_ID3090	5413	5403	CCTTC	6-431	426	4983-5408	426	432-4982	4551	7	0.998
Bdistachyon283_118_rc	REXdb_ID3091	5405	5395	CCACG	6-431	426	4975-5400	426	432-4974	4543	7	0.998
Bdistachyon283_119_rc	REXdb_ID13476	5492	5482	GAAAT	6-312	307	5180-5487	308	313-5179	4867	7	0.964
Bdistachyon283_122_rc	REXdb_ID79	5168	5158	GAGAC	6-138	133	5031-5163	133	139-5030	4892	7	0.985
Bdistachyon283_124	REXdb_ID3092	5329	5319	ATTAA	6-401	396	4929-5324	396	402-4928	4527	7	0.975
Bdistachyon283_125_rc	REXdb_ID12961	8530	8520	GCGGA	6-207	202	8324-8525	202	208-8323	8116	7	0.98
Bdistachyon283_127_rc	REXdb_ID1826	8699	8689	GAGAG	6-1718	1713	6982-8694	1713	1719-6981	5263	7	0.994
Bdistachyon283_129	REXdb_ID13477	10078	10068	TATAT	6-313	308	9766-10073	308	314-9765	9452	7	0.964
Bdistachyon283_13	REXdb_ID3093	5193	5183	CCTTG	6-371	366	4822-5188	367	372-4821	4450	7	0.981
Bdistachyon283_132	REXdb_ID4650	6601	6591	AAAAT	6-1024	1019	5557-6596	1040	1025-5556	4532	7	0.953
Bdistachyon283_135	REXdb_ID11324	8165	8155	TATTT	6-959	954	7207-8160	954	960-7206	6247	7	0.985
Bdistachyon283_138	REXdb_ID9739	13517	13507	CTACT	6-825	820	12693-13512	820	826-12692	11867	8	0.955
Bdistachyon283_141	REXdb_ID13478	5176	5166	GACTG	6-397	392	4780-5171	392	398-4779	4382	6	0.99
Bdistachyon283_142_rc	REXdb_ID9688	13727	13717	GAGGG	6-1026	1021	12704-13722	1019	1027-12703	11677	7	0.974
Bdistachyon283_144	REXdb_ID1827	7877	7867	GATGT	6-1333	1328	6545-7872	1328	1334-6544	5211	7	0.998
Bdistachyon283_147	REXdb_ID1828	7926	7916	CCTAC	6-1360	1355	6571-7921	1351	1361-6570	5210	7	0.996
Bdistachyon283_154_rc	REXdb_ID11325	8171	8161	TCGGC	6-961	956	7211-8166	956	962-7210	6249	7	0.992
Bdistachyon283_158	REXdb_ID11328	8282	8272	GCCGG	6-960	955	7322-8277	956	961-7321	6361	7	0.99
Bdistachyon283_16	REXdb_ID9755	13596	13588	CGAC	5-510	506	13083-13592	510	511-13082	12572	7	0.957
Bdistachyon283_161	REXdb_ID1829	7923	7913	GTGGT	6-1360	1355	6564-7918	1355	1361-6563	5203	7	0.996
Bdistachyon283_162_rc	REXdb_ID1830	7976	7966	GCTCG	6-1335	1330	6642-7971	1330	1336-6641	5306	7	0.995
Bdistachyon283_163_rc	REXdb_ID1831	7938	7928	AGAAT	6-1360	1355	6579-7933	1355	1361-6578	5218	7	0.996
Bdistachyon283_164	REXdb_ID9687	13612	13602	TGACT	6-1029	1024	12587-13607	1021	1030-12586	11557	8	0.965
Bdistachyon283_166	REXdb_ID1832	7797	7787	TGTTT	6-1353	1348	6439-7792	1354	1354-6438	5085	7	0.975
Bdistachyon283_169	REXdb_ID12959	8237	8229	TTCT	5-709	705	7513-8233	721	710-7512	6803	6	0.95
Bdistachyon283_17_rc	REXdb_ID81	5164	5154	AAAAG	6-138	133	5027-5159	133	139-5026	4888	7	1
Bdistachyon283_170_rc	REXdb_ID9684	14564	14554	CCCGG	6-1012	1007	13553-14559	1007	1013-13552	12540	8	0.988
Bdistachyon283_171_rc	REXdb_ID9756	15965	15955	GTTAC	6-483	478	15484-15960	477	484-15483	15000	7	0.973
Bdistachyon283_174_rc	REXdb_ID3094	5342	5332	GGGGT	6-401	396	4942-5337	396	402-4941	4540	7	0.957
Bdistachyon283_178_rc	REXdb_ID80	4898	4888	TGGTG	6-214	209	4688-4893	206	215-4687	4473	7	0.962
Bdistachyon283_18_rc	REXdb_ID1838	8762	8754	ACAA	5-1748	1744	7015-8758	1744	1749-7014	5266	7	0.995
Bdistachyon283_180	REXdb_ID3095	5211	5201	CATTT	6-372	367	4840-5206	367	373-4839	4467	7	1
Bdistachyon283_181	REXdb_ID1833	7946	7936	GGGCG	6-1334	1329	6613-7941	1329	1335-6612	5278	7	0.999
Bdistachyon283_182_rc	REXdb_ID1834	8034	8024	CGGTG	6-1334	1329	6702-8029	1328	1335-6701	5367	7	0.999
Bdistachyon283_183	REXdb_ID1835	8666	8656	GTAGC	6-1702	1697	6966-8661	1696	1703-6965	5263	7	0.998
Bdistachyon283_185_rc	REXdb_ID1836	8705	8695	ATTAT	6-1721	1716	6985-8700	1716	1722-6984	5263	7	0.994
Bdistachyon283_186	REXdb_ID82	4745	4735	GTATC	6-154	149	4597-4740	144	155-4596	4442	7	0.953
Bdistachyon283_189	REXdb_ID1837	8699	8689	CAAGC	6-1719	1714	6981-8694	1714	1720-6980	5261	7	0.998
Bdistachyon283_19	REXdb_ID4651	6567	6557	ATTTA	6-1027	1022	5541-6562	1022	1028-5540	4513	7	0.963
Bdistachyon283_191_rc	REXdb_ID1839	7939	7929	GCGCA	6-1334	1329	6606-7934	1329	1335-6605	5271	7	0.998
Bdistachyon283_193	REXdb_ID9686	14307	14297	CAAAA	6-993	988	13313-14302	990	994-13312	12319	7	0.979
Bdistachyon283_195_rc	REXdb_ID83	5170	5160	GTTTG	6-138	133	5035-5165	131	139-5034	4896	7	0.977
Bdistachyon283_2_rc	REXdb_ID13594	5351	5341	TGAAG	6-286	281	5066-5346	281	287-5065	4779	7	0.989
Bdistachyon283_20_rc	REXdb_ID4010	8188	8178	CTCCT	6-491	486	7696-8183	488	492-7695	7204	7	0.973
Bdistachyon283_21	REXdb_ID4011	9275	9265	TCAAG	6-1346	1341	7930-9270	1341	1347-7929	6583	7	0.999
Bdistachyon283_22_rc	REXdb_ID13593	5438	5428	GATCT	6-314	309	5125-5433	309	315-5124	4810	7	0.981
Bdistachyon283_23	REXdb_ID3096	4313	4303	CTTCT	6-275	270	4039-4308	270	276-4038	3763	7	0.981
Bdistachyon283_24_rc	REXdb_ID3097	5155	5145	CTTTG	6-303	298	4853-5150	298	304-4852	4549	7	1
Bdistachyon283_25	REXdb_ID3098	5279	5269	CGCTC	6-445	440	4834-5274	441	446-4833	4388	7	0.973
Bdistachyon283_3_rc	REXdb_ID84	4533	4523	GAAAC	6-166	161	4366-4528	163	167-4365	4199	7	0.982
Bdistachyon283_33_rc	REXdb_ID1840	8685	8675	AAAGG	6-1703	1698	6966-8680	1715	1704-6965	5262	7	0.986
Bdistachyon283_34_rc	REXdb_ID13595	5430	5420	ATCTC	6-311	306	5119-5425	307	312-5118	4807	7	0.964
Bdistachyon283_35_rc	REXdb_ID9682	13458	13448	CGTCC	6-1016	1011	12444-13453	1010	1017-12443	11427	8	0.97
Bdistachyon283_36_rc	REXdb_ID1841	7942	7932	GATTC	6-1337	1332	6606-7937	1332	1338-6605	5268	7	0.999
Bdistachyon283_37_rc	REXdb_ID13596	9389	9379	TAAAC	6-471	466	8920-9384	465	472-8919	8448	6	0.955
Bdistachyon283_39_rc	REXdb_ID1842	8668	8658	CTATA	6-1719	1714	6983-8663	1681	1720-6982	5263	7	0.978
Bdistachyon283_41_rc	REXdb_ID9685	14329	14319	CCCCG	6-1009	1004	13322-14324	1003	1010-13321	12312	7	0.959
Bdistachyon283_43_rc	REXdb_ID1843	8683	8673	GATAC	6-1719	1714	6982-8678	1697	1720-6981	5262	7	0.982
Bdistachyon283_45_rc	REXdb_ID11329	8223	8213	CCTGG	6-959	954	7268-8218	951	960-7267	6308	7	0.978
Bdistachyon283_47_rc	REXdb_ID13597	5128	5118	AACTA	6-404	399	4725-5123	399	405-4724	4320	7	0.977
Bdistachyon283_48_rc	REXdb_ID11327	7255	7245	AAAGG	6-963	958	6293-7250	958	964-6292	5329	7	0.994
Bdistachyon283_52_rc	REXdb_ID11326	8624	8612	CTAGGA	7-120	114	8505-8618	114	121-8504	8384	7	0.965
Bdistachyon283_53	REXdb_ID1844	7897	7887	TCGGG	6-1359	1354	6539-7892	1354	1360-6538	5179	7	0.989
Bdistachyon283_54	REXdb_ID9683	13513	13503	TATCA	6-1021	1016	12493-13508	1016	1022-12492	11471	7	0.97
Bdistachyon283_6	REXdb_ID1845	8705	8695	GAATC	6-1740	1735	7002-8700	1699	1741-7001	5261	7	0.972
Bdistachyon283_62_rc	REXdb_ID12960	11723	11715	AACA	5-2243	2239	9480-11719	2240	2244-9479	7236	7	0.994
Bdistachyon283_63_rc	REXdb_ID12955	12800	12790	CAGGC	6-3295	3290	9506-12795	3290	3296-9505	6210	7	0.997
Bdistachyon283_66	REXdb_ID3099	5275	5265	ATGCG	6-445	440	4833-5270	438	446-4832	4387	7	0.964
Bdistachyon283_67	REXdb_ID1846	8030	8020	TCCAC	6-1331	1326	6700-8025	1326	1332-6699	5368	7	0.999
Bdistachyon283_69	REXdb_ID1847	8595	8585	CTTGT	6-1667	1662	6929-8590	1662	1668-6928	5261	7	0.998
Bdistachyon283_72	REXdb_ID1848	8009	7999	CCAAG	6-1333	1328	6676-8004	1329	1334-6675	5342	7	0.995
Bdistachyon283_74_rc	REXdb_ID1849	7953	7943	CCTTG	6-1360	1355	6594-7948	1355	1361-6593	5233	7	0.998
Bdistachyon283_75_rc	REXdb_ID1850	8718	8708	GCAGG	6-1736	1731	7000-8713	1714	1737-6999	5263	7	0.98
Bdistachyon283_79_rc	REXdb_ID3100	5211	5201	CAGCC	6-372	367	4841-5206	366	373-4840	4468	7	0.989
Bdistachyon283_8_rc	REXdb_ID9740	15851	15841	GAAAC	6-831	826	15018-15846	829	832-15017	14186	7	0.953
Bdistachyon283_81_rc	REXdb_ID4652	6719	6709	GACAA	6-1083	1078	5611-6714	1104	1084-5610	4527	7	0.95
Bdistachyon283_83_rc	REXdb_ID12958	8854	8844	CCCTA	6-1340	1335	7515-8849	1335	1341-7514	6174	7	0.997
Bdistachyon283_84_rc	REXdb_ID12954	12530	12520	GTAAG	6-3159	3154	9374-12525	3152	3160-9373	6214	7	0.999
Bdistachyon283_86_rc	REXdb_ID1851	8665	8655	GGACC	6-1701	1696	6965-8660	1696	1702-6964	5263	7	0.999
Bdistachyon283_9	REXdb_ID3101	5170	5160	GGTAC	6-344	339	4827-5165	339	345-4826	4482	7	0.994
Bdistachyon283_94	REXdb_ID3102	5246	5236	GGGTA	6-463	458	4778-5241	464	464-4777	4314	7	0.978
Bdistachyon283_95	REXdb_ID1801	5885	5875	ACACA	6-716	711	5170-5880	711	717-5169	4453	7	1
Bdistachyon283_98_rc	REXdb_ID1852	7728	7718	TTGCA	6-1331	1326	6399-7723	1325	1332-6398	5067	7	0.989
BrapaFPsc277_1_rc	REXdb_ID13314	5155	5145	GTCTT	6-327	322	4829-5150	322	328-4828	4501	7	0.997
BrapaFPsc277_108_rc	REXdb_ID11743	5196	5186	AATGT	6-368	363	4829-5191	363	369-4828	4460	7	1
BrapaFPsc277_121	REXdb_ID13598	5221	5211	CCAAA	6-314	309	4908-5216	309	315-4907	4593	7	0.984
BrapaFPsc277_124_rc	REXdb_ID11736	5258	5248	GTTTG	6-395	390	4864-5253	390	396-4863	4468	7	0.997
BrapaFPsc277_126	REXdb_ID11956	5153	5143	ATAAC	6-344	339	4810-5148	339	345-4809	4465	7	1
BrapaFPsc277_130_rc	REXdb_ID4942	5330	5320	CAAAG	6-394	389	4939-5325	387	395-4938	4544	7	0.987
BrapaFPsc277_131_rc	REXdb_ID13599	5261	5251	CAATG	6-358	353	4904-5256	353	359-4903	4545	7	0.997
BrapaFPsc277_132	REXdb_ID13267	5204	5194	TTTTG	6-374	369	4831-5199	369	375-4830	4456	7	0.992
BrapaFPsc277_133_rc	REXdb_ID4943	5026	5016	AACTC	6-447	442	4580-5021	442	448-4579	4132	7	0.993
BrapaFPsc277_137_rc	REXdb_ID13480	5465	5455	CTTCC	6-381	376	5085-5460	376	382-5084	4703	8	0.973
BrapaFPsc277_140_rc	REXdb_ID13600	5494	5484	CTGAA	6-408	403	5088-5489	402	409-5087	4679	8	0.985
BrapaFPsc277_142_rc	REXdb_ID11819	5128	5118	CAAAC	6-364	359	4765-5123	359	365-4764	4400	7	0.992
BrapaFPsc277_143_rc	REXdb_ID85	4678	4668	CTTCC	6-156	151	4523-4673	151	157-4522	4366	6	1
BrapaFPsc277_145_rc	REXdb_ID4944	5801	5791	ACCAT	6-600	595	5202-5796	595	601-5201	4601	7	1
BrapaFPsc277_146	REXdb_ID86	4758	4748	CTATC	6-177	172	4582-4753	172	178-4581	4404	7	1
BrapaFPsc277_147	REXdb_ID87	4505	4495	GATGC	6-162	157	4344-4500	157	163-4343	4181	7	1
BrapaFPsc277_150_rc	REXdb_ID4945	6274	6264	AAATC	6-609	604	5666-6269	604	610-5665	5056	7	0.995
BrapaFPsc277_158_rc	REXdb_ID13601	5435	5425	GCTGC	6-425	420	5011-5430	420	426-5010	4585	7	1
BrapaFPsc277_163_rc	REXdb_ID4946	5735	5725	AACAC	6-648	643	5088-5730	643	649-5087	4439	7	1
BrapaFPsc277_167_rc	REXdb_ID13482	5339	5329	TGCTT	6-345	340	4995-5334	340	346-4994	4649	7	0.997
BrapaFPsc277_172_rc	REXdb_ID13483	5256	5246	ATATT	6-310	305	4947-5251	305	311-4946	4636	8	0.984
BrapaFPsc277_173_rc	REXdb_ID11738	5361	5351	CTTTC	6-368	363	4994-5356	363	369-4993	4625	7	1
BrapaFPsc277_177_rc	REXdb_ID4947	5745	5735	ATTAC	6-634	629	5118-5740	623	635-5117	4483	7	0.975
BrapaFPsc277_183	REXdb_ID13602	5367	5357	TAATA	6-374	369	4992-5362	371	375-4991	4617	7	0.973
BrapaFPsc277_187_rc	REXdb_ID11821	5044	5034	GATAC	6-348	343	4697-5039	343	349-4696	4348	7	1
BrapaFPsc277_195	REXdb_ID4948	5316	5306	CTTTG	6-498	493	4817-5311	495	499-4816	4318	7	0.98
BrapaFPsc277_196	REXdb_ID88	4416	4406	TCTAC	6-166	161	4251-4411	161	167-4250	4084	7	0.994
BrapaFPsc277_197	REXdb_ID9741	11266	11256	GAAAT	6-511	506	10755-11261	507	512-10754	10243	7	0.968
BrapaFPsc277_201	REXdb_ID89	4893	4883	TTTTA	6-193	188	4701-4888	188	194-4700	4507	7	1
BrapaFPsc277_206_rc	REXdb_ID13603	5219	5209	GTCTT	6-304	299	4916-5214	299	305-4915	4611	8	1
BrapaFPsc277_207	REXdb_ID4949	5712	5702	CATAT	6-576	571	5137-5707	571	577-5136	4560	7	0.993
BrapaFPsc277_208_rc	REXdb_ID13412	5521	5511	GCTGC	6-380	375	5143-5516	374	381-5142	4762	8	0.984
BrapaFPsc277_209	REXdb_ID3103	4557	4547	GGTTT	6-231	226	4327-4552	226	232-4326	4095	7	0.973
BrapaFPsc277_211_rc	REXdb_ID90	4561	4551	TCTTT	6-123	118	4439-4556	118	124-4438	4315	7	0.975
BrapaFPsc277_213	REXdb_ID91	5002	4992	GGAAG	6-383	378	4621-4997	377	384-4620	4237	7	0.997
BrapaFPsc277_217	REXdb_ID13413	5396	5386	CTCTC	6-330	325	5067-5391	325	331-5066	4736	7	0.988
BrapaFPsc277_224	REXdb_ID9742	11677	11667	TTCAC	6-483	478	11194-11672	479	484-11193	10710	7	0.954
BrapaFPsc277_225	REXdb_ID92	5393	5383	CATCC	6-493	488	4901-5388	488	494-4900	4407	7	0.988
BrapaFPsc277_25_rc	REXdb_ID13481	5452	5442	GTAGG	6-382	377	5071-5447	377	383-5070	4688	7	1
BrapaFPsc277_26_rc	REXdb_ID2406	6042	6032	GTTTC	6-345	340	5696-6037	342	346-5695	5350	6	0.974
BrapaFPsc277_29	REXdb_ID93	4683	4673	TCATC	6-165	160	4519-4678	160	166-4518	4353	7	0.994
BrapaFPsc277_3	REXdb_ID4950	5217	5207	TAAAC	6-536	531	4682-5212	531	537-4681	4145	7	1
BrapaFPsc277_30_rc	REXdb_ID3104	4561	4551	TCTAC	6-226	221	4336-4556	221	227-4335	4109	7	0.995
BrapaFPsc277_31	REXdb_ID94	5479	5469	GTTCA	6-490	485	4990-5474	485	491-4989	4499	7	0.971
BrapaFPsc277_32_rc	REXdb_ID3105	4422	4412	GTAGA	6-198	193	4225-4417	193	199-4224	4026	7	0.99
BrapaFPsc277_36	REXdb_ID4951	5127	5117	TAAAA	6-493	488	4635-5122	488	494-4634	4141	7	1
BrapaFPsc277_45_rc	REXdb_ID4952	5519	5509	ATGTG	6-420	415	5100-5514	415	421-5099	4679	7	1
BrapaFPsc277_46	REXdb_ID11823	5168	5158	CAAGA	6-380	375	4786-5163	378	381-4785	4405	7	0.979
BrapaFPsc277_48_rc	REXdb_ID13414	5449	5439	CAAAT	6-336	331	5114-5444	331	337-5113	4777	7	1
BrapaFPsc277_49_rc	REXdb_ID95	4849	4841	ACAG	5-184	180	4666-4845	180	185-4665	4481	7	1
BrapaFPsc277_5	REXdb_ID4953	5175	5165	GTTTT	6-517	512	4659-5170	512	518-4658	4141	7	1
BrapaFPsc277_51_rc	REXdb_ID96	4771	4761	ATACC	6-267	262	4505-4766	262	268-4504	4237	7	0.996
BrapaFPsc277_52_rc	REXdb_ID11820	5140	5130	GGTAC	6-374	369	4767-5135	369	375-4766	4392	7	1
BrapaFPsc277_58	REXdb_ID97	4759	4749	CGCCA	6-164	159	4596-4754	159	165-4595	4431	7	1
BrapaFPsc277_68_rc	REXdb_ID11742	5325	5315	CACTT	6-356	351	4970-5320	351	357-4969	4613	7	0.997
BrapaFPsc277_69	REXdb_ID98	4846	4836	CGATG	6-199	194	4648-4841	194	200-4647	4448	7	0.995
BrapaFPsc277_7	REXdb_ID13268	5429	5419	AACCT	6-398	393	5032-5424	393	399-5031	4633	7	0.997
BrapaFPsc277_70_rc	REXdb_ID13604	5493	5483	GACTA	6-405	400	5089-5488	400	406-5088	4683	7	0.998
BrapaFPsc277_76	REXdb_ID99	4478	4468	ATATC	6-150	145	4329-4473	145	151-4328	4178	7	0.986
BrapaFPsc277_77	REXdb_ID100	4539	4529	TAGTA	6-123	118	4417-4534	118	124-4416	4293	6	1
BrapaFPsc277_80_rc	REXdb_ID101	5011	5001	ATAAC	6-374	369	4638-5006	369	375-4637	4263	7	0.978
BrapaFPsc277_82	REXdb_ID4954	5308	5298	AGTAG	6-475	470	4834-5303	470	476-4833	4358	7	1
BrapaFPsc277_84_rc	REXdb_ID13605	5653	5643	TCGTC	6-463	458	5191-5648	458	464-5190	4727	6	1
BrapaFPsc277_85_rc	REXdb_ID13606	5285	5275	TGATG	6-320	315	4968-5280	313	321-4967	4647	7	0.994
BrapaFPsc277_9	REXdb_ID13607	5391	5381	TAAAG	6-480	475	4912-5386	475	481-4911	4431	6	1
BrapaFPsc277_98	REXdb_ID11822	5197	5187	CAAGG	6-386	381	4812-5192	381	387-4811	4425	7	0.997
Bstricta278_100	REXdb_ID13484	5456	5446	CTTGC	6-426	421	5031-5451	421	427-5030	4604	7	0.995
Bstricta278_104_rc	REXdb_ID13608	5927	5917	AGGCG	6-556	551	5371-5922	552	557-5370	4814	7	0.975
Bstricta278_105	REXdb_ID4955	5659	5649	CTGTT	6-607	602	5055-5654	600	608-5054	4447	7	0.965
Bstricta278_128	REXdb_ID13609	5254	5244	CCATC	6-352	347	4903-5249	347	353-4902	4550	8	0.994
Bstricta278_133_rc	REXdb_ID3106	4879	4869	TGTGT	6-252	247	4628-4874	247	253-4627	4375	7	0.996
Bstricta278_134_rc	REXdb_ID3107	4674	4664	GTTTT	6-293	288	4382-4669	288	294-4381	4088	7	0.965
Bstricta278_137	REXdb_ID13610	5691	5681	GTGCT	6-503	498	5189-5686	498	504-5188	4685	7	0.968
Bstricta278_139	REXdb_ID102	4864	4854	CTAAG	6-342	337	4523-4859	337	343-4522	4180	7	1
Bstricta278_141	REXdb_ID3108	4566	4556	AACTT	6-252	247	4315-4561	247	253-4314	4062	7	0.988
Bstricta278_169_rc	REXdb_ID3109	4823	4813	CTACT	6-268	263	4557-4818	262	269-4556	4288	6	0.973
Bstricta278_171	REXdb_ID2407	6414	6404	CACTA	6-275	270	6140-6409	270	276-6139	5864	6	0.952
Bstricta278_198_rc	REXdb_ID103	5042	5032	CTTTA	6-177	172	4866-5037	172	178-4865	4688	7	0.977
Bstricta278_227	REXdb_ID13485	5564	5554	CTGAG	6-491	486	5074-5559	486	492-5073	4582	6	0.963
Bstricta278_234_rc	REXdb_ID104	5263	5253	GAGCT	6-187	182	5077-5258	182	188-5076	4889	7	0.967
Bstricta278_255	REXdb_ID3110	4670	4660	GCGAT	6-291	286	4380-4665	286	292-4379	4088	7	0.997
Bstricta278_261_rc	REXdb_ID11706	6922	6912	CATTG	6-964	959	5959-6917	959	965-5958	4994	8	0.971
Bstricta278_29_rc	REXdb_ID105	5519	5509	TTCTT	6-269	264	5251-5514	264	270-5250	4981	7	1
Bstricta278_30	REXdb_ID3111	4874	4864	AAAGT	6-400	395	4475-4869	395	401-4474	4074	7	0.977
Bstricta278_35	REXdb_ID13084	9798	9788	CTTTC	6-2416	2411	7373-9793	2421	2417-7372	4956	7	0.954
Bstricta278_38_rc	REXdb_ID13611	5303	5293	GCTCC	6-350	345	4954-5298	345	351-4953	4603	7	0.988
Bstricta278_53	REXdb_ID2703	6898	6888	ACGTG	6-620	615	6279-6893	615	621-6278	5658	7	0.992
Bstricta278_6_rc	REXdb_ID2704	6751	6741	TATAT	6-679	674	6071-6746	676	680-6070	5391	7	0.962
Bstricta278_61	REXdb_ID13612	5845	5835	AAGCT	6-551	546	5295-5840	546	552-5294	4743	7	0.984
Bstricta278_62	REXdb_ID13613	6049	6039	TACTC	6-677	672	5373-6044	672	678-5372	4695	7	1
Bstricta278_68	REXdb_ID3112	4652	4642	AAGGT	6-286	281	4367-4647	281	287-4366	4080	7	1
Bstricta278_69_rc	REXdb_ID3113	4676	4666	GTTTA	6-252	247	4425-4671	247	253-4424	4172	7	0.996
Bstricta278_71_rc	REXdb_ID2408	4440	4430	ATATA	6-298	293	4143-4435	293	299-4142	3844	7	0.962
Bstricta278_79_rc	REXdb_ID13614	5337	5327	GAATC	6-412	407	4926-5332	407	413-4925	4513	7	1
Bstricta278_82_rc	REXdb_ID13615	5487	5477	CTCTG	6-423	418	5066-5482	417	424-5065	4642	7	0.962
Bstricta278_85	REXdb_ID13616	5792	5782	AGTGG	6-493	488	5300-5787	488	494-5299	4806	7	0.98
Bstricta278_88_rc	REXdb_ID106	4446	4436	TTTCA	6-170	165	4277-4441	165	171-4276	4106	7	0.97
Bstricta278_89	REXdb_ID3114	4798	4788	CATGA	6-385	380	4411-4793	383	386-4410	4025	7	0.966
Bstricta278_9	REXdb_ID5939	11272	11262	ATTAT	6-1171	1166	10101-11267	1167	1172-10100	8929	7	0.989
Bstricta278_92_rc	REXdb_ID13617	5196	5186	CATTC	6-317	312	4880-5191	312	318-4879	4562	7	0.984
Cclementina182_1_rc	REXdb_ID6086	12545	12535	CTCCG	6-1388	1383	11156-12540	1385	1389-11155	9767	7	0.99
Cclementina182_10	REXdb_ID9353	10594	10584	TAAGT	6-691	686	9904-10589	686	692-9903	9212	8	0.996
Cclementina182_1000	REXdb_ID6041	12428	12418	ATGAG	6-1377	1372	11065-12423	1359	1378-11064	9687	7	0.985
Cclementina182_1001_rc	REXdb_ID9119	10994	10984	TCTGC	6-785	780	10211-10989	779	786-10210	9425	7	0.986
Cclementina182_1006_rc	REXdb_ID6080	12412	12402	CTACC	6-1365	1360	11066-12407	1342	1366-11065	9700	7	0.986
Cclementina182_1007_rc	REXdb_ID6052	12424	12414	ATAGT	6-1364	1359	11061-12419	1359	1365-11060	9696	7	0.999
Cclementina182_1008_rc	REXdb_ID4653	5791	5781	ATGTT	6-637	632	5155-5786	632	638-5154	4517	6	0.992
Cclementina182_1009_rc	REXdb_ID107	5272	5262	GTCTT	6-345	340	4928-5267	340	346-4927	4582	7	0.985
Cclementina182_101	REXdb_ID9379	11059	11049	CTAGT	6-679	674	10382-11054	673	680-10381	9702	8	0.976
Cclementina182_1014	REXdb_ID6127	12428	12418	ATCTT	6-1364	1359	11066-12423	1358	1365-11065	9701	7	0.983
Cclementina182_1015	REXdb_ID6039	9694	9684	GTGCA	6-1302	1297	8393-9689	1297	1303-8392	7090	7	1
Cclementina182_1017_rc	REXdb_ID108	5389	5379	GTGAC	6-357	352	5033-5384	352	358-5032	4675	7	1
Cclementina182_1019	REXdb_ID6069	14161	14151	AGTGA	6-1392	1387	12773-14156	1384	1393-12772	11380	7	0.981
Cclementina182_102	REXdb_ID9400	11959	11951	ACAT	5-737	733	11222-11955	734	738-11221	10484	7	0.96
Cclementina182_1023	REXdb_ID13415	4971	4961	GTGAG	6-266	261	4706-4966	261	267-4705	4439	8	0.981
Cclementina182_1024_rc	REXdb_ID4956	5317	5307	CCTAC	6-629	624	4689-5312	624	630-4688	4059	7	0.971
Cclementina182_1025_rc	REXdb_ID4957	4998	4988	ATTGT	6-462	457	4537-4993	457	463-4536	4074	7	1
Cclementina182_1026_rc	REXdb_ID9661	13236	13226	GGTAC	6-1056	1051	12181-13231	1051	1057-12180	11124	7	0.997
Cclementina182_1027_rc	REXdb_ID9147	11015	11005	GATTC	6-801	796	10215-11010	796	802-10214	9413	7	0.989
Cclementina182_1028	REXdb_ID13356	5518	5508	GCACA	6-479	474	5040-5513	474	480-5039	4560	7	1
Cclementina182_1029_rc	REXdb_ID9133	11234	11224	TTATT	6-800	795	10435-11229	795	801-10434	9634	7	0.992
Cclementina182_103	REXdb_ID9383	10804	10794	ATAGA	6-701	696	10104-10799	696	702-10103	9402	7	0.964
Cclementina182_1030	REXdb_ID6219	12433	12423	CCCAT	6-1366	1361	11068-12428	1361	1367-11067	9701	7	0.998
Cclementina182_1033	REXdb_ID109	4957	4947	GCAAG	6-232	227	4726-4952	227	233-4725	4493	7	0.991
Cclementina182_1034	REXdb_ID4958	5447	5437	ATTAA	6-687	682	4761-5442	682	688-4760	4073	7	0.993
Cclementina182_1036	REXdb_ID9130	11166	11156	CAACC	6-800	795	10356-11161	806	801-10355	9555	7	0.975
Cclementina182_1037	REXdb_ID6145	12567	12557	CTTTG	6-1407	1402	11176-12562	1387	1408-11175	9768	7	0.957
Cclementina182_1039_rc	REXdb_ID6081	12475	12465	GACAA	6-1348	1343	11128-12470	1343	1349-11127	9779	7	1
Cclementina182_1042	REXdb_ID110	4938	4928	GGCAT	6-208	203	4731-4933	203	209-4730	4522	7	0.99
Cclementina182_1044_rc	REXdb_ID9148	10056	10048	AACA	5-435	431	9622-10052	431	436-9621	9186	7	0.995
Cclementina182_1047_rc	REXdb_ID13286	5075	5065	CTTTG	6-354	349	4722-5070	349	355-4721	4367	7	0.986
Cclementina182_1049	REXdb_ID6603	12307	12297	CATGG	6-1473	1468	10835-12302	1468	1474-10834	9361	8	0.958
Cclementina182_105	REXdb_ID9367	10647	10637	ATGAT	6-692	687	9956-10642	687	693-9955	9263	8	0.987
Cclementina182_1051	REXdb_ID4012	9864	9854	AATCG	6-1147	1142	8719-9859	1141	1148-8718	7571	7	0.997
Cclementina182_1056_rc	REXdb_ID6244	12410	12400	AAGTT	6-1345	1340	11048-12405	1358	1346-11047	9702	7	0.954
Cclementina182_1058_rc	REXdb_ID6655	10129	10119	GCATT	6-1625	1620	8484-10124	1641	1626-8483	6858	7	0.979
Cclementina182_1059	REXdb_ID4959	5276	5266	GATGG	6-606	601	4671-5271	601	607-4670	4064	7	0.987
Cclementina182_1060	REXdb_ID4654	6081	6071	CAGAG	6-555	550	5527-6076	550	556-5526	4971	6	0.995
Cclementina182_1061_rc	REXdb_ID6221	12427	12417	CTTTT	6-1350	1345	11076-12422	1347	1351-11075	9725	7	0.955
Cclementina182_1064_rc	REXdb_ID4013	9373	9363	GTTTC	6-1167	1162	8208-9368	1161	1168-8207	7040	7	0.966
Cclementina182_1065	REXdb_ID6207	13758	13748	ATTGG	6-1362	1357	12414-13753	1340	1363-12413	11051	7	0.964
Cclementina182_1066_rc	REXdb_ID6197	11734	11724	GTTAT	6-1414	1409	10364-11729	1366	1415-10363	8949	7	0.952
Cclementina182_1067_rc	REXdb_ID6202	11746	11736	CTTTA	6-1337	1332	10384-11741	1358	1338-10383	9046	7	0.965
Cclementina182_1068_rc	REXdb_ID6046	12353	12343	GGAAG	6-1364	1359	10990-12348	1359	1365-10989	9625	7	0.996
Cclementina182_1069	REXdb_ID6211	12385	12375	ATAAG	6-1339	1334	11059-12380	1322	1340-11058	9719	7	0.957
Cclementina182_1071_rc	REXdb_ID6203	12458	12448	ATGGG	6-1390	1385	11103-12453	1351	1391-11102	9712	7	0.962
Cclementina182_1072_rc	REXdb_ID4960	5347	5337	CCATG	6-661	656	4688-5342	655	662-4687	4026	7	0.963
Cclementina182_1074_rc	REXdb_ID13288	5065	5055	AATAT	6-348	343	4718-5060	343	349-4717	4369	6	0.994
Cclementina182_1075	REXdb_ID6033	12337	12327	GCATC	6-1360	1355	10947-12332	1386	1361-10946	9586	7	0.967
Cclementina182_1077	REXdb_ID6076	12491	12481	ATGAA	6-1389	1384	11103-12486	1384	1390-11102	9713	7	0.993
Cclementina182_1078	REXdb_ID6049	12498	12488	GTATG	6-1387	1382	11112-12493	1382	1388-11111	9724	7	0.998
Cclementina182_1079	REXdb_ID6164	12450	12440	TGGAT	6-1346	1341	11059-12445	1387	1347-11058	9712	7	0.96
Cclementina182_108_rc	REXdb_ID9393	10818	10808	TAAAT	6-744	739	10075-10813	739	745-10074	9330	7	0.973
Cclementina182_1081_rc	REXdb_ID4014	10116	10106	CTATC	6-1231	1226	8885-10111	1227	1232-8884	7653	7	0.96
Cclementina182_1083	REXdb_ID6238	12473	12463	GTAAC	6-1367	1362	11103-12468	1366	1368-11102	9735	7	0.981
Cclementina182_1085	REXdb_ID11754	5808	5798	GTGTT	6-394	389	5415-5803	389	395-5414	5020	7	0.969
Cclementina182_1086_rc	REXdb_ID4015	10008	9998	AGTAT	6-1161	1156	8848-10003	1156	1162-8847	7686	7	0.964
Cclementina182_1088	REXdb_ID4016	10646	10636	ATATA	6-1483	1478	9122-10641	1520	1484-9121	7638	7	0.959
Cclementina182_1089_rc	REXdb_ID6025	12509	12499	GCTAC	6-1363	1358	11148-12504	1357	1364-11147	9784	7	0.994
Cclementina182_109_rc	REXdb_ID11773	9387	9377	CTAAC	6-394	389	8994-9382	389	395-8993	8599	7	0.961
Cclementina182_1090	REXdb_ID1853	8992	8982	GTAAC	6-1556	1551	7438-8987	1550	1557-7437	5881	6	0.99
Cclementina182_1092_rc	REXdb_ID6125	12485	12475	CCTTC	6-1363	1358	11127-12480	1354	1364-11126	9763	7	0.983
Cclementina182_1093	REXdb_ID4961	5335	5325	GTTCA	6-635	630	4701-5330	630	636-4700	4065	6	0.987
Cclementina182_1097	REXdb_ID4962	5534	5524	CAGTA	6-508	503	5014-5529	516	509-5013	4505	7	0.952
Cclementina182_1098	REXdb_ID6175	12483	12473	ACAAG	6-1400	1395	11118-12478	1361	1401-11117	9717	7	0.959
Cclementina182_1099	REXdb_ID9373	10668	10658	TAAAT	6-755	750	9914-10663	750	756-9913	9158	8	0.991
Cclementina182_1100	REXdb_ID4963	5330	5320	TAGTT	6-631	626	4700-5325	626	632-4699	4068	7	0.989
Cclementina182_1104	REXdb_ID6082	12539	12529	ATAGT	6-1391	1386	11149-12534	1386	1392-11148	9757	7	0.996
Cclementina182_1108_rc	REXdb_ID11766	5435	5425	CACTA	6-395	390	5041-5430	390	396-5040	4645	7	0.992
Cclementina182_1109_rc	REXdb_ID6133	12483	12473	ATCTT	6-1361	1356	11122-12478	1357	1362-11121	9760	7	0.994
Cclementina182_1112_rc	REXdb_ID6167	12576	12566	CATGT	6-1421	1416	11156-12571	1416	1422-11155	9734	7	0.982
Cclementina182_1113_rc	REXdb_ID4017	10363	10353	CTAAA	6-1372	1367	8993-10358	1366	1373-8992	7620	7	0.983
Cclementina182_1114_rc	REXdb_ID6055	12453	12443	ATATC	6-1392	1387	11062-12448	1387	1393-11061	9669	7	0.999
Cclementina182_1115	REXdb_ID111	4936	4928	AATA	5-243	239	4694-4932	239	244-4693	4450	7	0.975
Cclementina182_1119_rc	REXdb_ID6247	12426	12416	GAGCA	6-1362	1357	11033-12421	1389	1363-11032	9670	7	0.958
Cclementina182_112_rc	REXdb_ID114	5270	5260	ATTCT	6-379	374	4892-5265	374	380-4891	4512	7	0.981
Cclementina182_1120_rc	REXdb_ID112	5143	5133	GCAAT	6-367	362	4777-5138	362	368-4776	4409	7	0.992
Cclementina182_1123_rc	REXdb_ID6053	11271	11261	ACCAT	6-1358	1353	9914-11266	1353	1359-9913	8555	7	0.994
Cclementina182_1124_rc	REXdb_ID6647	11377	11367	ATCAA	6-1200	1195	10179-11372	1194	1201-10178	8978	7	0.99
Cclementina182_1125	REXdb_ID6215	14737	14727	ATAAG	6-1373	1368	13364-14732	1369	1374-13363	11990	7	0.983
Cclementina182_1126	REXdb_ID6021	11614	11604	CATAT	6-1406	1401	10209-11609	1401	1407-10208	8802	7	0.995
Cclementina182_1128	REXdb_ID113	5140	5130	CTGGG	6-374	369	4767-5135	369	375-4766	4392	7	0.997
Cclementina182_1129_rc	REXdb_ID9156	10445	10435	ATGAT	6-802	797	9644-10440	797	803-9643	8841	7	1
Cclementina182_1131_rc	REXdb_ID6146	12467	12457	ACAAG	6-1374	1369	11111-12462	1352	1375-11110	9736	7	0.977
Cclementina182_1132_rc	REXdb_ID6228	12376	12366	ACTCC	6-1312	1307	11047-12371	1325	1313-11046	9734	7	0.961
Cclementina182_1135_rc	REXdb_ID6225	12376	12366	TTGAC	6-1323	1318	11028-12371	1344	1324-11027	9704	7	0.958
Cclementina182_1138_rc	REXdb_ID9135	13092	13082	ACTCG	6-803	798	12293-13087	795	804-12292	11489	7	0.991
Cclementina182_114	REXdb_ID115	5110	5100	CAAAC	6-255	250	4857-5105	249	256-4856	4601	6	0.972
Cclementina182_1140_rc	REXdb_ID116	5103	5093	GGCAC	6-265	260	4839-5098	260	266-4838	4573	7	0.992
Cclementina182_1141	REXdb_ID13194	5582	5572	CATCC	6-489	484	5094-5577	484	490-5093	4604	7	0.998
Cclementina182_1142_rc	REXdb_ID117	4956	4946	GAATC	6-231	226	4726-4951	226	232-4725	4494	7	0.996
Cclementina182_1143	REXdb_ID12186	5570	5562	ATAA	5-431	427	5140-5566	427	432-5139	4708	7	0.965
Cclementina182_1145	REXdb_ID9391	7996	7986	ACACA	6-635	630	7362-7991	630	636-7361	6726	8	0.995
Cclementina182_1146_rc	REXdb_ID6047	12529	12519	ATATG	6-1365	1360	11165-12524	1360	1366-11164	9799	7	0.998
Cclementina182_1149	REXdb_ID2705	6998	6988	TAAAG	6-549	544	6450-6993	544	550-6449	5900	6	1
Cclementina182_115_rc	REXdb_ID4655	6603	6595	ACAG	5-918	914	5689-6599	911	919-5688	4770	7	0.951
Cclementina182_1155	REXdb_ID118	5056	5046	GTTTG	6-289	284	4768-5051	284	290-4767	4478	7	0.993
Cclementina182_1160	REXdb_ID4964	5036	5026	AATAT	6-465	460	4572-5031	460	466-4571	4106	7	0.985
Cclementina182_1161	REXdb_ID3115	5226	5216	TGGGG	6-365	360	4853-5221	369	366-4852	4487	7	0.962
Cclementina182_1162	REXdb_ID4965	5460	5450	ATGTG	6-530	525	4933-5455	523	531-4932	4402	7	0.983
Cclementina182_1163	REXdb_ID9152	11045	11035	TAAAT	6-802	797	10244-11040	797	803-10243	9441	7	0.994
Cclementina182_1164_rc	REXdb_ID6058	12544	12534	ACCTA	6-1390	1385	11155-12539	1385	1391-11154	9764	7	1
Cclementina182_1165	REXdb_ID13269	5079	5069	GAGTT	6-331	326	4738-5074	337	332-4737	4406	7	0.958
Cclementina182_1166_rc	REXdb_ID11771	5417	5407	GATGT	6-395	390	5023-5412	390	396-5022	4627	6	0.99
Cclementina182_1168	REXdb_ID9151	10765	10755	ACAAA	6-768	763	9998-10760	763	769-9997	9229	7	0.997
Cclementina182_1169	REXdb_ID6030	12556	12546	AGGAA	6-1389	1384	11167-12551	1385	1390-11166	9777	7	0.996
Cclementina182_117	REXdb_ID119	5357	5347	CTACA	6-324	319	5034-5352	319	325-5033	4709	7	0.962
Cclementina182_1170	REXdb_ID6070	12541	12531	CAATG	6-1358	1353	11155-12536	1382	1359-11154	9796	7	0.974
Cclementina182_1171	REXdb_ID9157	10795	10785	AACGA	6-824	819	9972-10790	819	825-9971	9147	7	0.993
Cclementina182_1174_rc	REXdb_ID6040	9740	9730	ATATG	6-1336	1331	8405-9735	1331	1337-8404	7068	7	0.997
Cclementina182_1175	REXdb_ID120	4928	4918	GTATA	6-228	223	4701-4923	223	229-4700	4472	7	1
Cclementina182_1176	REXdb_ID9140	11385	11375	AGAAC	6-800	795	10586-11380	795	801-10585	9785	7	0.999
Cclementina182_1177_rc	REXdb_ID9385	17633	17623	CCTGG	6-669	664	16965-17628	664	670-16964	16295	7	0.961
Cclementina182_1180_rc	REXdb_ID9136	9871	9861	GCTTT	6-800	795	9072-9866	795	801-9071	8271	7	0.999
Cclementina182_1184	REXdb_ID6571	12816	12806	GGTGG	6-1453	1448	11364-12811	1448	1454-11363	9910	7	0.999
Cclementina182_1185	REXdb_ID9149	11151	11141	ATATA	6-800	795	10352-11146	795	801-10351	9551	7	0.996
Cclementina182_1186_rc	REXdb_ID1802	4992	4982	TACTC	6-350	345	4643-4987	345	351-4642	4292	7	1
Cclementina182_1189	REXdb_ID9360	11151	11141	GACCA	6-710	705	10442-11146	705	711-10441	9731	7	0.994
Cclementina182_1190_rc	REXdb_ID4018	10577	10567	GAGAT	6-1502	1497	9076-10572	1497	1503-9075	7573	7	0.982
Cclementina182_1191_rc	REXdb_ID4019	9693	9683	ATTTC	6-1373	1368	8321-9688	1368	1374-8320	6947	7	0.998
Cclementina182_1194	REXdb_ID9153	10874	10864	GATAT	6-816	811	10059-10869	811	817-10058	9242	8	0.994
Cclementina182_1198	REXdb_ID121	5414	5404	CAGCG	6-229	224	5185-5409	225	230-5184	4955	7	0.973
Cclementina182_12	REXdb_ID4966	5045	5035	CTCAG	6-484	479	4561-5040	480	485-4560	4076	7	0.96
Cclementina182_1200_rc	REXdb_ID4656	5770	5762	TTTG	5-479	475	5290-5766	477	480-5289	4810	7	0.992
Cclementina182_1202_rc	REXdb_ID9166	10800	10790	TAAAA	6-802	797	9999-10795	797	803-9998	9196	7	0.995
Cclementina182_1207_rc	REXdb_ID122	4758	4748	AAATT	6-204	199	4555-4753	199	205-4554	4350	7	1
Cclementina182_1213	REXdb_ID6013	12541	12531	GTGCT	6-1389	1384	11156-12536	1381	1390-11155	9766	7	0.98
Cclementina182_1214_rc	REXdb_ID9163	10895	10885	CCACT	6-802	797	10094-10890	797	803-10093	9291	7	0.996
Cclementina182_1215	REXdb_ID13418	5417	5407	TTGGC	6-471	466	4947-5412	466	472-4946	4475	7	0.994
Cclementina182_1216	REXdb_ID6038	9673	9663	AATGA	6-1304	1299	8370-9668	1299	1305-8369	7065	7	1
Cclementina182_1217	REXdb_ID6083	12513	12503	CCTGG	6-1388	1383	11126-12508	1383	1389-11125	9737	7	0.999
[truncated: 11,567 more rows]

## Sheet: data_source
original name	REXdb name	size [bp]	source/fasta_file/contig:start-end	species	taxonomy (ncbi)
Acoerulea195_1	REXdb_ID13582	5063	phytozomeV10/Acoerulea_195_v1.fa/scaffold_1:24675-29737	Aquilegia coerulea	cellular organisms; Eukaryota; Viridiplantae; Streptophyta; Streptophytina; Embryophyta; Tracheophyta; Euphyllophyta; Spermatophyta; Magnoliophyta; Mesangiospermae; eudicotyledons; early-diverging eudicotyledons; Ranunculales; Ranunculaceae; Thalictroideae; Aquilegia
Acoerulea195_100_rc	REXdb_ID11935	5303	phytozomeV10/Acoerulea_195_v1.fa/scaffold_1:8358938-8364240	Aquilegia coerulea	cellular organisms; Eukaryota; Viridiplantae; Streptophyta; Streptophytina; Embryophyta; Tracheophyta; Euphyllophyta; Spermatophyta; Magnoliophyta; Mesangiospermae; eudicotyledons; early-diverging eudicotyledons; Ranunculales; Ranunculaceae; Thalictroideae; Aquilegia
Acoerulea195_1003_rc	REXdb_ID9299	10550	phytozomeV10/Acoerulea_195_v1.fa/scaffold_11:5194066-5204615	Aquilegia coerulea	cellular organisms; Eukaryota; Viridiplantae; Streptophyta; Streptophytina; Embryophyta; Tracheophyta; Euphyllophyta; Spermatophyta; Magnoliophyta; Mesangiospermae; eudicotyledons; early-diverging eudicotyledons; Ranunculales; Ranunculaceae; Thalictroideae; Aquilegia
Acoerulea195_1004_rc	REXdb_ID9320	10452	phytozomeV10/Acoerulea_195_v1.fa/scaffold_11:5206077-5216528	Aquilegia coerulea	cellular organisms; Eukaryota; Viridiplantae; Streptophyta; Streptophytina; Embryophyta; Tracheophyta; Euphyllophyta; Spermatophyta; Magnoliophyta; Mesangiospermae; eudicotyledons; early-diverging eudicotyledons; Ranunculales; Ranunculaceae; Thalictroideae; Aquilegia
Acoerulea195_1006_rc	REXdb_ID12906	7530	phytozomeV10/Acoerulea_195_v1.fa/scaffold_11:5394573-5402102	Aquilegia coerulea	cellular organisms; Eukaryota; Viridiplantae; Streptophyta; Streptophytina; Embryophyta; Tracheophyta; Euphyllophyta; Spermatophyta; Magnoliophyta; Mesangiospermae; eudicotyledons; early-diverging eudicotyledons; Ranunculales; Ranunculaceae; Thalictroideae; Aquilegia
Acoerulea195_1010_rc	REXdb_ID7619	9844	phytozomeV10/Acoerulea_195_v1.fa/scaffold_11:5750964-5760807	Aquilegia coerulea	cellular organisms; Eukaryota; Viridiplantae; Streptophyta; Streptophytina; Embryophyta; Tracheophyta; Euphyllophyta; Spermatophyta; Magnoliophyta; Mesangiospermae; eudicotyledons; early-diverging eudicotyledons; Ranunculales; Ranunculaceae; Thalictroideae; Aquilegia
Acoerulea195_1012_rc	REXdb_ID6639	12922	phytozomeV10/Acoerulea_195_v1.fa/scaffold_11:6380221-6393142	Aquilegia coerulea	cellular organisms; Eukaryota; Viridiplantae; Streptophyta; Streptophytina; Embryophyta; Tracheophyta; Euphyllophyta; Spermatophyta; Magnoliophyta; Mesangiospermae; eudicotyledons; early-diverging eudicotyledons; Ranunculales; Ranunculaceae; Thalictroideae; Aquilegia
Acoerulea195_1017	REXdb_ID3879	7933	phytozomeV10/Acoerulea_195_v1.fa/scaffold_11:6642316-6650248	Aquilegia coerulea	cellular organisms; Eukaryota; Viridiplantae; Streptophyta; Streptophytina; Embryophyta; Tracheophyta; Euphyllophyta; Spermatophyta; Magnoliophyta; Mesangiospermae; eudicotyledons; early-diverging eudicotyledons; Ranunculales; Ranunculaceae; Thalictroideae; Aquilegia
Acoerulea195_1019	REXdb_ID1	4650	phytozomeV10/Acoerulea_195_v1.fa/scaffold_12:72343-76992	Aquilegia coerulea	cellular organisms; Eukaryota; Viridiplantae; Streptophyta; Streptophytina; Embryophyta; Tracheophyta; Euphyllophyta; Spermatophyta; Magnoliophyta; Mesangiospermae; eudicotyledons; early-diverging eudicotyledons; Ranunculales; Ranunculaceae; Thalictroideae; Aquilegia
Acoerulea195_102_rc	REXdb_ID13332	5117	phytozomeV10/Acoerulea_195_v1.fa/scaffold_1:8515251-8520367	Aquilegia coerulea	cellular organisms; Eukaryota; Viridiplantae; Streptophyta; Streptophytina; Embryophyta; Tracheophyta; Euphyllophyta; Spermatophyta; Magnoliophyta; Mesangiospermae; eudicotyledons; early-diverging eudicotyledons; Ranunculales; Ranunculaceae; Thalictroideae; Aquilegia
Acoerulea195_1021	REXdb_ID7948	9783	phytozomeV10/Acoerulea_195_v1.fa/scaffold_12:350348-360130	Aquilegia coerulea	cellular organisms; Eukaryota; Viridiplantae; Streptophyta; Streptophytina; Embryophyta; Tracheophyta; Euphyllophyta; Spermatophyta; Magnoliophyta; Mesangiospermae; eudicotyledons; early-diverging eudicotyledons; Ranunculales; Ranunculaceae; Thalictroideae; Aquilegia
Acoerulea195_1028	REXdb_ID4819	5381	phytozomeV10/Acoerulea_195_v1.fa/scaffold_12:947288-952668	Aquilegia coerulea	cellular organisms; Eukaryota; Viridiplantae; Streptophyta; Streptophytina; Embryophyta; Tracheophyta; Euphyllophyta; Spermatophyta; Magnoliophyta; Mesangiospermae; eudicotyledons; early-diverging eudicotyledons; Ranunculales; Ranunculaceae; Thalictroideae; Aquilegia
Acoerulea195_103_rc	REXdb_ID3880	8539	phytozomeV10/Acoerulea_195_v1.fa/scaffold_1:8552896-8561434	Aquilegia coerulea	cellular organisms; Eukaryota; Viridiplantae; Streptophyta; Streptophytina; Embryophyta; Tracheophyta; Euphyllophyta; Spermatophyta; Magnoliophyta; Mesangiospermae; eudicotyledons; early-diverging eudicotyledons; Ranunculales; Ranunculaceae; Thalictroideae; Aquilegia
Acoerulea195_1031	REXdb_ID8469	9668	phytozomeV10/Acoerulea_195_v1.fa/scaffold_12:1281547-1291214	Aquilegia coerulea	cellular organisms; Eukaryota; Viridiplantae; Streptophyta; Streptophytina; Embryophyta; Tracheophyta; Euphyllophyta; Spermatophyta; Magnoliophyta; Mesangiospermae; eudicotyledons; early-diverging eudicotyledons; Ranunculales; Ranunculaceae; Thalictroideae; Aquilegia
Acoerulea195_1034_rc	REXdb_ID9716	11885	phytozomeV10/Acoerulea_195_v1.fa/scaffold_12:1644762-1656646	Aquilegia coerulea	cellular organisms; Eukaryota; Viridiplantae; Streptophyta; Streptophytina; Embryophyta; Tracheophyta; Euphyllophyta; Spermatophyta; Magnoliophyta; Mesangiospermae; eudicotyledons; early-diverging eudicotyledons; Ranunculales; Ranunculaceae; Thalictroideae; Aquilegia
Acoerulea195_1039	REXdb_ID4820	5264	phytozomeV10/Acoerulea_195_v1.fa/scaffold_12:1906369-1911632	Aquilegia coerulea	cellular organisms; Eukaryota; Viridiplantae; Streptophyta; Streptophytina; Embryophyta; Tracheophyta; Euphyllophyta; Spermatophyta; Magnoliophyta; Mesangiospermae; eudicotyledons; early-diverging eudicotyledons; Ranunculales; Ranunculaceae; Thalictroideae; Aquilegia
Acoerulea195_1042_rc	REXdb_ID8479	9525	phytozomeV10/Acoerulea_195_v1.fa/scaffold_12:2039123-2048647	Aquilegia coerulea	cellular organisms; Eukaryota; Viridiplantae; Streptophyta; Streptophytina; Embryophyta; Tracheophyta; Euphyllophyta; Spermatophyta; Magnoliophyta; Mesangiospermae; eudicotyledons; early-diverging eudicotyledons; Ranunculales; Ranunculaceae; Thalictroideae; Aquilegia
Acoerulea195_1048	REXdb_ID3881	8560	phytozomeV10/Acoerulea_195_v1.fa/scaffold_12:2180431-2188990	Aquilegia coerulea	cellular organisms; Eukaryota; Viridiplantae; Streptophyta; Streptophytina; Embryophyta; Tracheophyta; Euphyllophyta; Spermatophyta; Magnoliophyta; Mesangiospermae; eudicotyledons; early-diverging eudicotyledons; Ranunculales; Ranunculaceae; Thalictroideae; Aquilegia
Acoerulea195_1049	REXdb_ID3882	8280	phytozomeV10/Acoerulea_195_v1.fa/scaffold_12:2249350-2257629	Aquilegia coerulea	cellular organisms; Eukaryota; Viridiplantae; Streptophyta; Streptophytina; Embryophyta; Tracheophyta; Euphyllophyta; Spermatophyta; Magnoliophyta; Mesangiospermae; eudicotyledons; early-diverging eudicotyledons; Ranunculales; Ranunculaceae; Thalictroideae; Aquilegia
Acoerulea195_1054	REXdb_ID7682	9844	phytozomeV10/Acoerulea_195_v1.fa/scaffold_12:2513884-2523727	Aquilegia coerulea	cellular organisms; Eukaryota; Viridiplantae; Streptophyta; Streptophytina; Embryophyta; Tracheophyta; Euphyllophyta; Spermatophyta; Magnoliophyta; Mesangiospermae; eudicotyledons; early-diverging eudicotyledons; Ranunculales; Ranunculaceae; Thalictroideae; Aquilegia
Acoerulea195_1055	REXdb_ID7683	9962	phytozomeV10/Acoerulea_195_v1.fa/scaffold_12:2553521-2563482	Aquilegia coerulea	cellular organisms; Eukaryota; Viridiplantae; Streptophyta; Streptophytina; Embryophyta; Tracheophyta; Euphyllophyta; Spermatophyta; Magnoliophyta; Mesangiospermae; eudicotyledons; early-diverging eudicotyledons; Ranunculales; Ranunculaceae; Thalictroideae; Aquilegia
Acoerulea195_1056	REXdb_ID7757	9883	phytozomeV10/Acoerulea_195_v1.fa/scaffold_12:2590799-2600681	Aquilegia coerulea	cellular organisms; Eukaryota; Viridiplantae; Streptophyta; Streptophytina; Embryophyta; Tracheophyta; Euphyllophyta; Spermatophyta; Magnoliophyta; Mesangiospermae; eudicotyledons; early-diverging eudicotyledons; Ranunculales; Ranunculaceae; Thalictroideae; Aquilegia
Acoerulea195_1061_rc	REXdb_ID4821	5468	phytozomeV10/Acoerulea_195_v1.fa/scaffold_12:2917098-2922565	Aquilegia coerulea	cellular organisms; Eukaryota; Viridiplantae; Streptophyta; Streptophytina; Embryophyta; Tracheophyta; Euphyllophyta; Spermatophyta; Magnoliophyta; Mesangiospermae; eudicotyledons; early-diverging eudicotyledons; Ranunculales; Ranunculaceae; Thalictroideae; Aquilegia
Acoerulea195_1064_rc	REXdb_ID8602	9495	phytozomeV10/Acoerulea_195_v1.fa/scaffold_12:3015165-3024659	Aquilegia coerulea	cellular organisms; Eukaryota; Viridiplantae; Streptophyta; Streptophytina; Embryophyta; Tracheophyta; Euphyllophyta; Spermatophyta; Magnoliophyta; Mesangiospermae; eudicotyledons; early-diverging eudicotyledons; Ranunculales; Ranunculaceae; Thalictroideae; Aquilegia
Acoerulea195_1067	REXdb_ID4822	5455	phytozomeV10/Acoerulea_195_v1.fa/scaffold_12:3102784-3108238	Aquilegia coerulea	cellular organisms; Eukaryota; Viridiplantae; Streptophyta; Streptophytina; Embryophyta; Tracheophyta; Euphyllophyta; Spermatophyta; Magnoliophyta; Mesangiospermae; eudicotyledons; early-diverging eudicotyledons; Ranunculales; Ranunculaceae; Thalictroideae; Aquilegia
Acoerulea195_1070	REXdb_ID7639	9899	phytozomeV10/Acoerulea_195_v1.fa/scaffold_12:3229528-3239426	Aquilegia coerulea	cellular organisms; Eukaryota; Viridiplantae; Streptophyta; Streptophytina; Embryophyta; Tracheophyta; Euphyllophyta; Spermatophyta; Magnoliophyta; Mesangiospermae; eudicotyledons; early-diverging eudicotyledons; Ranunculales; Ranunculaceae; Thalictroideae; Aquilegia
Acoerulea195_1072	REXdb_ID7845	9841	phytozomeV10/Acoerulea_195_v1.fa/scaffold_12:3341557-3351397	Aquilegia coerulea	cellular organisms; Eukaryota; Viridiplantae; Streptophyta; Streptophytina; Embryophyta; Tracheophyta; Euphyllophyta; Spermatophyta; Magnoliophyta; Mesangiospermae; eudicotyledons; early-diverging eudicotyledons; Ranunculales; Ranunculaceae; Thalictroideae; Aquilegia
Acoerulea195_1075	REXdb_ID7931	9742	phytozomeV10/Acoerulea_195_v1.fa/scaffold_12:3504708-3514449	Aquilegia coerulea	cellular organisms; Eukaryota; Viridiplantae; Streptophyta; Streptophytina; Embryophyta; Tracheophyta; Euphyllophyta; Spermatophyta; Magnoliophyta; Mesangiospermae; eudicotyledons; early-diverging eudicotyledons; Ranunculales; Ranunculaceae; Thalictroideae; Aquilegia
Acoerulea195_1076_rc	REXdb_ID7772	9938	phytozomeV10/Acoerulea_195_v1.fa/scaffold_12:3554720-3564657	Aquilegia coerulea	cellular organisms; Eukaryota; Viridiplantae; Streptophyta; Streptophytina; Embryophyta; Tracheophyta; Euphyllophyta; Spermatophyta; Magnoliophyta; Mesangiospermae; eudicotyledons; early-diverging eudicotyledons; Ranunculales; Ranunculaceae; Thalictroideae; Aquilegia
Acoerulea195_1077	REXdb_ID7710	9928	phytozomeV10/Acoerulea_195_v1.fa/scaffold_12:3637234-3647161	Aquilegia coerulea	cellular organisms; Eukaryota; Viridiplantae; Streptophyta; Streptophytina; Embryophyta; Tracheophyta; Euphyllophyta; Spermatophyta; Magnoliophyta; Mesangiospermae; eudicotyledons; early-diverging eudicotyledons; Ranunculales; Ranunculaceae; Thalictroideae; Aquilegia
Acoerulea195_1078_rc	REXdb_ID7634	9899	phytozomeV10/Acoerulea_195_v1.fa/scaffold_12:3757301-3767199	Aquilegia coerulea	cellular organisms; Eukaryota; Viridiplantae; Streptophyta; Streptophytina; Embryophyta; Tracheophyta; Euphyllophyta; Spermatophyta; Magnoliophyta; Mesangiospermae; eudicotyledons; early-diverging eudicotyledons; Ranunculales; Ranunculaceae; Thalictroideae; Aquilegia
Acoerulea195_1080_rc	REXdb_ID7826	9741	phytozomeV10/Acoerulea_195_v1.fa/scaffold_12:3849958-3859698	Aquilegia coerulea	cellular organisms; Eukaryota; Viridiplantae; Streptophyta; Streptophytina; Embryophyta; Tracheophyta; Euphyllophyta; Spermatophyta; Magnoliophyta; Mesangiospermae; eudicotyledons; early-diverging eudicotyledons; Ranunculales; Ranunculaceae; Thalictroideae; Aquilegia
Acoerulea195_1085_rc	REXdb_ID7869	9707	phytozomeV10/Acoerulea_195_v1.fa/scaffold_12:4183746-4193452	Aquilegia coerulea	cellular organisms; Eukaryota; Viridiplantae; Streptophyta; Streptophytina; Embryophyta; Tracheophyta; Euphyllophyta; Spermatophyta; Magnoliophyta; Mesangiospermae; eudicotyledons; early-diverging eudicotyledons; Ranunculales; Ranunculaceae; Thalictroideae; Aquilegia
Acoerulea195_109_rc	REXdb_ID13067	10820	phytozomeV10/Acoerulea_195_v1.fa/scaffold_1:9168038-9178857	Aquilegia coerulea	cellular organisms; Eukaryota; Viridiplantae; Streptophyta; Streptophytina; Embryophyta; Tracheophyta; Euphyllophyta; Spermatophyta; Magnoliophyta; Mesangiospermae; eudicotyledons; early-diverging eudicotyledons; Ranunculales; Ranunculaceae; Thalictroideae; Aquilegia
Acoerulea195_1090_rc	REXdb_ID4823	5460	phytozomeV10/Acoerulea_195_v1.fa/scaffold_12:4324753-4330212	Aquilegia coerulea	cellular organisms; Eukaryota; Viridiplantae; Streptophyta; Streptophytina; Embryophyta; Tracheophyta; Euphyllophyta; Spermatophyta; Magnoliophyta; Mesangiospermae; eudicotyledons; early-diverging eudicotyledons; Ranunculales; Ranunculaceae; Thalictroideae; Aquilegia
Acoerulea195_1098_rc	REXdb_ID4824	5702	phytozomeV10/Acoerulea_195_v1.fa/scaffold_12:4601266-4606967	Aquilegia coerulea	cellular organisms; Eukaryota; Viridiplantae; Streptophyta; Streptophytina; Embryophyta; Tracheophyta; Euphyllophyta; Spermatophyta; Magnoliophyta; Mesangiospermae; eudicotyledons; early-diverging eudicotyledons; Ranunculales; Ranunculaceae; Thalictroideae; Aquilegia
Acoerulea195_11	REXdb_ID7943	9667	phytozomeV10/Acoerulea_195_v1.fa/scaffold_1:923297-932963	Aquilegia coerulea	cellular organisms; Eukaryota; Viridiplantae; Streptophyta; Streptophytina; Embryophyta; Tracheophyta; Euphyllophyta; Spermatophyta; Magnoliophyta; Mesangiospermae; eudicotyledons; early-diverging eudicotyledons; Ranunculales; Ranunculaceae; Thalictroideae; Aquilegia
Acoerulea195_1103	REXdb_ID3883	8554	phytozomeV10/Acoerulea_195_v1.fa/scaffold_12:5106705-5115258	Aquilegia coerulea	cellular organisms; Eukaryota; Viridiplantae; Streptophyta; Streptophytina; Embryophyta; Tracheophyta; Euphyllophyta; Spermatophyta; Magnoliophyta; Mesangiospermae; eudicotyledons; early-diverging eudicotyledons; Ranunculales; Ranunculaceae; Thalictroideae; Aquilegia
Acoerulea195_1105_rc	REXdb_ID8548	9529	phytozomeV10/Acoerulea_195_v1.fa/scaffold_12:5137250-5146778	Aquilegia coerulea	cellular organisms; Eukaryota; Viridiplantae; Streptophyta; Streptophytina; Embryophyta; Tracheophyta; Euphyllophyta; Spermatophyta; Magnoliophyta; Mesangiospermae; eudicotyledons; early-diverging eudicotyledons; Ranunculales; Ranunculaceae; Thalictroideae; Aquilegia
Acoerulea195_1109	REXdb_ID8562	9554	phytozomeV10/Acoerulea_195_v1.fa/scaffold_12:5450438-5459991	Aquilegia coerulea	cellular organisms; Eukaryota; Viridiplantae; Streptophyta; Streptophytina; Embryophyta; Tracheophyta; Euphyllophyta; Spermatophyta; Magnoliophyta; Mesangiospermae; eudicotyledons; early-diverging eudicotyledons; Ranunculales; Ranunculaceae; Thalictroideae; Aquilegia
Acoerulea195_1115_rc	REXdb_ID4616	6433	phytozomeV10/Acoerulea_195_v1.fa/scaffold_12:5914388-5920820	Aquilegia coerulea	cellular organisms; Eukaryota; Viridiplantae; Streptophyta; Streptophytina; Embryophyta; Tracheophyta; Euphyllophyta; Spermatophyta; Magnoliophyta; Mesangiospermae; eudicotyledons; early-diverging eudicotyledons; Ranunculales; Ranunculaceae; Thalictroideae; Aquilegia
Acoerulea195_1116	REXdb_ID7790	9902	phytozomeV10/Acoerulea_195_v1.fa/scaffold_12:5966906-5976807	Aquilegia coerulea	cellular organisms; Eukaryota; Viridiplantae; Streptophyta; Streptophytina; Embryophyta; Tracheophyta; Euphyllophyta; Spermatophyta; Magnoliophyta; Mesangiospermae; eudicotyledons; early-diverging eudicotyledons; Ranunculales; Ranunculaceae; Thalictroideae; Aquilegia
Acoerulea195_1117_rc	REXdb_ID7831	9838	phytozomeV10/Acoerulea_195_v1.fa/scaffold_12:6054917-6064754	Aquilegia coerulea	cellular organisms; Eukaryota; Viridiplantae; Streptophyta; Streptophytina; Embryophyta; Tracheophyta; Euphyllophyta; Spermatophyta; Magnoliophyta; Mesangiospermae; eudicotyledons; early-diverging eudicotyledons; Ranunculales; Ranunculaceae; Thalictroideae; Aquilegia
Acoerulea195_1118_rc	REXdb_ID13081	8913	phytozomeV10/Acoerulea_195_v1.fa/scaffold_12:6109721-6118633	Aquilegia coerulea	cellular organisms; Eukaryota; Viridiplantae; Streptophyta; Streptophytina; Embryophyta; Tracheophyta; Euphyllophyta; Spermatophyta; Magnoliophyta; Mesangiospermae; eudicotyledons; early-diverging eudicotyledons; Ranunculales; Ranunculaceae; Thalictroideae; Aquilegia
Acoerulea195_1119_rc	REXdb_ID3884	8593	phytozomeV10/Acoerulea_195_v1.fa/scaffold_12:6121913-6130505	Aquilegia coerulea	cellular organisms; Eukaryota; Viridiplantae; Streptophyta; Streptophytina; Embryophyta; Tracheophyta; Euphyllophyta; Spermatophyta; Magnoliophyta; Mesangiospermae; eudicotyledons; early-diverging eudicotyledons; Ranunculales; Ranunculaceae; Thalictroideae; Aquilegia
Acoerulea195_1122	REXdb_ID7940	10694	phytozomeV10/Acoerulea_195_v1.fa/scaffold_12:6184053-6194746	Aquilegia coerulea	cellular organisms; Eukaryota; Viridiplantae; Streptophyta; Streptophytina; Embryophyta; Tracheophyta; Euphyllophyta; Spermatophyta; Magnoliophyta; Mesangiospermae; eudicotyledons; early-diverging eudicotyledons; Ranunculales; Ranunculaceae; Thalictroideae; Aquilegia
Acoerulea195_1124_rc	REXdb_ID3885	8631	phytozomeV10/Acoerulea_195_v1.fa/scaffold_12:6198948-6207578	Aquilegia coerulea	cellular organisms; Eukaryota; Viridiplantae; Streptophyta; Streptophytina; Embryophyta; Tracheophyta; Euphyllophyta; Spermatophyta; Magnoliophyta; Mesangiospermae; eudicotyledons; early-diverging eudicotyledons; Ranunculales; Ranunculaceae; Thalictroideae; Aquilegia
Acoerulea195_1127_rc	REXdb_ID7648	9869	phytozomeV10/Acoerulea_195_v1.fa/scaffold_13:712599-722467	Aquilegia coerulea	cellular organisms; Eukaryota; Viridiplantae; Streptophyta; Streptophytina; Embryophyta; Tracheophyta; Euphyllophyta; Spermatophyta; Magnoliophyta; Mesangiospermae; eudicotyledons; early-diverging eudicotyledons; Ranunculales; Ranunculaceae; Thalictroideae; Aquilegia
Acoerulea195_1128	REXdb_ID7732	9835	phytozomeV10/Acoerulea_195_v1.fa/scaffold_13:804375-814209	Aquilegia coerulea	cellular organisms; Eukaryota; Viridiplantae; Streptophyta; Streptophytina; Embryophyta; Tracheophyta; Euphyllophyta; Spermatophyta; Magnoliophyta; Mesangiospermae; eudicotyledons; early-diverging eudicotyledons; Ranunculales; Ranunculaceae; Thalictroideae; Aquilegia
Acoerulea195_113_rc	REXdb_ID7776	9932	phytozomeV10/Acoerulea_195_v1.fa/scaffold_1:9330731-9340662	Aquilegia coerulea	cellular organisms; Eukaryota; Viridiplantae; Streptophyta; Streptophytina; Embryophyta; Tracheophyta; Euphyllophyta; Spermatophyta; Magnoliophyta; Mesangiospermae; eudicotyledons; early-diverging eudicotyledons; Ranunculales; Ranunculaceae; Thalictroideae; Aquilegia
Acoerulea195_1133	REXdb_ID7640	9914	phytozomeV10/Acoerulea_195_v1.fa/scaffold_13:3009214-3019127	Aquilegia coerulea	cellular organisms; Eukaryota; Viridiplantae; Streptophyta; Streptophytina; Embryophyta; Tracheophyta; Euphyllophyta; Spermatophyta; Magnoliophyta; Mesangiospermae; eudicotyledons; early-diverging eudicotyledons; Ranunculales; Ranunculaceae; Thalictroideae; Aquilegia
Acoerulea195_1145_rc	REXdb_ID7861	9712	phytozomeV10/Acoerulea_195_v1.fa/scaffold_13:4651948-4661659	Aquilegia coerulea	cellular organisms; Eukaryota; Viridiplantae; Streptophyta; Streptophytina; Embryophyta; Tracheophyta; Euphyllophyta; Spermatophyta; Magnoliophyta; Mesangiospermae; eudicotyledons; early-diverging eudicotyledons; Ranunculales; Ranunculaceae; Thalictroideae; Aquilegia
Acoerulea195_1146_rc	REXdb_ID8487	9540	phytozomeV10/Acoerulea_195_v1.fa/scaffold_13:4697683-4707222	Aquilegia coerulea	cellular organisms; Eukaryota; Viridiplantae; Streptophyta; Streptophytina; Embryophyta; Tracheophyta; Euphyllophyta; Spermatophyta; Magnoliophyta; Mesangiospermae; eudicotyledons; early-diverging eudicotyledons; Ranunculales; Ranunculaceae; Thalictroideae; Aquilegia
Acoerulea195_1150	REXdb_ID9311	10448	phytozomeV10/Acoerulea_195_v1.fa/scaffold_13:5105902-5116349	Aquilegia coerulea	cellular organisms; Eukaryota; Viridiplantae; Streptophyta; Streptophytina; Embryophyta; Tracheophyta; Euphyllophyta; Spermatophyta; Magnoliophyta; Mesangiospermae; eudicotyledons; early-diverging eudicotyledons; Ranunculales; Ranunculaceae; Thalictroideae; Aquilegia
Acoerulea195_1155_rc	REXdb_ID8540	9523	phytozomeV10/Acoerulea_195_v1.fa/scaffold_13:5470978-5480500	Aquilegia coerulea	cellular organisms; Eukaryota; Viridiplantae; Streptophyta; Streptophytina; Embryophyta; Tracheophyta; Euphyllophyta; Spermatophyta; Magnoliophyta; Mesangiospermae; eudicotyledons; early-diverging eudicotyledons; Ranunculales; Ranunculaceae; Thalictroideae; Aquilegia
Acoerulea195_1156_rc	REXdb_ID3886	8566	phytozomeV10/Acoerulea_195_v1.fa/scaffold_13:5542663-5551228	Aquilegia coerulea	cellular organisms; Eukaryota; Viridiplantae; Streptophyta; Streptophytina; Embryophyta; Tracheophyta; Euphyllophyta; Spermatophyta; Magnoliophyta; Mesangiospermae; eudicotyledons; early-diverging eudicotyledons; Ranunculales; Ranunculaceae; Thalictroideae; Aquilegia
Acoerulea195_1159_rc	REXdb_ID8474	9539	phytozomeV10/Acoerulea_195_v1.fa/scaffold_14:456432-465970	Aquilegia coerulea	cellular organisms; Eukaryota; Viridiplantae; Streptophyta; Streptophytina; Embryophyta; Tracheophyta; Euphyllophyta; Spermatophyta; Magnoliophyta; Mesangiospermae; eudicotyledons; early-diverging eudicotyledons; Ranunculales; Ranunculaceae; Thalictroideae; Aquilegia
Acoerulea195_1160	REXdb_ID7741	9890	phytozomeV10/Acoerulea_195_v1.fa/scaffold_14:474165-484054	Aquilegia coerulea	cellular organisms; Eukaryota; Viridiplantae; Streptophyta; Streptophytina; Embryophyta; Tracheophyta; Euphyllophyta; Spermatophyta; Magnoliophyta; Mesangiospermae; eudicotyledons; early-diverging eudicotyledons; Ranunculales; Ranunculaceae; Thalictroideae; Aquilegia
Acoerulea195_1161_rc	REXdb_ID7684	9958	phytozomeV10/Acoerulea_195_v1.fa/scaffold_14:2409342-2419299	Aquilegia coerulea	cellular organisms; Eukaryota; Viridiplantae; Streptophyta; Streptophytina; Embryophyta; Tracheophyta; Euphyllophyta; Spermatophyta; Magnoliophyta; Mesangiospermae; eudicotyledons; early-diverging eudicotyledons; Ranunculales; Ranunculaceae; Thalictroideae; Aquilegia
Acoerulea195_1165	REXdb_ID3887	9832	phytozomeV10/Acoerulea_195_v1.fa/scaffold_14:3473371-3483202	Aquilegia coerulea	cellular organisms; Eukaryota; Viridiplantae; Streptophyta; Streptophytina; Embryophyta; Tracheophyta; Euphyllophyta; Spermatophyta; Magnoliophyta; Mesangiospermae; eudicotyledons; early-diverging eudicotyledons; Ranunculales; Ranunculaceae; Thalictroideae; Aquilegia
Acoerulea195_117	REXdb_ID8568	9676	phytozomeV10/Acoerulea_195_v1.fa/scaffold_1:9481455-9491130	Aquilegia coerulea	cellular organisms; Eukaryota; Viridiplantae; Streptophyta; Streptophytina; Embryophyta; Tracheophyta; Euphyllophyta; Spermatophyta; Magnoliophyta; Mesangiospermae; eudicotyledons; early-diverging eudicotyledons; Ranunculales; Ranunculaceae; Thalictroideae; Aquilegia
Acoerulea195_1170	REXdb_ID7868	9845	phytozomeV10/Acoerulea_195_v1.fa/scaffold_14:3764637-3774481	Aquilegia coerulea	cellular organisms; Eukaryota; Viridiplantae; Streptophyta; Streptophytina; Embryophyta; Tracheophyta; Euphyllophyta; Spermatophyta; Magnoliophyta; Mesangiospermae; eudicotyledons; early-diverging eudicotyledons; Ranunculales; Ranunculaceae; Thalictroideae; Aquilegia
Acoerulea195_1171	REXdb_ID7910	9718	phytozomeV10/Acoerulea_195_v1.fa/scaffold_14:3775474-3785191	Aquilegia coerulea	cellular organisms; Eukaryota; Viridiplantae; Streptophyta; Streptophytina; Embryophyta; Tracheophyta; Euphyllophyta; Spermatophyta; Magnoliophyta; Mesangiospermae; eudicotyledons; early-diverging eudicotyledons; Ranunculales; Ranunculaceae; Thalictroideae; Aquilegia
Acoerulea195_1173	REXdb_ID3008	4591	phytozomeV10/Acoerulea_195_v1.fa/scaffold_14:3845436-3850026	Aquilegia coerulea	cellular organisms; Eukaryota; Viridiplantae; Streptophyta; Streptophytina; Embryophyta; Tracheophyta; Euphyllophyta; Spermatophyta; Magnoliophyta; Mesangiospermae; eudicotyledons; early-diverging eudicotyledons; Ranunculales; Ranunculaceae; Thalictroideae; Aquilegia
Acoerulea195_1175	REXdb_ID7979	9731	phytozomeV10/Acoerulea_195_v1.fa/scaffold_14:4139513-4149243	Aquilegia coerulea	cellular organisms; Eukaryota; Viridiplantae; Streptophyta; Streptophytina; Embryophyta; Tracheophyta; Euphyllophyta; Spermatophyta; Magnoliophyta; Mesangiospermae; eudicotyledons; early-diverging eudicotyledons; Ranunculales; Ranunculaceae; Thalictroideae; Aquilegia
Acoerulea195_1176	REXdb_ID7720	9931	phytozomeV10/Acoerulea_195_v1.fa/scaffold_14:4481289-4491219	Aquilegia coerulea	cellular organisms; Eukaryota; Viridiplantae; Streptophyta; Streptophytina; Embryophyta; Tracheophyta; Euphyllophyta; Spermatophyta; Magnoliophyta; Mesangiospermae; eudicotyledons; early-diverging eudicotyledons; Ranunculales; Ranunculaceae; Thalictroideae; Aquilegia
Acoerulea195_1177	REXdb_ID3009	4582	phytozomeV10/Acoerulea_195_v1.fa/scaffold_14:4945216-4949797	Aquilegia coerulea	cellular organisms; Eukaryota; Viridiplantae; Streptophyta; Streptophytina; Embryophyta; Tracheophyta; Euphyllophyta; Spermatophyta; Magnoliophyta; Mesangiospermae; eudicotyledons; early-diverging eudicotyledons; Ranunculales; Ranunculaceae; Thalictroideae; Aquilegia
Acoerulea195_1179	REXdb_ID7762	9705	phytozomeV10/Acoerulea_195_v1.fa/scaffold_14:5767174-5776878	Aquilegia coerulea	cellular organisms; Eukaryota; Viridiplantae; Streptophyta; Streptophytina; Embryophyta; Tracheophyta; Euphyllophyta; Spermatophyta; Magnoliophyta; Mesangiospermae; eudicotyledons; early-diverging eudicotyledons; Ranunculales; Ranunculaceae; Thalictroideae; Aquilegia
Acoerulea195_1180_rc	REXdb_ID4825	5441	phytozomeV10/Acoerulea_195_v1.fa/scaffold_14:5902284-5907724	Aquilegia coerulea	cellular organisms; Eukaryota; Viridiplantae; Streptophyta; Streptophytina; Embryophyta; Tracheophyta; Euphyllophyta; Spermatophyta; Magnoliophyta; Mesangiospermae; eudicotyledons; early-diverging eudicotyledons; Ranunculales; Ranunculaceae; Thalictroideae; Aquilegia
Acoerulea195_1182_rc	REXdb_ID8572	9614	phytozomeV10/Acoerulea_195_v1.fa/scaffold_15:245239-254852	Aquilegia coerulea	cellular organisms; Eukaryota; Viridiplantae; Streptophyta; Streptophytina; Embryophyta; Tracheophyta; Euphyllophyta; Spermatophyta; Magnoliophyta; Mesangiospermae; eudicotyledons; early-diverging eudicotyledons; Ranunculales; Ranunculaceae; Thalictroideae; Aquilegia
Acoerulea195_1183_rc	REXdb_ID9336	11710	phytozomeV10/Acoerulea_195_v1.fa/scaffold_15:559681-571390	Aquilegia coerulea	cellular organisms; Eukaryota; Viridiplantae; Streptophyta; Streptophytina; Embryophyta; Tracheophyta; Euphyllophyta; Spermatophyta; Magnoliophyta; Mesangiospermae; eudicotyledons; early-diverging eudicotyledons; Ranunculales; Ranunculaceae; Thalictroideae; Aquilegia
Acoerulea195_1185	REXdb_ID8490	9543	phytozomeV10/Acoerulea_195_v1.fa/scaffold_15:825644-835186	Aquilegia coerulea	cellular organisms; Eukaryota; Viridiplantae; Streptophyta; Streptophytina; Embryophyta; Tracheophyta; Euphyllophyta; Spermatophyta; Magnoliophyta; Mesangiospermae; eudicotyledons; early-diverging eudicotyledons; Ranunculales; Ranunculaceae; Thalictroideae; Aquilegia
Acoerulea195_119	REXdb_ID8507	9586	phytozomeV10/Acoerulea_195_v1.fa/scaffold_1:9561370-9570955	Aquilegia coerulea	cellular organisms; Eukaryota; Viridiplantae; Streptophyta; Streptophytina; Embryophyta; Tracheophyta; Euphyllophyta; Spermatophyta; Magnoliophyta; Mesangiospermae; eudicotyledons; early-diverging eudicotyledons; Ranunculales; Ranunculaceae; Thalictroideae; Aquilegia
Acoerulea195_1190	REXdb_ID7631	9886	phytozomeV10/Acoerulea_195_v1.fa/scaffold_15:1648953-1658838	Aquilegia coerulea	cellular organisms; Eukaryota; Viridiplantae; Streptophyta; Streptophytina; Embryophyta; Tracheophyta; Euphyllophyta; Spermatophyta; Magnoliophyta; Mesangiospermae; eudicotyledons; early-diverging eudicotyledons; Ranunculales; Ranunculaceae; Thalictroideae; Aquilegia
Acoerulea195_1193	REXdb_ID8586	9550	phytozomeV10/Acoerulea_195_v1.fa/scaffold_15:2274557-2284106	Aquilegia coerulea	cellular organisms; Eukaryota; Viridiplantae; Streptophyta; Streptophytina; Embryophyta; Tracheophyta; Euphyllophyta; Spermatophyta; Magnoliophyta; Mesangiospermae; eudicotyledons; early-diverging eudicotyledons; Ranunculales; Ranunculaceae; Thalictroideae; Aquilegia
Acoerulea195_1195	REXdb_ID3888	8541	phytozomeV10/Acoerulea_195_v1.fa/scaffold_15:2415594-2424134	Aquilegia coerulea	cellular organisms; Eukaryota; Viridiplantae; Streptophyta; Streptophytina; Embryophyta; Tracheophyta; Euphyllophyta; Spermatophyta; Magnoliophyta; Mesangiospermae; eudicotyledons; early-diverging eudicotyledons; Ranunculales; Ranunculaceae; Thalictroideae; Aquilegia
Acoerulea195_1197_rc	REXdb_ID8560	9615	phytozomeV10/Acoerulea_195_v1.fa/scaffold_15:2485207-2494821	Aquilegia coerulea	cellular organisms; Eukaryota; Viridiplantae; Streptophyta; Streptophytina; Embryophyta; Tracheophyta; Euphyllophyta; Spermatophyta; Magnoliophyta; Mesangiospermae; eudicotyledons; early-diverging eudicotyledons; Ranunculales; Ranunculaceae; Thalictroideae; Aquilegia
Acoerulea195_1198_rc	REXdb_ID8495	9450	phytozomeV10/Acoerulea_195_v1.fa/scaffold_15:2550226-2559675	Aquilegia coerulea	cellular organisms; Eukaryota; Viridiplantae; Streptophyta; Streptophytina; Embryophyta; Tracheophyta; Euphyllophyta; Spermatophyta; Magnoliophyta; Mesangiospermae; eudicotyledons; early-diverging eudicotyledons; Ranunculales; Ranunculaceae; Thalictroideae; Aquilegia
Acoerulea195_120_rc	REXdb_ID8558	9634	phytozomeV10/Acoerulea_195_v1.fa/scaffold_1:9579735-9589368	Aquilegia coerulea	cellular organisms; Eukaryota; Viridiplantae; Streptophyta; Streptophytina; Embryophyta; Tracheophyta; Euphyllophyta; Spermatophyta; Magnoliophyta; Mesangiospermae; eudicotyledons; early-diverging eudicotyledons; Ranunculales; Ranunculaceae; Thalictroideae; Aquilegia
Acoerulea195_1200_rc	REXdb_ID7870	9568	phytozomeV10/Acoerulea_195_v1.fa/scaffold_15:2661461-2671028	Aquilegia coerulea	cellular organisms; Eukaryota; Viridiplantae; Streptophyta; Streptophytina; Embryophyta; Tracheophyta; Euphyllophyta; Spermatophyta; Magnoliophyta; Mesangiospermae; eudicotyledons; early-diverging eudicotyledons; Ranunculales; Ranunculaceae; Thalictroideae; Aquilegia
Acoerulea195_1205	REXdb_ID7832	9761	phytozomeV10/Acoerulea_195_v1.fa/scaffold_15:2811208-2820968	Aquilegia coerulea	cellular organisms; Eukaryota; Viridiplantae; Streptophyta; Streptophytina; Embryophyta; Tracheophyta; Euphyllophyta; Spermatophyta; Magnoliophyta; Mesangiospermae; eudicotyledons; early-diverging eudicotyledons; Ranunculales; Ranunculaceae; Thalictroideae; Aquilegia
Acoerulea195_1208_rc	REXdb_ID7846	9707	phytozomeV10/Acoerulea_195_v1.fa/scaffold_15:2994421-3004127	Aquilegia coerulea	cellular organisms; Eukaryota; Viridiplantae; Streptophyta; Streptophytina; Embryophyta; Tracheophyta; Euphyllophyta; Spermatophyta; Magnoliophyta; Mesangiospermae; eudicotyledons; early-diverging eudicotyledons; Ranunculales; Ranunculaceae; Thalictroideae; Aquilegia
Acoerulea195_121_rc	REXdb_ID9322	10393	phytozomeV10/Acoerulea_195_v1.fa/scaffold_1:9624060-9634452	Aquilegia coerulea	cellular organisms; Eukaryota; Viridiplantae; Streptophyta; Streptophytina; Embryophyta; Tracheophyta; Euphyllophyta; Spermatophyta; Magnoliophyta; Mesangiospermae; eudicotyledons; early-diverging eudicotyledons; Ranunculales; Ranunculaceae; Thalictroideae; Aquilegia
Acoerulea195_1212	REXdb_ID7626	9815	phytozomeV10/Acoerulea_195_v1.fa/scaffold_15:3252935-3262749	Aquilegia coerulea	cellular organisms; Eukaryota; Viridiplantae; Streptophyta; Streptophytina; Embryophyta; Tracheophyta; Euphyllophyta; Spermatophyta; Magnoliophyta; Mesangiospermae; eudicotyledons; early-diverging eudicotyledons; Ranunculales; Ranunculaceae; Thalictroideae; Aquilegia
Acoerulea195_1214_rc	REXdb_ID8480	9527	phytozomeV10/Acoerulea_195_v1.fa/scaffold_15:3313447-3322973	Aquilegia coerulea	cellular organisms; Eukaryota; Viridiplantae; Streptophyta; Streptophytina; Embryophyta; Tracheophyta; Euphyllophyta; Spermatophyta; Magnoliophyta; Mesangiospermae; eudicotyledons; early-diverging eudicotyledons; Ranunculales; Ranunculaceae; Thalictroideae; Aquilegia
Acoerulea195_1216	REXdb_ID3010	4597	phytozomeV10/Acoerulea_195_v1.fa/scaffold_15:3353622-3358218	Aquilegia coerulea	cellular organisms; Eukaryota; Viridiplantae; Streptophyta; Streptophytina; Embryophyta; Tracheophyta; Euphyllophyta; Spermatophyta; Magnoliophyta; Mesangiospermae; eudicotyledons; early-diverging eudicotyledons; Ranunculales; Ranunculaceae; Thalictroideae; Aquilegia
Acoerulea195_1218	REXdb_ID11866	5681	phytozomeV10/Acoerulea_195_v1.fa/scaffold_15:3518649-3524329	Aquilegia coerulea	cellular organisms; Eukaryota; Viridiplantae; Streptophyta; Streptophytina; Embryophyta; Tracheophyta; Euphyllophyta; Spermatophyta; Magnoliophyta; Mesangiospermae; eudicotyledons; early-diverging eudicotyledons; Ranunculales; Ranunculaceae; Thalictroideae; Aquilegia
Acoerulea195_1219_rc	REXdb_ID3011	4983	phytozomeV10/Acoerulea_195_v1.fa/scaffold_15:3604511-3609493	Aquilegia coerulea	cellular organisms; Eukaryota; Viridiplantae; Streptophyta; Streptophytina; Embryophyta; Tracheophyta; Euphyllophyta; Spermatophyta; Magnoliophyta; Mesangiospermae; eudicotyledons; early-diverging eudicotyledons; Ranunculales; Ranunculaceae; Thalictroideae; Aquilegia
Acoerulea195_122_rc	REXdb_ID7773	7121	phytozomeV10/Acoerulea_195_v1.fa/scaffold_1:9762974-9770094	Aquilegia coerulea	cellular organisms; Eukaryota; Viridiplantae; Streptophyta; Streptophytina; Embryophyta; Tracheophyta; Euphyllophyta; Spermatophyta; Magnoliophyta; Mesangiospermae; eudicotyledons; early-diverging eudicotyledons; Ranunculales; Ranunculaceae; Thalictroideae; Aquilegia
Acoerulea195_1227	REXdb_ID9337	10424	phytozomeV10/Acoerulea_195_v1.fa/scaffold_15:4172491-4182914	Aquilegia coerulea	cellular organisms; Eukaryota; Viridiplantae; Streptophyta; Streptophytina; Embryophyta; Tracheophyta; Euphyllophyta; Spermatophyta; Magnoliophyta; Mesangiospermae; eudicotyledons; early-diverging eudicotyledons; Ranunculales; Ranunculaceae; Thalictroideae; Aquilegia
Acoerulea195_1233	REXdb_ID3012	10732	phytozomeV10/Acoerulea_195_v1.fa/scaffold_15:4574214-4584945	Aquilegia coerulea	cellular organisms; Eukaryota; Viridiplantae; Streptophyta; Streptophytina; Embryophyta; Tracheophyta; Euphyllophyta; Spermatophyta; Magnoliophyta; Mesangiospermae; eudicotyledons; early-diverging eudicotyledons; Ranunculales; Ranunculaceae; Thalictroideae; Aquilegia
Acoerulea195_1234_rc	REXdb_ID4826	5380	phytozomeV10/Acoerulea_195_v1.fa/scaffold_15:4585635-4591014	Aquilegia coerulea	cellular organisms; Eukaryota; Viridiplantae; Streptophyta; Streptophytina; Embryophyta; Tracheophyta; Euphyllophyta; Spermatophyta; Magnoliophyta; Mesangiospermae; eudicotyledons; early-diverging eudicotyledons; Ranunculales; Ranunculaceae; Thalictroideae; Aquilegia
Acoerulea195_1238	REXdb_ID3889	7597	phytozomeV10/Acoerulea_195_v1.fa/scaffold_15:4653691-4661287	Aquilegia coerulea	cellular organisms; Eukaryota; Viridiplantae; Streptophyta; Streptophytina; Embryophyta; Tracheophyta; Euphyllophyta; Spermatophyta; Magnoliophyta; Mesangiospermae; eudicotyledons; early-diverging eudicotyledons; Ranunculales; Ranunculaceae; Thalictroideae; Aquilegia
Acoerulea195_124_rc	REXdb_ID7784	9902	phytozomeV10/Acoerulea_195_v1.fa/scaffold_1:9904953-9914854	Aquilegia coerulea	cellular organisms; Eukaryota; Viridiplantae; Streptophyta; Streptophytina; Embryophyta; Tracheophyta; Euphyllophyta; Spermatophyta; Magnoliophyta; Mesangiospermae; eudicotyledons; early-diverging eudicotyledons; Ranunculales; Ranunculaceae; Thalictroideae; Aquilegia
Acoerulea195_1240_rc	REXdb_ID7698	12971	phytozomeV10/Acoerulea_195_v1.fa/scaffold_16:15541-28511	Aquilegia coerulea	cellular organisms; Eukaryota; Viridiplantae; Streptophyta; Streptophytina; Embryophyta; Tracheophyta; Euphyllophyta; Spermatophyta; Magnoliophyta; Mesangiospermae; eudicotyledons; early-diverging eudicotyledons; Ranunculales; Ranunculaceae; Thalictroideae; Aquilegia
Acoerulea195_1241	REXdb_ID4827	5390	phytozomeV10/Acoerulea_195_v1.fa/scaffold_16:62741-68130	Aquilegia coerulea	cellular organisms; Eukaryota; Viridiplantae; Streptophyta; Streptophytina; Embryophyta; Tracheophyta; Euphyllophyta; Spermatophyta; Magnoliophyta; Mesangiospermae; eudicotyledons; early-diverging eudicotyledons; Ranunculales; Ranunculaceae; Thalictroideae; Aquilegia
Acoerulea195_1244	REXdb_ID3013	4897	phytozomeV10/Acoerulea_195_v1.fa/scaffold_16:272112-277008	Aquilegia coerulea	cellular organisms; Eukaryota; Viridiplantae; Streptophyta; Streptophytina; Embryophyta; Tracheophyta; Euphyllophyta; Spermatophyta; Magnoliophyta; Mesangiospermae; eudicotyledons; early-diverging eudicotyledons; Ranunculales; Ranunculaceae; Thalictroideae; Aquilegia
Acoerulea195_1249	REXdb_ID7711	9966	phytozomeV10/Acoerulea_195_v1.fa/scaffold_16:368467-378432	Aquilegia coerulea	cellular organisms; Eukaryota; Viridiplantae; Streptophyta; Streptophytina; Embryophyta; Tracheophyta; Euphyllophyta; Spermatophyta; Magnoliophyta; Mesangiospermae; eudicotyledons; early-diverging eudicotyledons; Ranunculales; Ranunculaceae; Thalictroideae; Aquilegia
Acoerulea195_1250_rc	REXdb_ID4828	5276	phytozomeV10/Acoerulea_195_v1.fa/scaffold_16:418884-424159	Aquilegia coerulea	cellular organisms; Eukaryota; Viridiplantae; Streptophyta; Streptophytina; Embryophyta; Tracheophyta; Euphyllophyta; Spermatophyta; Magnoliophyta; Mesangiospermae; eudicotyledons; early-diverging eudicotyledons; Ranunculales; Ranunculaceae; Thalictroideae; Aquilegia
Acoerulea195_1252_rc	REXdb_ID4617	6054	phytozomeV10/Acoerulea_195_v1.fa/scaffold_16:484064-490117	Aquilegia coerulea	cellular organisms; Eukaryota; Viridiplantae; Streptophyta; Streptophytina; Embryophyta; Tracheophyta; Euphyllophyta; Spermatophyta; Magnoliophyta; Mesangiospermae; eudicotyledons; early-diverging eudicotyledons; Ranunculales; Ranunculaceae; Thalictroideae; Aquilegia
Acoerulea195_126	REXdb_ID9342	10582	phytozomeV10/Acoerulea_195_v1.fa/scaffold_1:10010076-10020657	Aquilegia coerulea	cellular organisms; Eukaryota; Viridiplantae; Streptophyta; Streptophytina; Embryophyta; Tracheophyta; Euphyllophyta; Spermatophyta; Magnoliophyta; Mesangiospermae; eudicotyledons; early-diverging eudicotyledons; Ranunculales; Ranunculaceae; Thalictroideae; Aquilegia
Acoerulea195_1271_rc	REXdb_ID7821	9714	phytozomeV10/Acoerulea_195_v1.fa/scaffold_16:1148370-1158083	Aquilegia coerulea	cellular organisms; Eukaryota; Viridiplantae; Streptophyta; Streptophytina; Embryophyta; Tracheophyta; Euphyllophyta; Spermatophyta; Magnoliophyta; Mesangiospermae; eudicotyledons; early-diverging eudicotyledons; Ranunculales; Ranunculaceae; Thalictroideae; Aquilegia
Acoerulea195_1280_rc	REXdb_ID13052	9676	phytozomeV10/Acoerulea_195_v1.fa/scaffold_16:1463561-1473236	Aquilegia coerulea	cellular organisms; Eukaryota; Viridiplantae; Streptophyta; Streptophytina; Embryophyta; Tracheophyta; Euphyllophyta; Spermatophyta; Magnoliophyta; Mesangiospermae; eudicotyledons; early-diverging eudicotyledons; Ranunculales; Ranunculaceae; Thalictroideae; Aquilegia
Acoerulea195_1282	REXdb_ID13334	5172	phytozomeV10/Acoerulea_195_v1.fa/scaffold_16:1690455-1695626	Aquilegia coerulea	cellular organisms; Eukaryota; Viridiplantae; Streptophyta; Streptophytina; Embryophyta; Tracheophyta; Euphyllophyta; Spermatophyta; Magnoliophyta; Mesangiospermae; eudicotyledons; early-diverging eudicotyledons; Ranunculales; Ranunculaceae; Thalictroideae; Aquilegia
Acoerulea195_1286_rc	REXdb_ID12909	8209	phytozomeV10/Acoerulea_195_v1.fa/scaffold_16:2043875-2052083	Aquilegia coerulea	cellular organisms; Eukaryota; Viridiplantae; Streptophyta; Streptophytina; Embryophyta; Tracheophyta; Euphyllophyta; Spermatophyta; Magnoliophyta; Mesangiospermae; eudicotyledons; early-diverging eudicotyledons; Ranunculales; Ranunculaceae; Thalictroideae; Aquilegia
Acoerulea195_1287	REXdb_ID7712	9894	phytozomeV10/Acoerulea_195_v1.fa/scaffold_16:2169466-2179359	Aquilegia coerulea	cellular organisms; Eukaryota; Viridiplantae; Streptophyta; Streptophytina; Embryophyta; Tracheophyta; Euphyllophyta; Spermatophyta; Magnoliophyta; Mesangiospermae; eudicotyledons; early-diverging eudicotyledons; Ranunculales; Ranunculaceae; Thalictroideae; Aquilegia
Acoerulea195_1291_rc	REXdb_ID7802	9864	phytozomeV10/Acoerulea_195_v1.fa/scaffold_16:2466083-2475946	Aquilegia coerulea	cellular organisms; Eukaryota; Viridiplantae; Streptophyta; Streptophytina; Embryophyta; Tracheophyta; Euphyllophyta; Spermatophyta; Magnoliophyta; Mesangiospermae; eudicotyledons; early-diverging eudicotyledons; Ranunculales; Ranunculaceae; Thalictroideae; Aquilegia
Acoerulea195_13_rc	REXdb_ID7854	9733	phytozomeV10/Acoerulea_195_v1.fa/scaffold_1:1288791-1298523	Aquilegia coerulea	cellular organisms; Eukaryota; Viridiplantae; Streptophyta; Streptophytina; Embryophyta; Tracheophyta; Euphyllophyta; Spermatophyta; Magnoliophyta; Mesangiospermae; eudicotyledons; early-diverging eudicotyledons; Ranunculales; Ranunculaceae; Thalictroideae; Aquilegia
Acoerulea195_1302	REXdb_ID7671	9969	phytozomeV10/Acoerulea_195_v1.fa/scaffold_16:3726315-3736283	Aquilegia coerulea	cellular organisms; Eukaryota; Viridiplantae; Streptophyta; Streptophytina; Embryophyta; Tracheophyta; Euphyllophyta; Spermatophyta; Magnoliophyta; Mesangiospermae; eudicotyledons; early-diverging eudicotyledons; Ranunculales; Ranunculaceae; Thalictroideae; Aquilegia
Acoerulea195_1304	REXdb_ID8579	7075	phytozomeV10/Acoerulea_195_v1.fa/scaffold_16:3806225-3813299	Aquilegia coerulea	cellular organisms; Eukaryota; Viridiplantae; Streptophyta; Streptophytina; Embryophyta; Tracheophyta; Euphyllophyta; Spermatophyta; Magnoliophyta; Mesangiospermae; eudicotyledons; early-diverging eudicotyledons; Ranunculales; Ranunculaceae; Thalictroideae; Aquilegia
Acoerulea195_1306	REXdb_ID8513	9611	phytozomeV10/Acoerulea_195_v1.fa/scaffold_16:4108589-4118199	Aquilegia coerulea	cellular organisms; Eukaryota; Viridiplantae; Streptophyta; Streptophytina; Embryophyta; Tracheophyta; Euphyllophyta; Spermatophyta; Magnoliophyta; Mesangiospermae; eudicotyledons; early-diverging eudicotyledons; Ranunculales; Ranunculaceae; Thalictroideae; Aquilegia
Acoerulea195_1307_rc	REXdb_ID12285	5107	phytozomeV10/Acoerulea_195_v1.fa/scaffold_16:4221184-4226290	Aquilegia coerulea	cellular organisms; Eukaryota; Viridiplantae; Streptophyta; Streptophytina; Embryophyta; Tracheophyta; Euphyllophyta; Spermatophyta; Magnoliophyta; Mesangiospermae; eudicotyledons; early-diverging eudicotyledons; Ranunculales; Ranunculaceae; Thalictroideae; Aquilegia
Acoerulea195_1308	REXdb_ID7886	9715	phytozomeV10/Acoerulea_195_v1.fa/scaffold_16:4239567-4249281	Aquilegia coerulea	cellular organisms; Eukaryota; Viridiplantae; Streptophyta; Streptophytina; Embryophyta; Tracheophyta; Euphyllophyta; Spermatophyta; Magnoliophyta; Mesangiospermae; eudicotyledons; early-diverging eudicotyledons; Ranunculales; Ranunculaceae; Thalictroideae; Aquilegia
Acoerulea195_131_rc	REXdb_ID8508	9456	phytozomeV10/Acoerulea_195_v1.fa/scaffold_1:10202785-10212240	Aquilegia coerulea	cellular organisms; Eukaryota; Viridiplantae; Streptophyta; Streptophytina; Embryophyta; Tracheophyta; Euphyllophyta; Spermatophyta; Magnoliophyta; Mesangiospermae; eudicotyledons; early-diverging eudicotyledons; Ranunculales; Ranunculaceae; Thalictroideae; Aquilegia
Acoerulea195_1312	REXdb_ID4829	5469	phytozomeV10/Acoerulea_195_v1.fa/scaffold_17:334693-340161	Aquilegia coerulea	cellular organisms; Eukaryota; Viridiplantae; Streptophyta; Streptophytina; Embryophyta; Tracheophyta; Euphyllophyta; Spermatophyta; Magnoliophyta; Mesangiospermae; eudicotyledons; early-diverging eudicotyledons; Ranunculales; Ranunculaceae; Thalictroideae; Aquilegia
Acoerulea195_1317	REXdb_ID7803	9898	phytozomeV10/Acoerulea_195_v1.fa/scaffold_17:1022870-1032767	Aquilegia coerulea	cellular organisms; Eukaryota; Viridiplantae; Streptophyta; Streptophytina; Embryophyta; Tracheophyta; Euphyllophyta; Spermatophyta; Magnoliophyta; Mesangiospermae; eudicotyledons; early-diverging eudicotyledons; Ranunculales; Ranunculaceae; Thalictroideae; Aquilegia
Acoerulea195_1319_rc	REXdb_ID2	4714	phytozomeV10/Acoerulea_195_v1.fa/scaffold_17:1456701-1461414	Aquilegia coerulea	cellular organisms; Eukaryota; Viridiplantae; Streptophyta; Streptophytina; Embryophyta; Tracheophyta; Euphyllophyta; Spermatophyta; Magnoliophyta; Mesangiospermae; eudicotyledons; early-diverging eudicotyledons; Ranunculales; Ranunculaceae; Thalictroideae; Aquilegia
Acoerulea195_132	REXdb_ID4618	5485	phytozomeV10/Acoerulea_195_v1.fa/scaffold_1:10236365-10241849	Aquilegia coerulea	cellular organisms; Eukaryota; Viridiplantae; Streptophyta; Streptophytina; Embryophyta; Tracheophyta; Euphyllophyta; Spermatophyta; Magnoliophyta; Mesangiospermae; eudicotyledons; early-diverging eudicotyledons; Ranunculales; Ranunculaceae; Thalictroideae; Aquilegia
Acoerulea195_1322	REXdb_ID7672	9844	phytozomeV10/Acoerulea_195_v1.fa/scaffold_17:1974948-1984791	Aquilegia coerulea	cellular organisms; Eukaryota; Viridiplantae; Streptophyta; Streptophytina; Embryophyta; Tracheophyta; Euphyllophyta; Spermatophyta; Magnoliophyta; Mesangiospermae; eudicotyledons; early-diverging eudicotyledons; Ranunculales; Ranunculaceae; Thalictroideae; Aquilegia
Acoerulea195_1327	REXdb_ID8570	9531	phytozomeV10/Acoerulea_195_v1.fa/scaffold_17:3180833-3190363	Aquilegia coerulea	cellular organisms; Eukaryota; Viridiplantae; Streptophyta; Streptophytina; Embryophyta; Tracheophyta; Euphyllophyta; Spermatophyta; Magnoliophyta; Mesangiospermae; eudicotyledons; early-diverging eudicotyledons; Ranunculales; Ranunculaceae; Thalictroideae; Aquilegia
Acoerulea195_1328_rc	REXdb_ID3	4687	phytozomeV10/Acoerulea_195_v1.fa/scaffold_17:3290585-3295271	Aquilegia coerulea	cellular organisms; Eukaryota; Viridiplantae; Streptophyta; Streptophytina; Embryophyta; Tracheophyta; Euphyllophyta; Spermatophyta; Magnoliophyta; Mesangiospermae; eudicotyledons; early-diverging eudicotyledons; Ranunculales; Ranunculaceae; Thalictroideae; Aquilegia
Acoerulea195_1343	REXdb_ID4830	5386	phytozomeV10/Acoerulea_195_v1.fa/scaffold_18:1037620-1043005	Aquilegia coerulea	cellular organisms; Eukaryota; Viridiplantae; Streptophyta; Streptophytina; Embryophyta; Tracheophyta; Euphyllophyta; Spermatophyta; Magnoliophyta; Mesangiospermae; eudicotyledons; early-diverging eudicotyledons; Ranunculales; Ranunculaceae; Thalictroideae; Aquilegia
Acoerulea195_1348	REXdb_ID7774	9868	phytozomeV10/Acoerulea_195_v1.fa/scaffold_18:1424381-1434248	Aquilegia coerulea	cellular organisms; Eukaryota; Viridiplantae; Streptophyta; Streptophytina; Embryophyta; Tracheophyta; Euphyllophyta; Spermatophyta; Magnoliophyta; Mesangiospermae; eudicotyledons; early-diverging eudicotyledons; Ranunculales; Ranunculaceae; Thalictroideae; Aquilegia
Acoerulea195_1349_rc	REXdb_ID7763	9893	phytozomeV10/Acoerulea_195_v1.fa/scaffold_18:1523737-1533629	Aquilegia coerulea	cellular organisms; Eukaryota; Viridiplantae; Streptophyta; Streptophytina; Embryophyta; Tracheophyta; Euphyllophyta; Spermatophyta; Magnoliophyta; Mesangiospermae; eudicotyledons; early-diverging eudicotyledons; Ranunculales; Ranunculaceae; Thalictroideae; Aquilegia
Acoerulea195_1355	REXdb_ID4831	5378	phytozomeV10/Acoerulea_195_v1.fa/scaffold_18:1851458-1856835	Aquilegia coerulea	cellular organisms; Eukaryota; Viridiplantae; Streptophyta; Streptophytina; Embryophyta; Tracheophyta; Euphyllophyta; Spermatophyta; Magnoliophyta; Mesangiospermae; eudicotyledons; early-diverging eudicotyledons; Ranunculales; Ranunculaceae; Thalictroideae; Aquilegia
Acoerulea195_136	REXdb_ID4832	5468	phytozomeV10/Acoerulea_195_v1.fa/scaffold_1:10948680-10954147	Aquilegia coerulea	cellular organisms; Eukaryota; Viridiplantae; Streptophyta; Streptophytina; Embryophyta; Tracheophyta; Euphyllophyta; Spermatophyta; Magnoliophyta; Mesangiospermae; eudicotyledons; early-diverging eudicotyledons; Ranunculales; Ranunculaceae; Thalictroideae; Aquilegia
Acoerulea195_1362_rc	REXdb_ID11869	5692	phytozomeV10/Acoerulea_195_v1.fa/scaffold_18:2383432-2389123	Aquilegia coerulea	cellular organisms; Eukaryota; Viridiplantae; Streptophyta; Streptophytina; Embryophyta; Tracheophyta; Euphyllophyta; Spermatophyta; Magnoliophyta; Mesangiospermae; eudicotyledons; early-diverging eudicotyledons; Ranunculales; Ranunculaceae; Thalictroideae; Aquilegia
Acoerulea195_1366_rc	REXdb_ID7879	12995	phytozomeV10/Acoerulea_195_v1.fa/scaffold_18:2607953-2620947	Aquilegia coerulea	cellular organisms; Eukaryota; Viridiplantae; Streptophyta; Streptophytina; Embryophyta; Tracheophyta; Euphyllophyta; Spermatophyta; Magnoliophyta; Mesangiospermae; eudicotyledons; early-diverging eudicotyledons; Ranunculales; Ranunculaceae; Thalictroideae; Aquilegia
Acoerulea195_1375	REXdb_ID4833	5465	phytozomeV10/Acoerulea_195_v1.fa/scaffold_18:3203633-3209097	Aquilegia coerulea	cellular organisms; Eukaryota; Viridiplantae; Streptophyta; Streptophytina; Embryophyta; Tracheophyta; Euphyllophyta; Spermatophyta; Magnoliophyta; Mesangiospermae; eudicotyledons; early-diverging eudicotyledons; Ranunculales; Ranunculaceae; Thalictroideae; Aquilegia
Acoerulea195_1378	REXdb_ID12296	5966	phytozomeV10/Acoerulea_195_v1.fa/scaffold_18:3546282-3552247	Aquilegia coerulea	cellular organisms; Eukaryota; Viridiplantae; Streptophyta; Streptophytina; Embryophyta; Tracheophyta; Euphyllophyta; Spermatophyta; Magnoliophyta; Mesangiospermae; eudicotyledons; early-diverging eudicotyledons; Ranunculales; Ranunculaceae; Thalictroideae; Aquilegia
Acoerulea195_1383_rc	REXdb_ID8039	9833	phytozomeV10/Acoerulea_195_v1.fa/scaffold_18:3887251-3897083	Aquilegia coerulea	cellular organisms; Eukaryota; Viridiplantae; Streptophyta; Streptophytina; Embryophyta; Tracheophyta; Euphyllophyta; Spermatophyta; Magnoliophyta; Mesangiospermae; eudicotyledons; early-diverging eudicotyledons; Ranunculales; Ranunculaceae; Thalictroideae; Aquilegia
Acoerulea195_1385	REXdb_ID13336	5142	phytozomeV10/Acoerulea_195_v1.fa/scaffold_18:4161778-4166919	Aquilegia coerulea	cellular organisms; Eukaryota; Viridiplantae; Streptophyta; Streptophytina; Embryophyta; Tracheophyta; Euphyllophyta; Spermatophyta; Magnoliophyta; Mesangiospermae; eudicotyledons; early-diverging eudicotyledons; Ranunculales; Ranunculaceae; Thalictroideae; Aquilegia
Acoerulea195_1389	REXdb_ID4834	5520	phytozomeV10/Acoerulea_195_v1.fa/scaffold_19:18088-23607	Aquilegia coerulea	cellular organisms; Eukaryota; Viridiplantae; Streptophyta; Streptophytina; Embryophyta; Tracheophyta; Euphyllophyta; Spermatophyta; Magnoliophyta; Mesangiospermae; eudicotyledons; early-diverging eudicotyledons; Ranunculales; Ranunculaceae; Thalictroideae; Aquilegia
Acoerulea195_1390	REXdb_ID7905	8092	phytozomeV10/Acoerulea_195_v1.fa/scaffold_19:177176-185267	Aquilegia coerulea	cellular organisms; Eukaryota; Viridiplantae; Streptophyta; Streptophytina; Embryophyta; Tracheophyta; Euphyllophyta; Spermatophyta; Magnoliophyta; Mesangiospermae; eudicotyledons; early-diverging eudicotyledons; Ranunculales; Ranunculaceae; Thalictroideae; Aquilegia
Acoerulea195_1391	REXdb_ID8043	10032	phytozomeV10/Acoerulea_195_v1.fa/scaffold_19:230827-240858	Aquilegia coerulea	cellular organisms; Eukaryota; Viridiplantae; Streptophyta; Streptophytina; Embryophyta; Tracheophyta; Euphyllophyta; Spermatophyta; Magnoliophyta; Mesangiospermae; eudicotyledons; early-diverging eudicotyledons; Ranunculales; Ranunculaceae; Thalictroideae; Aquilegia
Acoerulea195_1397_rc	REXdb_ID7921	9739	phytozomeV10/Acoerulea_195_v1.fa/scaffold_19:509763-519501	Aquilegia coerulea	cellular organisms; Eukaryota; Viridiplantae; Streptophyta; Streptophytina; Embryophyta; Tracheophyta; Euphyllophyta; Spermatophyta; Magnoliophyta; Mesangiospermae; eudicotyledons; early-diverging eudicotyledons; Ranunculales; Ranunculaceae; Thalictroideae; Aquilegia
Acoerulea195_14	REXdb_ID7999	9871	phytozomeV10/Acoerulea_195_v1.fa/scaffold_1:1407726-1417596	Aquilegia coerulea	cellular organisms; Eukaryota; Viridiplantae; Streptophyta; Streptophytina; Embryophyta; Tracheophyta; Euphyllophyta; Spermatophyta; Magnoliophyta; Mesangiospermae; eudicotyledons; early-diverging eudicotyledons; Ranunculales; Ranunculaceae; Thalictroideae; Aquilegia
Acoerulea195_1400	REXdb_ID3890	8475	phytozomeV10/Acoerulea_195_v1.fa/scaffold_19:648093-656567	Aquilegia coerulea	cellular organisms; Eukaryota; Viridiplantae; Streptophyta; Streptophytina; Embryophyta; Tracheophyta; Euphyllophyta; Spermatophyta; Magnoliophyta; Mesangiospermae; eudicotyledons; early-diverging eudicotyledons; Ranunculales; Ranunculaceae; Thalictroideae; Aquilegia
Acoerulea195_1401_rc	REXdb_ID4	4671	phytozomeV10/Acoerulea_195_v1.fa/scaffold_19:715409-720079	Aquilegia coerulea	cellular organisms; Eukaryota; Viridiplantae; Streptophyta; Streptophytina; Embryophyta; Tracheophyta; Euphyllophyta; Spermatophyta; Magnoliophyta; Mesangiospermae; eudicotyledons; early-diverging eudicotyledons; Ranunculales; Ranunculaceae; Thalictroideae; Aquilegia
Acoerulea195_1405_rc	REXdb_ID7891	9723	phytozomeV10/Acoerulea_195_v1.fa/scaffold_19:1030172-1039894	Aquilegia coerulea	cellular organisms; Eukaryota; Viridiplantae; Streptophyta; Streptophytina; Embryophyta; Tracheophyta; Euphyllophyta; Spermatophyta; Magnoliophyta; Mesangiospermae; eudicotyledons; early-diverging eudicotyledons; Ranunculales; Ranunculaceae; Thalictroideae; Aquilegia
Acoerulea195_1406_rc	REXdb_ID9304	10376	phytozomeV10/Acoerulea_195_v1.fa/scaffold_19:1064968-1075343	Aquilegia coerulea	cellular organisms; Eukaryota; Viridiplantae; Streptophyta; Streptophytina; Embryophyta; Tracheophyta; Euphyllophyta; Spermatophyta; Magnoliophyta; Mesangiospermae; eudicotyledons; early-diverging eudicotyledons; Ranunculales; Ranunculaceae; Thalictroideae; Aquilegia
Acoerulea195_141_rc	REXdb_ID5	4915	phytozomeV10/Acoerulea_195_v1.fa/scaffold_1:11213481-11218395	Aquilegia coerulea	cellular organisms; Eukaryota; Viridiplantae; Streptophyta; Streptophytina; Embryophyta; Tracheophyta; Euphyllophyta; Spermatophyta; Magnoliophyta; Mesangiospermae; eudicotyledons; early-diverging eudicotyledons; Ranunculales; Ranunculaceae; Thalictroideae; Aquilegia
Acoerulea195_1410	REXdb_ID8041	9640	phytozomeV10/Acoerulea_195_v1.fa/scaffold_19:1229230-1238869	Aquilegia coerulea	cellular organisms; Eukaryota; Viridiplantae; Streptophyta; Streptophytina; Embryophyta; Tracheophyta; Euphyllophyta; Spermatophyta; Magnoliophyta; Mesangiospermae; eudicotyledons; early-diverging eudicotyledons; Ranunculales; Ranunculaceae; Thalictroideae; Aquilegia
Acoerulea195_1413_rc	REXdb_ID8018	9760	phytozomeV10/Acoerulea_195_v1.fa/scaffold_19:1535880-1545639	Aquilegia coerulea	cellular organisms; Eukaryota; Viridiplantae; Streptophyta; Streptophytina; Embryophyta; Tracheophyta; Euphyllophyta; Spermatophyta; Magnoliophyta; Mesangiospermae; eudicotyledons; early-diverging eudicotyledons; Ranunculales; Ranunculaceae; Thalictroideae; Aquilegia
Acoerulea195_1422_rc	REXdb_ID7699	9935	phytozomeV10/Acoerulea_195_v1.fa/scaffold_19:1929496-1939430	Aquilegia coerulea	cellular organisms; Eukaryota; Viridiplantae; Streptophyta; Streptophytina; Embryophyta; Tracheophyta; Euphyllophyta; Spermatophyta; Magnoliophyta; Mesangiospermae; eudicotyledons; early-diverging eudicotyledons; Ranunculales; Ranunculaceae; Thalictroideae; Aquilegia
Acoerulea195_1426_rc	REXdb_ID8481	9547	phytozomeV10/Acoerulea_195_v1.fa/scaffold_19:2201216-2210762	Aquilegia coerulea	cellular organisms; Eukaryota; Viridiplantae; Streptophyta; Streptophytina; Embryophyta; Tracheophyta; Euphyllophyta; Spermatophyta; Magnoliophyta; Mesangiospermae; eudicotyledons; early-diverging eudicotyledons; Ranunculales; Ranunculaceae; Thalictroideae; Aquilegia
Acoerulea195_1429	REXdb_ID6	4707	phytozomeV10/Acoerulea_195_v1.fa/scaffold_19:2358957-2363663	Aquilegia coerulea	cellular organisms; Eukaryota; Viridiplantae; Streptophyta; Streptophytina; Embryophyta; Tracheophyta; Euphyllophyta; Spermatophyta; Magnoliophyta; Mesangiospermae; eudicotyledons; early-diverging eudicotyledons; Ranunculales; Ranunculaceae; Thalictroideae; Aquilegia
Acoerulea195_1434	REXdb_ID7622	9787	phytozomeV10/Acoerulea_195_v1.fa/scaffold_19:2866454-2876240	Aquilegia coerulea	cellular organisms; Eukaryota; Viridiplantae; Streptophyta; Streptophytina; Embryophyta; Tracheophyta; Euphyllophyta; Spermatophyta; Magnoliophyta; Mesangiospermae; eudicotyledons; early-diverging eudicotyledons; Ranunculales; Ranunculaceae; Thalictroideae; Aquilegia
Acoerulea195_1437	REXdb_ID3891	8615	phytozomeV10/Acoerulea_195_v1.fa/scaffold_19:3167974-3176588	Aquilegia coerulea	cellular organisms; Eukaryota; Viridiplantae; Streptophyta; Streptophytina; Embryophyta; Tracheophyta; Euphyllophyta; Spermatophyta; Magnoliophyta; Mesangiospermae; eudicotyledons; early-diverging eudicotyledons; Ranunculales; Ranunculaceae; Thalictroideae; Aquilegia
Acoerulea195_1441_rc	REXdb_ID3892	8276	phytozomeV10/Acoerulea_195_v1.fa/scaffold_19:3695532-3703807	Aquilegia coerulea	cellular organisms; Eukaryota; Viridiplantae; Streptophyta; Streptophytina; Embryophyta; Tracheophyta; Euphyllophyta; Spermatophyta; Magnoliophyta; Mesangiospermae; eudicotyledons; early-diverging eudicotyledons; Ranunculales; Ranunculaceae; Thalictroideae; Aquilegia
Acoerulea195_1444	REXdb_ID7911	9782	phytozomeV10/Acoerulea_195_v1.fa/scaffold_19:3785918-3795699	Aquilegia coerulea	cellular organisms; Eukaryota; Viridiplantae; Streptophyta; Streptophytina; Embryophyta; Tracheophyta; Euphyllophyta; Spermatophyta; Magnoliophyta; Mesangiospermae; eudicotyledons; early-diverging eudicotyledons; Ranunculales; Ranunculaceae; Thalictroideae; Aquilegia
Acoerulea195_145_rc	REXdb_ID7862	9838	phytozomeV10/Acoerulea_195_v1.fa/scaffold_1:11551587-11561424	Aquilegia coerulea	cellular organisms; Eukaryota; Viridiplantae; Streptophyta; Streptophytina; Embryophyta; Tracheophyta; Euphyllophyta; Spermatophyta; Magnoliophyta; Mesangiospermae; eudicotyledons; early-diverging eudicotyledons; Ranunculales; Ranunculaceae; Thalictroideae; Aquilegia
Acoerulea195_1453_rc	REXdb_ID9751	10272	phytozomeV10/Acoerulea_195_v1.fa/scaffold_19:4188177-4198448	Aquilegia coerulea	cellular organisms; Eukaryota; Viridiplantae; Streptophyta; Streptophytina; Embryophyta; Tracheophyta; Euphyllophyta; Spermatophyta; Magnoliophyta; Mesangiospermae; eudicotyledons; early-diverging eudicotyledons; Ranunculales; Ranunculaceae; Thalictroideae; Aquilegia
Acoerulea195_1463	REXdb_ID3893	8545	phytozomeV10/Acoerulea_195_v1.fa/scaffold_20:447417-455961	Aquilegia coerulea	cellular organisms; Eukaryota; Viridiplantae; Streptophyta; Streptophytina; Embryophyta; Tracheophyta; Euphyllophyta; Spermatophyta; Magnoliophyta; Mesangiospermae; eudicotyledons; early-diverging eudicotyledons; Ranunculales; Ranunculaceae; Thalictroideae; Aquilegia
Acoerulea195_1467	REXdb_ID8482	9535	phytozomeV10/Acoerulea_195_v1.fa/scaffold_20:852448-861982	Aquilegia coerulea	cellular organisms; Eukaryota; Viridiplantae; Streptophyta; Streptophytina; Embryophyta; Tracheophyta; Euphyllophyta; Spermatophyta; Magnoliophyta; Mesangiospermae; eudicotyledons; early-diverging eudicotyledons; Ranunculales; Ranunculaceae; Thalictroideae; Aquilegia
Acoerulea195_1468	REXdb_ID8549	9616	phytozomeV10/Acoerulea_195_v1.fa/scaffold_20:909188-918803	Aquilegia coerulea	cellular organisms; Eukaryota; Viridiplantae; Streptophyta; Streptophytina; Embryophyta; Tracheophyta; Euphyllophyta; Spermatophyta; Magnoliophyta; Mesangiospermae; eudicotyledons; early-diverging eudicotyledons; Ranunculales; Ranunculaceae; Thalictroideae; Aquilegia
Acoerulea195_147	REXdb_ID7944	12716	phytozomeV10/Acoerulea_195_v1.fa/scaffold_1:11659107-11671822	Aquilegia coerulea	cellular organisms; Eukaryota; Viridiplantae; Streptophyta; Streptophytina; Embryophyta; Tracheophyta; Euphyllophyta; Spermatophyta; Magnoliophyta; Mesangiospermae; eudicotyledons; early-diverging eudicotyledons; Ranunculales; Ranunculaceae; Thalictroideae; Aquilegia
Acoerulea195_1471	REXdb_ID7653	9890	phytozomeV10/Acoerulea_195_v1.fa/scaffold_20:1098110-1107999	Aquilegia coerulea	cellular organisms; Eukaryota; Viridiplantae; Streptophyta; Streptophytina; Embryophyta; Tracheophyta; Euphyllophyta; Spermatophyta; Magnoliophyta; Mesangiospermae; eudicotyledons; early-diverging eudicotyledons; Ranunculales; Ranunculaceae; Thalictroideae; Aquilegia
Acoerulea195_1472_rc	REXdb_ID7761	9829	phytozomeV10/Acoerulea_195_v1.fa/scaffold_20:1191204-1201032	Aquilegia coerulea	cellular organisms; Eukaryota; Viridiplantae; Streptophyta; Streptophytina; Embryophyta; Tracheophyta; Euphyllophyta; Spermatophyta; Magnoliophyta; Mesangiospermae; eudicotyledons; early-diverging eudicotyledons; Ranunculales; Ranunculaceae; Thalictroideae; Aquilegia
Acoerulea195_1475	REXdb_ID9323	10405	phytozomeV10/Acoerulea_195_v1.fa/scaffold_20:1865577-1875981	Aquilegia coerulea	cellular organisms; Eukaryota; Viridiplantae; Streptophyta; Streptophytina; Embryophyta; Tracheophyta; Euphyllophyta; Spermatophyta; Magnoliophyta; Mesangiospermae; eudicotyledons; early-diverging eudicotyledons; Ranunculales; Ranunculaceae; Thalictroideae; Aquilegia
Acoerulea195_1478_rc	REXdb_ID4835	5093	phytozomeV10/Acoerulea_195_v1.fa/scaffold_20:2225795-2230887	Aquilegia coerulea	cellular organisms; Eukaryota; Viridiplantae; Streptophyta; Streptophytina; Embryophyta; Tracheophyta; Euphyllophyta; Spermatophyta; Magnoliophyta; Mesangiospermae; eudicotyledons; early-diverging eudicotyledons; Ranunculales; Ranunculaceae; Thalictroideae; Aquilegia
Acoerulea195_148	REXdb_ID7777	9943	phytozomeV10/Acoerulea_195_v1.fa/scaffold_1:11734485-11744427	Aquilegia coerulea	cellular organisms; Eukaryota; Viridiplantae; Streptophyta; Streptophytina; Embryophyta; Tracheophyta; Euphyllophyta; Spermatophyta; Magnoliophyta; Mesangiospermae; eudicotyledons; early-diverging eudicotyledons; Ranunculales; Ranunculaceae; Thalictroideae; Aquilegia
Acoerulea195_1481_rc	REXdb_ID11936	5302	phytozomeV10/Acoerulea_195_v1.fa/scaffold_20:2930660-2935961	Aquilegia coerulea	cellular organisms; Eukaryota; Viridiplantae; Streptophyta; Streptophytina; Embryophyta; Tracheophyta; Euphyllophyta; Spermatophyta; Magnoliophyta; Mesangiospermae; eudicotyledons; early-diverging eudicotyledons; Ranunculales; Ranunculaceae; Thalictroideae; Aquilegia
Acoerulea195_1488	REXdb_ID3894	8258	phytozomeV10/Acoerulea_195_v1.fa/scaffold_21:228401-236658	Aquilegia coerulea	cellular organisms; Eukaryota; Viridiplantae; Streptophyta; Streptophytina; Embryophyta; Tracheophyta; Euphyllophyta; Spermatophyta; Magnoliophyta; Mesangiospermae; eudicotyledons; early-diverging eudicotyledons; Ranunculales; Ranunculaceae; Thalictroideae; Aquilegia
Acoerulea195_149_rc	REXdb_ID3014	4606	phytozomeV10/Acoerulea_195_v1.fa/scaffold_1:11794079-11798684	Aquilegia coerulea	cellular organisms; Eukaryota; Viridiplantae; Streptophyta; Streptophytina; Embryophyta; Tracheophyta; Euphyllophyta; Spermatophyta; Magnoliophyta; Mesangiospermae; eudicotyledons; early-diverging eudicotyledons; Ranunculales; Ranunculaceae; Thalictroideae; Aquilegia
Acoerulea195_1495	REXdb_ID7958	9738	phytozomeV10/Acoerulea_195_v1.fa/scaffold_21:632767-642504	Aquilegia coerulea	cellular organisms; Eukaryota; Viridiplantae; Streptophyta; Streptophytina; Embryophyta; Tracheophyta; Euphyllophyta; Spermatophyta; Magnoliophyta; Mesangiospermae; eudicotyledons; early-diverging eudicotyledons; Ranunculales; Ranunculaceae; Thalictroideae; Aquilegia
Acoerulea195_1498	REXdb_ID4836	5521	phytozomeV10/Acoerulea_195_v1.fa/scaffold_21:746507-752027	Aquilegia coerulea	cellular organisms; Eukaryota; Viridiplantae; Streptophyta; Streptophytina; Embryophyta; Tracheophyta; Euphyllophyta; Spermatophyta; Magnoliophyta; Mesangiospermae; eudicotyledons; early-diverging eudicotyledons; Ranunculales; Ranunculaceae; Thalictroideae; Aquilegia
Acoerulea195_15	REXdb_ID4837	5502	phytozomeV10/Acoerulea_195_v1.fa/scaffold_1:1437698-1443199	Aquilegia coerulea	cellular organisms; Eukaryota; Viridiplantae; Streptophyta; Streptophytina; Embryophyta; Tracheophyta; Euphyllophyta; Spermatophyta; Magnoliophyta; Mesangiospermae; eudicotyledons; early-diverging eudicotyledons; Ranunculales; Ranunculaceae; Thalictroideae; Aquilegia
Acoerulea195_1514_rc	REXdb_ID8529	9654	phytozomeV10/Acoerulea_195_v1.fa/scaffold_21:1900476-1910129	Aquilegia coerulea	cellular organisms; Eukaryota; Viridiplantae; Streptophyta; Streptophytina; Embryophyta; Tracheophyta; Euphyllophyta; Spermatophyta; Magnoliophyta; Mesangiospermae; eudicotyledons; early-diverging eudicotyledons; Ranunculales; Ranunculaceae; Thalictroideae; Aquilegia
Acoerulea195_1518_rc	REXdb_ID13583	4800	phytozomeV10/Acoerulea_195_v1.fa/scaffold_21:2357128-2361927	Aquilegia coerulea	cellular organisms; Eukaryota; Viridiplantae; Streptophyta; Streptophytina; Embryophyta; Tracheophyta; Euphyllophyta; Spermatophyta; Magnoliophyta; Mesangiospermae; eudicotyledons; early-diverging eudicotyledons; Ranunculales; Ranunculaceae; Thalictroideae; Aquilegia
Acoerulea195_1520_rc	REXdb_ID3895	8865	phytozomeV10/Acoerulea_195_v1.fa/scaffold_21:2633042-2641906	Aquilegia coerulea	cellular organisms; Eukaryota; Viridiplantae; Streptophyta; Streptophytina; Embryophyta; Tracheophyta; Euphyllophyta; Spermatophyta; Magnoliophyta; Mesangiospermae; eudicotyledons; early-diverging eudicotyledons; Ranunculales; Ranunculaceae; Thalictroideae; Aquilegia
Acoerulea195_1521	REXdb_ID7778	9913	phytozomeV10/Acoerulea_195_v1.fa/scaffold_21:2690578-2700490	Aquilegia coerulea	cellular organisms; Eukaryota; Viridiplantae; Streptophyta; Streptophytina; Embryophyta; Tracheophyta; Euphyllophyta; Spermatophyta; Magnoliophyta; Mesangiospermae; eudicotyledons; early-diverging eudicotyledons; Ranunculales; Ranunculaceae; Thalictroideae; Aquilegia
Acoerulea195_1522_rc	REXdb_ID4838	5508	phytozomeV10/Acoerulea_195_v1.fa/scaffold_21:2840410-2845917	Aquilegia coerulea	cellular organisms; Eukaryota; Viridiplantae; Streptophyta; Streptophytina; Embryophyta; Tracheophyta; Euphyllophyta; Spermatophyta; Magnoliophyta; Mesangiospermae; eudicotyledons; early-diverging eudicotyledons; Ranunculales; Ranunculaceae; Thalictroideae; Aquilegia
Acoerulea195_1526_rc	REXdb_ID7721	9913	phytozomeV10/Acoerulea_195_v1.fa/scaffold_21:2969848-2979760	Aquilegia coerulea	cellular organisms; Eukaryota; Viridiplantae; Streptophyta; Streptophytina; Embryophyta; Tracheophyta; Euphyllophyta; Spermatophyta; Magnoliophyta; Mesangiospermae; eudicotyledons; early-diverging eudicotyledons; Ranunculales; Ranunculaceae; Thalictroideae; Aquilegia
Acoerulea195_1527_rc	REXdb_ID4839	5380	phytozomeV10/Acoerulea_195_v1.fa/scaffold_21:3428146-3433525	Aquilegia coerulea	cellular organisms; Eukaryota; Viridiplantae; Streptophyta; Streptophytina; Embryophyta; Tracheophyta; Euphyllophyta; Spermatophyta; Magnoliophyta; Mesangiospermae; eudicotyledons; early-diverging eudicotyledons; Ranunculales; Ranunculaceae; Thalictroideae; Aquilegia
Acoerulea195_1530	REXdb_ID9329	10522	phytozomeV10/Acoerulea_195_v1.fa/scaffold_21:3633475-3643996	Aquilegia coerulea	cellular organisms; Eukaryota; Viridiplantae; Streptophyta; Streptophytina; Embryophyta; Tracheophyta; Euphyllophyta; Spermatophyta; Magnoliophyta; Mesangiospermae; eudicotyledons; early-diverging eudicotyledons; Ranunculales; Ranunculaceae; Thalictroideae; Aquilegia
Acoerulea195_1535	REXdb_ID4840	5095	phytozomeV10/Acoerulea_195_v1.fa/scaffold_21:4116786-4121880	Aquilegia coerulea	cellular organisms; Eukaryota; Viridiplantae; Streptophyta; Streptophytina; Embryophyta; Tracheophyta; Euphyllophyta; Spermatophyta; Magnoliophyta; Mesangiospermae; eudicotyledons; early-diverging eudicotyledons; Ranunculales; Ranunculaceae; Thalictroideae; Aquilegia
Acoerulea195_1536	REXdb_ID7928	10320	phytozomeV10/Acoerulea_195_v1.fa/scaffold_21:4216784-4227103	Aquilegia coerulea	cellular organisms; Eukaryota; Viridiplantae; Streptophyta; Streptophytina; Embryophyta; Tracheophyta; Euphyllophyta; Spermatophyta; Magnoliophyta; Mesangiospermae; eudicotyledons; early-diverging eudicotyledons; Ranunculales; Ranunculaceae; Thalictroideae; Aquilegia
Acoerulea195_1539_rc	REXdb_ID9737	13192	phytozomeV10/Acoerulea_195_v1.fa/scaffold_22:112793-125984	Aquilegia coerulea	cellular organisms; Eukaryota; Viridiplantae; Streptophyta; Streptophytina; Embryophyta; Tracheophyta; Euphyllophyta; Spermatophyta; Magnoliophyta; Mesangiospermae; eudicotyledons; early-diverging eudicotyledons; Ranunculales; Ranunculaceae; Thalictroideae; Aquilegia
Acoerulea195_154_rc	REXdb_ID8471	9551	phytozomeV10/Acoerulea_195_v1.fa/scaffold_2:261346-270896	Aquilegia coerulea	cellular organisms; Eukaryota; Viridiplantae; Streptophyta; Streptophytina; Embryophyta; Tracheophyta; Euphyllophyta; Spermatophyta; Magnoliophyta; Mesangiospermae; eudicotyledons; early-diverging eudicotyledons; Ranunculales; Ranunculaceae; Thalictroideae; Aquilegia
Acoerulea195_1544_rc	REXdb_ID13472	5411	phytozomeV10/Acoerulea_195_v1.fa/scaffold_22:524841-530251	Aquilegia coerulea	cellular organisms; Eukaryota; Viridiplantae; Streptophyta; Streptophytina; Embryophyta; Tracheophyta; Euphyllophyta; Spermatophyta; Magnoliophyta; Mesangiospermae; eudicotyledons; early-diverging eudicotyledons; Ranunculales; Ranunculaceae; Thalictroideae; Aquilegia
Acoerulea195_1546_rc	REXdb_ID3015	4946	phytozomeV10/Acoerulea_195_v1.fa/scaffold_22:586371-591316	Aquilegia coerulea	cellular organisms; Eukaryota; Viridiplantae; Streptophyta; Streptophytina; Embryophyta; Tracheophyta; Euphyllophyta; Spermatophyta; Magnoliophyta; Mesangiospermae; eudicotyledons; early-diverging eudicotyledons; Ranunculales; Ranunculaceae; Thalictroideae; Aquilegia
Acoerulea195_1548	REXdb_ID7838	9764	phytozomeV10/Acoerulea_195_v1.fa/scaffold_22:657043-666806	Aquilegia coerulea	cellular organisms; Eukaryota; Viridiplantae; Streptophyta; Streptophytina; Embryophyta; Tracheophyta; Euphyllophyta; Spermatophyta; Magnoliophyta; Mesangiospermae; eudicotyledons; early-diverging eudicotyledons; Ranunculales; Ranunculaceae; Thalictroideae; Aquilegia
Acoerulea195_1551_rc	REXdb_ID8499	9537	phytozomeV10/Acoerulea_195_v1.fa/scaffold_22:1364128-1373664	Aquilegia coerulea	cellular organisms; Eukaryota; Viridiplantae; Streptophyta; Streptophytina; Embryophyta; Tracheophyta; Euphyllophyta; Spermatophyta; Magnoliophyta; Mesangiospermae; eudicotyledons; early-diverging eudicotyledons; Ranunculales; Ranunculaceae; Thalictroideae; Aquilegia
Acoerulea195_1553	REXdb_ID8002	9707	phytozomeV10/Acoerulea_195_v1.fa/scaffold_22:1647318-1657024	Aquilegia coerulea	cellular organisms; Eukaryota; Viridiplantae; Streptophyta; Streptophytina; Embryophyta; Tracheophyta; Euphyllophyta; Spermatophyta; Magnoliophyta; Mesangiospermae; eudicotyledons; early-diverging eudicotyledons; Ranunculales; Ranunculaceae; Thalictroideae; Aquilegia
Acoerulea195_1558	REXdb_ID7874	9743	phytozomeV10/Acoerulea_195_v1.fa/scaffold_22:2185158-2194900	Aquilegia coerulea	cellular organisms; Eukaryota; Viridiplantae; Streptophyta; Streptophytina; Embryophyta; Tracheophyta; Euphyllophyta; Spermatophyta; Magnoliophyta; Mesangiospermae; eudicotyledons; early-diverging eudicotyledons; Ranunculales; Ranunculaceae; Thalictroideae; Aquilegia
Acoerulea195_1561	REXdb_ID8530	9600	phytozomeV10/Acoerulea_195_v1.fa/scaffold_22:2633457-2643056	Aquilegia coerulea	cellular organisms; Eukaryota; Viridiplantae; Streptophyta; Streptophytina; Embryophyta; Tracheophyta; Euphyllophyta; Spermatophyta; Magnoliophyta; Mesangiospermae; eudicotyledons; early-diverging eudicotyledons; Ranunculales; Ranunculaceae; Thalictroideae; Aquilegia
Acoerulea195_1564	REXdb_ID6643	14310	phytozomeV10/Acoerulea_195_v1.fa/scaffold_22:2800955-2815264	Aquilegia coerulea	cellular organisms; Eukaryota; Viridiplantae; Streptophyta; Streptophytina; Embryophyta; Tracheophyta; Euphyllophyta; Spermatophyta; Magnoliophyta; Mesangiospermae; eudicotyledons; early-diverging eudicotyledons; Ranunculales; Ranunculaceae; Thalictroideae; Aquilegia
Acoerulea195_1570	REXdb_ID7623	9815	phytozomeV10/Acoerulea_195_v1.fa/scaffold_22:3102560-3112374	Aquilegia coerulea	cellular organisms; Eukaryota; Viridiplantae; Streptophyta; Streptophytina; Embryophyta; Tracheophyta; Euphyllophyta; Spermatophyta; Magnoliophyta; Mesangiospermae; eudicotyledons; early-diverging eudicotyledons; Ranunculales; Ranunculaceae; Thalictroideae; Aquilegia
Acoerulea195_1572_rc	REXdb_ID3896	8456	phytozomeV10/Acoerulea_195_v1.fa/scaffold_22:3241614-3250069	Aquilegia coerulea	cellular organisms; Eukaryota; Viridiplantae; Streptophyta; Streptophytina; Embryophyta; Tracheophyta; Euphyllophyta; Spermatophyta; Magnoliophyta; Mesangiospermae; eudicotyledons; early-diverging eudicotyledons; Ranunculales; Ranunculaceae; Thalictroideae; Aquilegia
Acoerulea195_1574_rc	REXdb_ID3897	8599	phytozomeV10/Acoerulea_195_v1.fa/scaffold_22:3419810-3428408	Aquilegia coerulea	cellular organisms; Eukaryota; Viridiplantae; Streptophyta; Streptophytina; Embryophyta; Tracheophyta; Euphyllophyta; Spermatophyta; Magnoliophyta; Mesangiospermae; eudicotyledons; early-diverging eudicotyledons; Ranunculales; Ranunculaceae; Thalictroideae; Aquilegia
Acoerulea195_1575_rc	REXdb_ID8502	9488	phytozomeV10/Acoerulea_195_v1.fa/scaffold_22:3490687-3500174	Aquilegia coerulea	cellular organisms; Eukaryota; Viridiplantae; Streptophyta; Streptophytina; Embryophyta; Tracheophyta; Euphyllophyta; Spermatophyta; Magnoliophyta; Mesangiospermae; eudicotyledons; early-diverging eudicotyledons; Ranunculales; Ranunculaceae; Thalictroideae; Aquilegia
Acoerulea195_1576_rc	REXdb_ID7995	9719	phytozomeV10/Acoerulea_195_v1.fa/scaffold_22:3522722-3532440	Aquilegia coerulea	cellular organisms; Eukaryota; Viridiplantae; Streptophyta; Streptophytina; Embryophyta; Tracheophyta; Euphyllophyta; Spermatophyta; Magnoliophyta; Mesangiospermae; eudicotyledons; early-diverging eudicotyledons; Ranunculales; Ranunculaceae; Thalictroideae; Aquilegia
Acoerulea195_1578	REXdb_ID7839	9724	phytozomeV10/Acoerulea_195_v1.fa/scaffold_22:3633819-3643542	Aquilegia coerulea	cellular organisms; Eukaryota; Viridiplantae; Streptophyta; Streptophytina; Embryophyta; Tracheophyta; Euphyllophyta; Spermatophyta; Magnoliophyta; Mesangiospermae; eudicotyledons; early-diverging eudicotyledons; Ranunculales; Ranunculaceae; Thalictroideae; Aquilegia
Acoerulea195_1580	REXdb_ID4841	5463	phytozomeV10/Acoerulea_195_v1.fa/scaffold_22:3737164-3742626	Aquilegia coerulea	cellular organisms; Eukaryota; Viridiplantae; Streptophyta; Streptophytina; Embryophyta; Tracheophyta; Euphyllophyta; Spermatophyta; Magnoliophyta; Mesangiospermae; eudicotyledons; early-diverging eudicotyledons; Ranunculales; Ranunculaceae; Thalictroideae; Aquilegia
Acoerulea195_1582	REXdb_ID3898	8790	phytozomeV10/Acoerulea_195_v1.fa/scaffold_22:4063215-4072004	Aquilegia coerulea	cellular organisms; Eukaryota; Viridiplantae; Streptophyta; Streptophytina; Embryophyta; Tracheophyta; Euphyllophyta; Spermatophyta; Magnoliophyta; Mesangiospermae; eudicotyledons; early-diverging eudicotyledons; Ranunculales; Ranunculaceae; Thalictroideae; Aquilegia
Acoerulea195_1584	REXdb_ID2694	6193	phytozomeV10/Acoerulea_195_v1.fa/scaffold_23:123748-129940	Aquilegia coerulea	cellular organisms; Eukaryota; Viridiplantae; Streptophyta; Streptophytina; Embryophyta; Tracheophyta; Euphyllophyta; Spermatophyta; Magnoliophyta; Mesangiospermae; eudicotyledons; early-diverging eudicotyledons; Ranunculales; Ranunculaceae; Thalictroideae; Aquilegia
Acoerulea195_1588	REXdb_ID7860	9748	phytozomeV10/Acoerulea_195_v1.fa/scaffold_23:573055-582802	Aquilegia coerulea	cellular organisms; Eukaryota; Viridiplantae; Streptophyta; Streptophytina; Embryophyta; Tracheophyta; Euphyllophyta; Spermatophyta; Magnoliophyta; Mesangiospermae; eudicotyledons; early-diverging eudicotyledons; Ranunculales; Ranunculaceae; Thalictroideae; Aquilegia
Acoerulea195_1591	REXdb_ID8578	9468	phytozomeV10/Acoerulea_195_v1.fa/scaffold_23:864348-873815	Aquilegia coerulea	cellular organisms; Eukaryota; Viridiplantae; Streptophyta; Streptophytina; Embryophyta; Tracheophyta; Euphyllophyta; Spermatophyta; Magnoliophyta; Mesangiospermae; eudicotyledons; early-diverging eudicotyledons; Ranunculales; Ranunculaceae; Thalictroideae; Aquilegia
Acoerulea195_1593_rc	REXdb_ID7912	9732	phytozomeV10/Acoerulea_195_v1.fa/scaffold_23:998713-1008444	Aquilegia coerulea	cellular organisms; Eukaryota; Viridiplantae; Streptophyta; Streptophytina; Embryophyta; Tracheophyta; Euphyllophyta; Spermatophyta; Magnoliophyta; Mesangiospermae; eudicotyledons; early-diverging eudicotyledons; Ranunculales; Ranunculaceae; Thalictroideae; Aquilegia
Acoerulea195_1598_rc	REXdb_ID7949	9724	phytozomeV10/Acoerulea_195_v1.fa/scaffold_23:1541345-1551068	Aquilegia coerulea	cellular organisms; Eukaryota; Viridiplantae; Streptophyta; Streptophytina; Embryophyta; Tracheophyta; Euphyllophyta; Spermatophyta; Magnoliophyta; Mesangiospermae; eudicotyledons; early-diverging eudicotyledons; Ranunculales; Ranunculaceae; Thalictroideae; Aquilegia
Acoerulea195_1599_rc	REXdb_ID7887	9738	phytozomeV10/Acoerulea_195_v1.fa/scaffold_23:1554723-1564460	Aquilegia coerulea	cellular organisms; Eukaryota; Viridiplantae; Streptophyta; Streptophytina; Embryophyta; Tracheophyta; Euphyllophyta; Spermatophyta; Magnoliophyta; Mesangiospermae; eudicotyledons; early-diverging eudicotyledons; Ranunculales; Ranunculaceae; Thalictroideae; Aquilegia
Acoerulea195_16	REXdb_ID3899	8530	phytozomeV10/Acoerulea_195_v1.fa/scaffold_1:1497429-1505958	Aquilegia coerulea	cellular organisms; Eukaryota; Viridiplantae; Streptophyta; Streptophytina; Embryophyta; Tracheophyta; Euphyllophyta; Spermatophyta; Magnoliophyta; Mesangiospermae; eudicotyledons; early-diverging eudicotyledons; Ranunculales; Ranunculaceae; Thalictroideae; Aquilegia
Acoerulea195_1600	REXdb_ID7759	9686	phytozomeV10/Acoerulea_195_v1.fa/scaffold_23:1714940-1724625	Aquilegia coerulea	cellular organisms; Eukaryota; Viridiplantae; Streptophyta; Streptophytina; Embryophyta; Tracheophyta; Euphyllophyta; Spermatophyta; Magnoliophyta; Mesangiospermae; eudicotyledons; early-diverging eudicotyledons; Ranunculales; Ranunculaceae; Thalictroideae; Aquilegia
Acoerulea195_1602	REXdb_ID7796	9785	phytozomeV10/Acoerulea_195_v1.fa/scaffold_23:1869779-1879563	Aquilegia coerulea	cellular organisms; Eukaryota; Viridiplantae; Streptophyta; Streptophytina; Embryophyta; Tracheophyta; Euphyllophyta; Spermatophyta; Magnoliophyta; Mesangiospermae; eudicotyledons; early-diverging eudicotyledons; Ranunculales; Ranunculaceae; Thalictroideae; Aquilegia
Acoerulea195_1603_rc	REXdb_ID9321	10404	phytozomeV10/Acoerulea_195_v1.fa/scaffold_23:1924820-1935223	Aquilegia coerulea	cellular organisms; Eukaryota; Viridiplantae; Streptophyta; Streptophytina; Embryophyta; Tracheophyta; Euphyllophyta; Spermatophyta; Magnoliophyta; Mesangiospermae; eudicotyledons; early-diverging eudicotyledons; Ranunculales; Ranunculaceae; Thalictroideae; Aquilegia
Acoerulea195_1604_rc	REXdb_ID4842	5494	phytozomeV10/Acoerulea_195_v1.fa/scaffold_23:1982477-1987970	Aquilegia coerulea	cellular organisms; Eukaryota; Viridiplantae; Streptophyta; Streptophytina; Embryophyta; Tracheophyta; Euphyllophyta; Spermatophyta; Magnoliophyta; Mesangiospermae; eudicotyledons; early-diverging eudicotyledons; Ranunculales; Ranunculaceae; Thalictroideae; Aquilegia
Acoerulea195_1606	REXdb_ID13584	5230	phytozomeV10/Acoerulea_195_v1.fa/scaffold_23:2613892-2619121	Aquilegia coerulea	cellular organisms; Eukaryota; Viridiplantae; Streptophyta; Streptophytina; Embryophyta; Tracheophyta; Euphyllophyta; Spermatophyta; Magnoliophyta; Mesangiospermae; eudicotyledons; early-diverging eudicotyledons; Ranunculales; Ranunculaceae; Thalictroideae; Aquilegia
Acoerulea195_1611	REXdb_ID4843	5466	phytozomeV10/Acoerulea_195_v1.fa/scaffold_23:2744790-2750255	Aquilegia coerulea	cellular organisms; Eukaryota; Viridiplantae; Streptophyta; Streptophytina; Embryophyta; Tracheophyta; Euphyllophyta; Spermatophyta; Magnoliophyta; Mesangiospermae; eudicotyledons; early-diverging eudicotyledons; Ranunculales; Ranunculaceae; Thalictroideae; Aquilegia
Acoerulea195_1614_rc	REXdb_ID7990	9727	phytozomeV10/Acoerulea_195_v1.fa/scaffold_23:2828220-2837946	Aquilegia coerulea	cellular organisms; Eukaryota; Viridiplantae; Streptophyta; Streptophytina; Embryophyta; Tracheophyta; Euphyllophyta; Spermatophyta; Magnoliophyta; Mesangiospermae; eudicotyledons; early-diverging eudicotyledons; Ranunculales; Ranunculaceae; Thalictroideae; Aquilegia
Acoerulea195_1617	REXdb_ID7673	9964	phytozomeV10/Acoerulea_195_v1.fa/scaffold_23:3444346-3454309	Aquilegia coerulea	cellular organisms; Eukaryota; Viridiplantae; Streptophyta; Streptophytina; Embryophyta; Tracheophyta; Euphyllophyta; Spermatophyta; Magnoliophyta; Mesangiospermae; eudicotyledons; early-diverging eudicotyledons; Ranunculales; Ranunculaceae; Thalictroideae; Aquilegia
Acoerulea195_1621_rc	REXdb_ID8535	9676	phytozomeV10/Acoerulea_195_v1.fa/scaffold_23:3720141-3729816	Aquilegia coerulea	cellular organisms; Eukaryota; Viridiplantae; Streptophyta; Streptophytina; Embryophyta; Tracheophyta; Euphyllophyta; Spermatophyta; Magnoliophyta; Mesangiospermae; eudicotyledons; early-diverging eudicotyledons; Ranunculales; Ranunculaceae; Thalictroideae; Aquilegia
Acoerulea195_1623_rc	REXdb_ID7985	9732	phytozomeV10/Acoerulea_195_v1.fa/scaffold_23:3954963-3964694	Aquilegia coerulea	cellular organisms; Eukaryota; Viridiplantae; Streptophyta; Streptophytina; Embryophyta; Tracheophyta; Euphyllophyta; Spermatophyta; Magnoliophyta; Mesangiospermae; eudicotyledons; early-diverging eudicotyledons; Ranunculales; Ranunculaceae; Thalictroideae; Aquilegia
Acoerulea195_1626_rc	REXdb_ID7918	9914	phytozomeV10/Acoerulea_195_v1.fa/scaffold_23:4049744-4059657	Aquilegia coerulea	cellular organisms; Eukaryota; Viridiplantae; Streptophyta; Streptophytina; Embryophyta; Tracheophyta; Euphyllophyta; Spermatophyta; Magnoliophyta; Mesangiospermae; eudicotyledons; early-diverging eudicotyledons; Ranunculales; Ranunculaceae; Thalictroideae; Aquilegia
Acoerulea195_1634_rc	REXdb_ID3900	8548	phytozomeV10/Acoerulea_195_v1.fa/scaffold_24:179808-188355	Aquilegia coerulea	cellular organisms; Eukaryota; Viridiplantae; Streptophyta; Streptophytina; Embryophyta; Tracheophyta; Euphyllophyta; Spermatophyta; Magnoliophyta; Mesangiospermae; eudicotyledons; early-diverging eudicotyledons; Ranunculales; Ranunculaceae; Thalictroideae; Aquilegia
Acoerulea195_1640_rc	REXdb_ID8027	10543	phytozomeV10/Acoerulea_195_v1.fa/scaffold_24:761691-772233	Aquilegia coerulea	cellular organisms; Eukaryota; Viridiplantae; Streptophyta; Streptophytina; Embryophyta; Tracheophyta; Euphyllophyta; Spermatophyta; Magnoliophyta; Mesangiospermae; eudicotyledons; early-diverging eudicotyledons; Ranunculales; Ranunculaceae; Thalictroideae; Aquilegia
Acoerulea195_1641_rc	REXdb_ID7649	9872	phytozomeV10/Acoerulea_195_v1.fa/scaffold_24:820856-830727	Aquilegia coerulea	cellular organisms; Eukaryota; Viridiplantae; Streptophyta; Streptophytina; Embryophyta; Tracheophyta; Euphyllophyta; Spermatophyta; Magnoliophyta; Mesangiospermae; eudicotyledons; early-diverging eudicotyledons; Ranunculales; Ranunculaceae; Thalictroideae; Aquilegia
Acoerulea195_1644_rc	REXdb_ID9347	10591	phytozomeV10/Acoerulea_195_v1.fa/scaffold_24:1184727-1195317	Aquilegia coerulea	cellular organisms; Eukaryota; Viridiplantae; Streptophyta; Streptophytina; Embryophyta; Tracheophyta; Euphyllophyta; Spermatophyta; Magnoliophyta; Mesangiospermae; eudicotyledons; early-diverging eudicotyledons; Ranunculales; Ranunculaceae; Thalictroideae; Aquilegia
Acoerulea195_1645_rc	REXdb_ID12912	6333	phytozomeV10/Acoerulea_195_v1.fa/scaffold_24:1216388-1222720	Aquilegia coerulea	cellular organisms; Eukaryota; Viridiplantae; Streptophyta; Streptophytina; Embryophyta; Tracheophyta; Euphyllophyta; Spermatophyta; Magnoliophyta; Mesangiospermae; eudicotyledons; early-diverging eudicotyledons; Ranunculales; Ranunculaceae; Thalictroideae; Aquilegia
Acoerulea195_1646_rc	REXdb_ID12913	7435	phytozomeV10/Acoerulea_195_v1.fa/scaffold_24:1216640-1224074	Aquilegia coerulea	cellular organisms; Eukaryota; Viridiplantae; Streptophyta; Streptophytina; Embryophyta; Tracheophyta; Euphyllophyta; Spermatophyta; Magnoliophyta; Mesangiospermae; eudicotyledons; early-diverging eudicotyledons; Ranunculales; Ranunculaceae; Thalictroideae; Aquilegia
Acoerulea195_1648	REXdb_ID8593	9519	phytozomeV10/Acoerulea_195_v1.fa/scaffold_24:1574600-1584118	Aquilegia coerulea	cellular organisms; Eukaryota; Viridiplantae; Streptophyta; Streptophytina; Embryophyta; Tracheophyta; Euphyllophyta; Spermatophyta; Magnoliophyta; Mesangiospermae; eudicotyledons; early-diverging eudicotyledons; Ranunculales; Ranunculaceae; Thalictroideae; Aquilegia
Acoerulea195_1649	REXdb_ID11790	5934	phytozomeV10/Acoerulea_195_v1.fa/scaffold_24:1605835-1611768	Aquilegia coerulea	cellular organisms; Eukaryota; Viridiplantae; Streptophyta; Streptophytina; Embryophyta; Tracheophyta; Euphyllophyta; Spermatophyta; Magnoliophyta; Mesangiospermae; eudicotyledons; early-diverging eudicotyledons; Ranunculales; Ranunculaceae; Thalictroideae; Aquilegia
Acoerulea195_1652	REXdb_ID7620	9846	phytozomeV10/Acoerulea_195_v1.fa/scaffold_24:1776494-1786339	Aquilegia coerulea	cellular organisms; Eukaryota; Viridiplantae; Streptophyta; Streptophytina; Embryophyta; Tracheophyta; Euphyllophyta; Spermatophyta; Magnoliophyta; Mesangiospermae; eudicotyledons; early-diverging eudicotyledons; Ranunculales; Ranunculaceae; Thalictroideae; Aquilegia
Acoerulea195_1653	REXdb_ID8472	9431	phytozomeV10/Acoerulea_195_v1.fa/scaffold_24:1797085-1806515	Aquilegia coerulea	cellular organisms; Eukaryota; Viridiplantae; Streptophyta; Streptophytina; Embryophyta; Tracheophyta; Euphyllophyta; Spermatophyta; Magnoliophyta; Mesangiospermae; eudicotyledons; early-diverging eudicotyledons; Ranunculales; Ranunculaceae; Thalictroideae; Aquilegia
Acoerulea195_1655_rc	REXdb_ID7827	8527	phytozomeV10/Acoerulea_195_v1.fa/scaffold_24:1912203-1920729	Aquilegia coerulea	cellular organisms; Eukaryota; Viridiplantae; Streptophyta; Streptophytina; Embryophyta; Tracheophyta; Euphyllophyta; Spermatophyta; Magnoliophyta; Mesangiospermae; eudicotyledons; early-diverging eudicotyledons; Ranunculales; Ranunculaceae; Thalictroideae; Aquilegia
Acoerulea195_1657_rc	REXdb_ID8026	9738	phytozomeV10/Acoerulea_195_v1.fa/scaffold_24:2090915-2100652	Aquilegia coerulea	cellular organisms; Eukaryota; Viridiplantae; Streptophyta; Streptophytina; Embryophyta; Tracheophyta; Euphyllophyta; Spermatophyta; Magnoliophyta; Mesangiospermae; eudicotyledons; early-diverging eudicotyledons; Ranunculales; Ranunculaceae; Thalictroideae; Aquilegia
Acoerulea195_167_rc	REXdb_ID7752	12719	phytozomeV10/Acoerulea_195_v1.fa/scaffold_2:2117217-2129935	Aquilegia coerulea	cellular organisms; Eukaryota; Viridiplantae; Streptophyta; Streptophytina; Embryophyta; Tracheophyta; Euphyllophyta; Spermatophyta; Magnoliophyta; Mesangiospermae; eudicotyledons; early-diverging eudicotyledons; Ranunculales; Ranunculaceae; Thalictroideae; Aquilegia
Acoerulea195_1684	REXdb_ID3016	5144	phytozomeV10/Acoerulea_195_v1.fa/scaffold_24:3582868-3588011	Aquilegia coerulea	cellular organisms; Eukaryota; Viridiplantae; Streptophyta; Streptophytina; Embryophyta; Tracheophyta; Euphyllophyta; Spermatophyta; Magnoliophyta; Mesangiospermae; eudicotyledons; early-diverging eudicotyledons; Ranunculales; Ranunculaceae; Thalictroideae; Aquilegia
Acoerulea195_1686	REXdb_ID4619	7014	phytozomeV10/Acoerulea_195_v1.fa/scaffold_24:3867596-3874609	Aquilegia coerulea	cellular organisms; Eukaryota; Viridiplantae; Streptophyta; Streptophytina; Embryophyta; Tracheophyta; Euphyllophyta; Spermatophyta; Magnoliophyta; Mesangiospermae; eudicotyledons; early-diverging eudicotyledons; Ranunculales; Ranunculaceae; Thalictroideae; Aquilegia
Acoerulea195_1687	REXdb_ID7847	9773	phytozomeV10/Acoerulea_195_v1.fa/scaffold_24:3876720-3886492	Aquilegia coerulea	cellular organisms; Eukaryota; Viridiplantae; Streptophyta; Streptophytina; Embryophyta; Tracheophyta; Euphyllophyta; Spermatophyta; Magnoliophyta; Mesangiospermae; eudicotyledons; early-diverging eudicotyledons; Ranunculales; Ranunculaceae; Thalictroideae; Aquilegia
Acoerulea195_169_rc	REXdb_ID7635	9856	phytozomeV10/Acoerulea_195_v1.fa/scaffold_2:2519514-2529369	Aquilegia coerulea	cellular organisms; Eukaryota; Viridiplantae; Streptophyta; Streptophytina; Embryophyta; Tracheophyta; Euphyllophyta; Spermatophyta; Magnoliophyta; Mesangiospermae; eudicotyledons; early-diverging eudicotyledons; Ranunculales; Ranunculaceae; Thalictroideae; Aquilegia
Acoerulea195_1702	REXdb_ID8561	9502	phytozomeV10/Acoerulea_195_v1.fa/scaffold_25:1764128-1773629	Aquilegia coerulea	cellular organisms; Eukaryota; Viridiplantae; Streptophyta; Streptophytina; Embryophyta; Tracheophyta; Euphyllophyta; Spermatophyta; Magnoliophyta; Mesangiospermae; eudicotyledons; early-diverging eudicotyledons; Ranunculales; Ranunculaceae; Thalictroideae; Aquilegia
Acoerulea195_1707	REXdb_ID3901	8810	phytozomeV10/Acoerulea_195_v1.fa/scaffold_25:2186327-2195136	Aquilegia coerulea	cellular organisms; Eukaryota; Viridiplantae; Streptophyta; Streptophytina; Embryophyta; Tracheophyta; Euphyllophyta; Spermatophyta; Magnoliophyta; Mesangiospermae; eudicotyledons; early-diverging eudicotyledons; Ranunculales; Ranunculaceae; Thalictroideae; Aquilegia
Acoerulea195_1720_rc	REXdb_ID7722	9868	phytozomeV10/Acoerulea_195_v1.fa/scaffold_25:3356427-3366294	Aquilegia coerulea	cellular organisms; Eukaryota; Viridiplantae; Streptophyta; Streptophytina; Embryophyta; Tracheophyta; Euphyllophyta; Spermatophyta; Magnoliophyta; Mesangiospermae; eudicotyledons; early-diverging eudicotyledons; Ranunculales; Ranunculaceae; Thalictroideae; Aquilegia
Acoerulea195_1726	REXdb_ID4844	5466	phytozomeV10/Acoerulea_195_v1.fa/scaffold_26:76519-81984	Aquilegia coerulea	cellular organisms; Eukaryota; Viridiplantae; Streptophyta; Streptophytina; Embryophyta; Tracheophyta; Euphyllophyta; Spermatophyta; Magnoliophyta; Mesangiospermae; eudicotyledons; early-diverging eudicotyledons; Ranunculales; Ranunculaceae; Thalictroideae; Aquilegia
Acoerulea195_1732	REXdb_ID1789	5195	phytozomeV10/Acoerulea_195_v1.fa/scaffold_26:1036514-1041708	Aquilegia coerulea	cellular organisms; Eukaryota; Viridiplantae; Streptophyta; Streptophytina; Embryophyta; Tracheophyta; Euphyllophyta; Spermatophyta; Magnoliophyta; Mesangiospermae; eudicotyledons; early-diverging eudicotyledons; Ranunculales; Ranunculaceae; Thalictroideae; Aquilegia
Acoerulea195_1735_rc	REXdb_ID4845	5461	phytozomeV10/Acoerulea_195_v1.fa/scaffold_26:1609319-1614779	Aquilegia coerulea	cellular organisms; Eukaryota; Viridiplantae; Streptophyta; Streptophytina; Embryophyta; Tracheophyta; Euphyllophyta; Spermatophyta; Magnoliophyta; Mesangiospermae; eudicotyledons; early-diverging eudicotyledons; Ranunculales; Ranunculaceae; Thalictroideae; Aquilegia
Acoerulea195_1741_rc	REXdb_ID7650	9914	phytozomeV10/Acoerulea_195_v1.fa/scaffold_26:2647634-2657547	Aquilegia coerulea	cellular organisms; Eukaryota; Viridiplantae; Streptophyta; Streptophytina; Embryophyta; Tracheophyta; Euphyllophyta; Spermatophyta; Magnoliophyta; Mesangiospermae; eudicotyledons; early-diverging eudicotyledons; Ranunculales; Ranunculaceae; Thalictroideae; Aquilegia
Acoerulea195_1742	REXdb_ID8473	9539	phytozomeV10/Acoerulea_195_v1.fa/scaffold_26:2815765-2825303	Aquilegia coerulea	cellular organisms; Eukaryota; Viridiplantae; Streptophyta; Streptophytina; Embryophyta; Tracheophyta; Euphyllophyta; Spermatophyta; Magnoliophyta; Mesangiospermae; eudicotyledons; early-diverging eudicotyledons; Ranunculales; Ranunculaceae; Thalictroideae; Aquilegia
Acoerulea195_1743_rc	REXdb_ID8512	9599	phytozomeV10/Acoerulea_195_v1.fa/scaffold_26:2993558-3003156	Aquilegia coerulea	cellular organisms; Eukaryota; Viridiplantae; Streptophyta; Streptophytina; Embryophyta; Tracheophyta; Euphyllophyta; Spermatophyta; Magnoliophyta; Mesangiospermae; eudicotyledons; early-diverging eudicotyledons; Ranunculales; Ranunculaceae; Thalictroideae; Aquilegia
Acoerulea195_1765	REXdb_ID3902	8442	phytozomeV10/Acoerulea_195_v1.fa/scaffold_27:716755-725196	Aquilegia coerulea	cellular organisms; Eukaryota; Viridiplantae; Streptophyta; Streptophytina; Embryophyta; Tracheophyta; Euphyllophyta; Spermatophyta; Magnoliophyta; Mesangiospermae; eudicotyledons; early-diverging eudicotyledons; Ranunculales; Ranunculaceae; Thalictroideae; Aquilegia
Acoerulea195_1767	REXdb_ID6642	13680	phytozomeV10/Acoerulea_195_v1.fa/scaffold_27:791026-804705	Aquilegia coerulea	cellular organisms; Eukaryota; Viridiplantae; Streptophyta; Streptophytina; Embryophyta; Tracheophyta; Euphyllophyta; Spermatophyta; Magnoliophyta; Mesangiospermae; eudicotyledons; early-diverging eudicotyledons; Ranunculales; Ranunculaceae; Thalictroideae; Aquilegia
Acoerulea195_1770	REXdb_ID4846	5094	phytozomeV10/Acoerulea_195_v1.fa/scaffold_27:1276056-1281149	Aquilegia coerulea	cellular organisms; Eukaryota; Viridiplantae; Streptophyta; Streptophytina; Embryophyta; Tracheophyta; Euphyllophyta; Spermatophyta; Magnoliophyta; Mesangiospermae; eudicotyledons; early-diverging eudicotyledons; Ranunculales; Ranunculaceae; Thalictroideae; Aquilegia
Acoerulea195_1771	REXdb_ID7636	9912	phytozomeV10/Acoerulea_195_v1.fa/scaffold_27:1585067-1594978	Aquilegia coerulea	cellular organisms; Eukaryota; Viridiplantae; Streptophyta; Streptophytina; Embryophyta; Tracheophyta; Euphyllophyta; Spermatophyta; Magnoliophyta; Mesangiospermae; eudicotyledons; early-diverging eudicotyledons; Ranunculales; Ranunculaceae; Thalictroideae; Aquilegia
Acoerulea195_1776	REXdb_ID7975	9660	phytozomeV10/Acoerulea_195_v1.fa/scaffold_27:2392028-2401687	Aquilegia coerulea	cellular organisms; Eukaryota; Viridiplantae; Streptophyta; Streptophytina; Embryophyta; Tracheophyta; Euphyllophyta; Spermatophyta; Magnoliophyta; Mesangiospermae; eudicotyledons; early-diverging eudicotyledons; Ranunculales; Ranunculaceae; Thalictroideae; Aquilegia
Acoerulea195_1779	REXdb_ID4620	6991	phytozomeV10/Acoerulea_195_v1.fa/scaffold_27:2793872-2800862	Aquilegia coerulea	cellular organisms; Eukaryota; Viridiplantae; Streptophyta; Streptophytina; Embryophyta; Tracheophyta; Euphyllophyta; Spermatophyta; Magnoliophyta; Mesangiospermae; eudicotyledons; early-diverging eudicotyledons; Ranunculales; Ranunculaceae; Thalictroideae; Aquilegia
Acoerulea195_179	REXdb_ID7967	9773	phytozomeV10/Acoerulea_195_v1.fa/scaffold_2:3558127-3567899	Aquilegia coerulea	cellular organisms; Eukaryota; Viridiplantae; Streptophyta; Streptophytina; Embryophyta; Tracheophyta; Euphyllophyta; Spermatophyta; Magnoliophyta; Mesangiospermae; eudicotyledons; early-diverging eudicotyledons; Ranunculales; Ranunculaceae; Thalictroideae; Aquilegia
Acoerulea195_1791	REXdb_ID7779	9926	phytozomeV10/Acoerulea_195_v1.fa/scaffold_28:618954-628879	Aquilegia coerulea	cellular organisms; Eukaryota; Viridiplantae; Streptophyta; Streptophytina; Embryophyta; Tracheophyta; Euphyllophyta; Spermatophyta; Magnoliophyta; Mesangiospermae; eudicotyledons; early-diverging eudicotyledons; Ranunculales; Ranunculaceae; Thalictroideae; Aquilegia
Acoerulea195_1798_rc	REXdb_ID8531	9585	phytozomeV10/Acoerulea_195_v1.fa/scaffold_28:1210565-1220149	Aquilegia coerulea	cellular organisms; Eukaryota; Viridiplantae; Streptophyta; Streptophytina; Embryophyta; Tracheophyta; Euphyllophyta; Spermatophyta; Magnoliophyta; Mesangiospermae; eudicotyledons; early-diverging eudicotyledons; Ranunculales; Ranunculaceae; Thalictroideae; Aquilegia
Acoerulea195_1799	REXdb_ID8536	9542	phytozomeV10/Acoerulea_195_v1.fa/scaffold_28:1407419-1416960	Aquilegia coerulea	cellular organisms; Eukaryota; Viridiplantae; Streptophyta; Streptophytina; Embryophyta; Tracheophyta; Euphyllophyta; Spermatophyta; Magnoliophyta; Mesangiospermae; eudicotyledons; early-diverging eudicotyledons; Ranunculales; Ranunculaceae; Thalictroideae; Aquilegia
Acoerulea195_180_rc	REXdb_ID12914	8029	phytozomeV10/Acoerulea_195_v1.fa/scaffold_2:3618028-3626056	Aquilegia coerulea	cellular organisms; Eukaryota; Viridiplantae; Streptophyta; Streptophytina; Embryophyta; Tracheophyta; Euphyllophyta; Spermatophyta; Magnoliophyta; Mesangiospermae; eudicotyledons; early-diverging eudicotyledons; Ranunculales; Ranunculaceae; Thalictroideae; Aquilegia
Acoerulea195_1801_rc	REXdb_ID7654	9840	phytozomeV10/Acoerulea_195_v1.fa/scaffold_28:1483882-1493721	Aquilegia coerulea	cellular organisms; Eukaryota; Viridiplantae; Streptophyta; Streptophytina; Embryophyta; Tracheophyta; Euphyllophyta; Spermatophyta; Magnoliophyta; Mesangiospermae; eudicotyledons; early-diverging eudicotyledons; Ranunculales; Ranunculaceae; Thalictroideae; Aquilegia
Acoerulea195_1810_rc	REXdb_ID4847	8689	phytozomeV10/Acoerulea_195_v1.fa/scaffold_28:2457090-2465778	Aquilegia coerulea	cellular organisms; Eukaryota; Viridiplantae; Streptophyta; Streptophytina; Embryophyta; Tracheophyta; Euphyllophyta; Spermatophyta; Magnoliophyta; Mesangiospermae; eudicotyledons; early-diverging eudicotyledons; Ranunculales; Ranunculaceae; Thalictroideae; Aquilegia
Acoerulea195_1812	REXdb_ID7991	9757	phytozomeV10/Acoerulea_195_v1.fa/scaffold_28:2591909-2601665	Aquilegia coerulea	cellular organisms; Eukaryota; Viridiplantae; Streptophyta; Streptophytina; Embryophyta; Tracheophyta; Euphyllophyta; Spermatophyta; Magnoliophyta; Mesangiospermae; eudicotyledons; early-diverging eudicotyledons; Ranunculales; Ranunculaceae; Thalictroideae; Aquilegia
Acoerulea195_1817	REXdb_ID7655	9935	phytozomeV10/Acoerulea_195_v1.fa/scaffold_28:3132304-3142238	Aquilegia coerulea	cellular organisms; Eukaryota; Viridiplantae; Streptophyta; Streptophytina; Embryophyta; Tracheophyta; Euphyllophyta; Spermatophyta; Magnoliophyta; Mesangiospermae; eudicotyledons; early-diverging eudicotyledons; Ranunculales; Ranunculaceae; Thalictroideae; Aquilegia
Acoerulea195_1821_rc	REXdb_ID7637	9880	phytozomeV10/Acoerulea_195_v1.fa/scaffold_28:3307652-3317531	Aquilegia coerulea	cellular organisms; Eukaryota; Viridiplantae; Streptophyta; Streptophytina; Embryophyta; Tracheophyta; Euphyllophyta; Spermatophyta; Magnoliophyta; Mesangiospermae; eudicotyledons; early-diverging eudicotyledons; Ranunculales; Ranunculaceae; Thalictroideae; Aquilegia
Acoerulea195_1823	REXdb_ID9340	10658	phytozomeV10/Acoerulea_195_v1.fa/scaffold_29:112112-122769	Aquilegia coerulea	cellular organisms; Eukaryota; Viridiplantae; Streptophyta; Streptophytina; Embryophyta; Tracheophyta; Euphyllophyta; Spermatophyta; Magnoliophyta; Mesangiospermae; eudicotyledons; early-diverging eudicotyledons; Ranunculales; Ranunculaceae; Thalictroideae; Aquilegia
Acoerulea195_1830_rc	REXdb_ID8476	9539	phytozomeV10/Acoerulea_195_v1.fa/scaffold_29:997557-1007095	Aquilegia coerulea	cellular organisms; Eukaryota; Viridiplantae; Streptophyta; Streptophytina; Embryophyta; Tracheophyta; Euphyllophyta; Spermatophyta; Magnoliophyta; Mesangiospermae; eudicotyledons; early-diverging eudicotyledons; Ranunculales; Ranunculaceae; Thalictroideae; Aquilegia
Acoerulea195_1831	REXdb_ID7906	9756	phytozomeV10/Acoerulea_195_v1.fa/scaffold_29:1044702-1054457	Aquilegia coerulea	cellular organisms; Eukaryota; Viridiplantae; Streptophyta; Streptophytina; Embryophyta; Tracheophyta; Euphyllophyta; Spermatophyta; Magnoliophyta; Mesangiospermae; eudicotyledons; early-diverging eudicotyledons; Ranunculales; Ranunculaceae; Thalictroideae; Aquilegia
Acoerulea195_184_rc	REXdb_ID9314	10437	phytozomeV10/Acoerulea_195_v1.fa/scaffold_2:5374059-5384495	Aquilegia coerulea	cellular organisms; Eukaryota; Viridiplantae; Streptophyta; Streptophytina; Embryophyta; Tracheophyta; Euphyllophyta; Spermatophyta; Magnoliophyta; Mesangiospermae; eudicotyledons; early-diverging eudicotyledons; Ranunculales; Ranunculaceae; Thalictroideae; Aquilegia
Acoerulea195_1844_rc	REXdb_ID8565	9514	phytozomeV10/Acoerulea_195_v1.fa/scaffold_29:2102045-2111558	Aquilegia coerulea	cellular organisms; Eukaryota; Viridiplantae; Streptophyta; Streptophytina; Embryophyta; Tracheophyta; Euphyllophyta; Spermatophyta; Magnoliophyta; Mesangiospermae; eudicotyledons; early-diverging eudicotyledons; Ranunculales; Ranunculaceae; Thalictroideae; Aquilegia
Acoerulea195_1846_rc	REXdb_ID7840	9773	phytozomeV10/Acoerulea_195_v1.fa/scaffold_29:2251200-2260972	Aquilegia coerulea	cellular organisms; Eukaryota; Viridiplantae; Streptophyta; Streptophytina; Embryophyta; Tracheophyta; Euphyllophyta; Spermatophyta; Magnoliophyta; Mesangiospermae; eudicotyledons; early-diverging eudicotyledons; Ranunculales; Ranunculaceae; Thalictroideae; Aquilegia
Acoerulea195_185	REXdb_ID7897	9757	phytozomeV10/Acoerulea_195_v1.fa/scaffold_2:5436500-5446256	Aquilegia coerulea	cellular organisms; Eukaryota; Viridiplantae; Streptophyta; Streptophytina; Embryophyta; Tracheophyta; Euphyllophyta; Spermatophyta; Magnoliophyta; Mesangiospermae; eudicotyledons; early-diverging eudicotyledons; Ranunculales; Ranunculaceae; Thalictroideae; Aquilegia
Acoerulea195_1852	REXdb_ID7913	9629	phytozomeV10/Acoerulea_195_v1.fa/scaffold_29:2741243-2750871	Aquilegia coerulea	cellular organisms; Eukaryota; Viridiplantae; Streptophyta; Streptophytina; Embryophyta; Tracheophyta; Euphyllophyta; Spermatophyta; Magnoliophyta; Mesangiospermae; eudicotyledons; early-diverging eudicotyledons; Ranunculales; Ranunculaceae; Thalictroideae; Aquilegia
Acoerulea195_186_rc	REXdb_ID3903	8388	phytozomeV10/Acoerulea_195_v1.fa/scaffold_2:5686238-5694625	Aquilegia coerulea	cellular organisms; Eukaryota; Viridiplantae; Streptophyta; Streptophytina; Embryophyta; Tracheophyta; Euphyllophyta; Spermatophyta; Magnoliophyta; Mesangiospermae; eudicotyledons; early-diverging eudicotyledons; Ranunculales; Ranunculaceae; Thalictroideae; Aquilegia
Acoerulea195_1860	REXdb_ID4848	5511	phytozomeV10/Acoerulea_195_v1.fa/scaffold_30:2429898-2435408	Aquilegia coerulea	cellular organisms; Eukaryota; Viridiplantae; Streptophyta; Streptophytina; Embryophyta; Tracheophyta; Euphyllophyta; Spermatophyta; Magnoliophyta; Mesangiospermae; eudicotyledons; early-diverging eudicotyledons; Ranunculales; Ranunculaceae; Thalictroideae; Aquilegia
Acoerulea195_1861_rc	REXdb_ID2695	6310	phytozomeV10/Acoerulea_195_v1.fa/scaffold_30:2721624-2727933	Aquilegia coerulea	cellular organisms; Eukaryota; Viridiplantae; Streptophyta; Streptophytina; Embryophyta; Tracheophyta; Euphyllophyta; Spermatophyta; Magnoliophyta; Mesangiospermae; eudicotyledons; early-diverging eudicotyledons; Ranunculales; Ranunculaceae; Thalictroideae; Aquilegia
Acoerulea195_1862	REXdb_ID7811	9790	phytozomeV10/Acoerulea_195_v1.fa/scaffold_30:2791524-2801313	Aquilegia coerulea	cellular organisms; Eukaryota; Viridiplantae; Streptophyta; Streptophytina; Embryophyta; Tracheophyta; Euphyllophyta; Spermatophyta; Magnoliophyta; Mesangiospermae; eudicotyledons; early-diverging eudicotyledons; Ranunculales; Ranunculaceae; Thalictroideae; Aquilegia
Acoerulea195_1864	REXdb_ID4621	5779	phytozomeV10/Acoerulea_195_v1.fa/scaffold_31:226680-232458	Aquilegia coerulea	cellular organisms; Eukaryota; Viridiplantae; Streptophyta; Streptophytina; Embryophyta; Tracheophyta; Euphyllophyta; Spermatophyta; Magnoliophyta; Mesangiospermae; eudicotyledons; early-diverging eudicotyledons; Ranunculales; Ranunculaceae; Thalictroideae; Aquilegia
Acoerulea195_1868	REXdb_ID11799	5924	phytozomeV10/Acoerulea_195_v1.fa/scaffold_31:397757-403680	Aquilegia coerulea	cellular organisms; Eukaryota; Viridiplantae; Streptophyta; Streptophytina; Embryophyta; Tracheophyta; Euphyllophyta; Spermatophyta; Magnoliophyta; Mesangiospermae; eudicotyledons; early-diverging eudicotyledons; Ranunculales; Ranunculaceae; Thalictroideae; Aquilegia
Acoerulea195_1869	REXdb_ID7952	9709	phytozomeV10/Acoerulea_195_v1.fa/scaffold_31:437747-447455	Aquilegia coerulea	cellular organisms; Eukaryota; Viridiplantae; Streptophyta; Streptophytina; Embryophyta; Tracheophyta; Euphyllophyta; Spermatophyta; Magnoliophyta; Mesangiospermae; eudicotyledons; early-diverging eudicotyledons; Ranunculales; Ranunculaceae; Thalictroideae; Aquilegia
Acoerulea195_187_rc	REXdb_ID7922	9719	phytozomeV10/Acoerulea_195_v1.fa/scaffold_2:5718949-5728667	Aquilegia coerulea	cellular organisms; Eukaryota; Viridiplantae; Streptophyta; Streptophytina; Embryophyta; Tracheophyta; Euphyllophyta; Spermatophyta; Magnoliophyta; Mesangiospermae; eudicotyledons; early-diverging eudicotyledons; Ranunculales; Ranunculaceae; Thalictroideae; Aquilegia
Acoerulea195_1875	REXdb_ID4849	5912	phytozomeV10/Acoerulea_195_v1.fa/scaffold_31:1117129-1123040	Aquilegia coerulea	cellular organisms; Eukaryota; Viridiplantae; Streptophyta; Streptophytina; Embryophyta; Tracheophyta; Euphyllophyta; Spermatophyta; Magnoliophyta; Mesangiospermae; eudicotyledons; early-diverging eudicotyledons; Ranunculales; Ranunculaceae; Thalictroideae; Aquilegia
Acoerulea195_1884_rc	REXdb_ID13054	9506	phytozomeV10/Acoerulea_195_v1.fa/scaffold_31:1699256-1708761	Aquilegia coerulea	cellular organisms; Eukaryota; Viridiplantae; Streptophyta; Streptophytina; Embryophyta; Tracheophyta; Euphyllophyta; Spermatophyta; Magnoliophyta; Mesangiospermae; eudicotyledons; early-diverging eudicotyledons; Ranunculales; Ranunculaceae; Thalictroideae; Aquilegia
Acoerulea195_1885	REXdb_ID8019	9862	phytozomeV10/Acoerulea_195_v1.fa/scaffold_31:1746916-1756777	Aquilegia coerulea	cellular organisms; Eukaryota; Viridiplantae; Streptophyta; Streptophytina; Embryophyta; Tracheophyta; Euphyllophyta; Spermatophyta; Magnoliophyta; Mesangiospermae; eudicotyledons; early-diverging eudicotyledons; Ranunculales; Ranunculaceae; Thalictroideae; Aquilegia
Acoerulea195_1886_rc	REXdb_ID6753	11488	phytozomeV10/Acoerulea_195_v1.fa/scaffold_31:1806357-1817844	Aquilegia coerulea	cellular organisms; Eukaryota; Viridiplantae; Streptophyta; Streptophytina; Embryophyta; Tracheophyta; Euphyllophyta; Spermatophyta; Magnoliophyta; Mesangiospermae; eudicotyledons; early-diverging eudicotyledons; Ranunculales; Ranunculaceae; Thalictroideae; Aquilegia
Acoerulea195_1888_rc	REXdb_ID7955	9736	phytozomeV10/Acoerulea_195_v1.fa/scaffold_31:1993762-2003497	Aquilegia coerulea	cellular organisms; Eukaryota; Viridiplantae; Streptophyta; Streptophytina; Embryophyta; Tracheophyta; Euphyllophyta; Spermatophyta; Magnoliophyta; Mesangiospermae; eudicotyledons; early-diverging eudicotyledons; Ranunculales; Ranunculaceae; Thalictroideae; Aquilegia
Acoerulea195_1889_rc	REXdb_ID8003	9709	phytozomeV10/Acoerulea_195_v1.fa/scaffold_31:2017276-2026984	Aquilegia coerulea	cellular organisms; Eukaryota; Viridiplantae; Streptophyta; Streptophytina; Embryophyta; Tracheophyta; Euphyllophyta; Spermatophyta; Magnoliophyta; Mesangiospermae; eudicotyledons; early-diverging eudicotyledons; Ranunculales; Ranunculaceae; Thalictroideae; Aquilegia
Acoerulea195_1890	REXdb_ID7855	9736	phytozomeV10/Acoerulea_195_v1.fa/scaffold_31:2108684-2118419	Aquilegia coerulea	cellular organisms; Eukaryota; Viridiplantae; Streptophyta; Streptophytina; Embryophyta; Tracheophyta; Euphyllophyta; Spermatophyta; Magnoliophyta; Mesangiospermae; eudicotyledons; early-diverging eudicotyledons; Ranunculales; Ranunculaceae; Thalictroideae; Aquilegia
Acoerulea195_1891	REXdb_ID7871	9716	phytozomeV10/Acoerulea_195_v1.fa/scaffold_31:2120223-2129938	Aquilegia coerulea	cellular organisms; Eukaryota; Viridiplantae; Streptophyta; Streptophytina; Embryophyta; Tracheophyta; Euphyllophyta; Spermatophyta; Magnoliophyta; Mesangiospermae; eudicotyledons; early-diverging eudicotyledons; Ranunculales; Ranunculaceae; Thalictroideae; Aquilegia
Acoerulea195_1892_rc	REXdb_ID8501	9552	phytozomeV10/Acoerulea_195_v1.fa/scaffold_31:2143133-2152684	Aquilegia coerulea	cellular organisms; Eukaryota; Viridiplantae; Streptophyta; Streptophytina; Embryophyta; Tracheophyta; Euphyllophyta; Spermatophyta; Magnoliophyta; Mesangiospermae; eudicotyledons; early-diverging eudicotyledons; Ranunculales; Ranunculaceae; Thalictroideae; Aquilegia
Acoerulea195_1900	REXdb_ID8511	9661	phytozomeV10/Acoerulea_195_v1.fa/scaffold_31:2634452-2644112	Aquilegia coerulea	cellular organisms; Eukaryota; Viridiplantae; Streptophyta; Streptophytina; Embryophyta; Tracheophyta; Euphyllophyta; Spermatophyta; Magnoliophyta; Mesangiospermae; eudicotyledons; early-diverging eudicotyledons; Ranunculales; Ranunculaceae; Thalictroideae; Aquilegia
Acoerulea195_1906	REXdb_ID3904	8380	phytozomeV10/Acoerulea_195_v1.fa/scaffold_32:113676-122055	Aquilegia coerulea	cellular organisms; Eukaryota; Viridiplantae; Streptophyta; Streptophytina; Embryophyta; Tracheophyta; Euphyllophyta; Spermatophyta; Magnoliophyta; Mesangiospermae; eudicotyledons; early-diverging eudicotyledons; Ranunculales; Ranunculaceae; Thalictroideae; Aquilegia
Acoerulea195_1908	REXdb_ID8603	9364	phytozomeV10/Acoerulea_195_v1.fa/scaffold_32:139889-149252	Aquilegia coerulea	cellular organisms; Eukaryota; Viridiplantae; Streptophyta; Streptophytina; Embryophyta; Tracheophyta; Euphyllophyta; Spermatophyta; Magnoliophyta; Mesangiospermae; eudicotyledons; early-diverging eudicotyledons; Ranunculales; Ranunculaceae; Thalictroideae; Aquilegia
Acoerulea195_191_rc	REXdb_ID9316	10408	phytozomeV10/Acoerulea_195_v1.fa/scaffold_2:6267782-6278189	Aquilegia coerulea	cellular organisms; Eukaryota; Viridiplantae; Streptophyta; Streptophytina; Embryophyta; Tracheophyta; Euphyllophyta; Spermatophyta; Magnoliophyta; Mesangiospermae; eudicotyledons; early-diverging eudicotyledons; Ranunculales; Ranunculaceae; Thalictroideae; Aquilegia
Acoerulea195_1912	REXdb_ID8520	9606	phytozomeV10/Acoerulea_195_v1.fa/scaffold_32:689394-698999	Aquilegia coerulea	cellular organisms; Eukaryota; Viridiplantae; Streptophyta; Streptophytina; Embryophyta; Tracheophyta; Euphyllophyta; Spermatophyta; Magnoliophyta; Mesangiospermae; eudicotyledons; early-diverging eudicotyledons; Ranunculales; Ranunculaceae; Thalictroideae; Aquilegia
Acoerulea195_1913	REXdb_ID8037	9886	phytozomeV10/Acoerulea_195_v1.fa/scaffold_32:715376-725261	Aquilegia coerulea	cellular organisms; Eukaryota; Viridiplantae; Streptophyta; Streptophytina; Embryophyta; Tracheophyta; Euphyllophyta; Spermatophyta; Magnoliophyta; Mesangiospermae; eudicotyledons; early-diverging eudicotyledons; Ranunculales; Ranunculaceae; Thalictroideae; Aquilegia
Acoerulea195_1919	REXdb_ID6641	14156	phytozomeV10/Acoerulea_195_v1.fa/scaffold_32:1446001-1460156	Aquilegia coerulea	cellular organisms; Eukaryota; Viridiplantae; Streptophyta; Streptophytina; Embryophyta; Tracheophyta; Euphyllophyta; Spermatophyta; Magnoliophyta; Mesangiospermae; eudicotyledons; early-diverging eudicotyledons; Ranunculales; Ranunculaceae; Thalictroideae; Aquilegia
Acoerulea195_192_rc	REXdb_ID8504	9444	phytozomeV10/Acoerulea_195_v1.fa/scaffold_2:6406469-6415912	Aquilegia coerulea	cellular organisms; Eukaryota; Viridiplantae; Streptophyta; Streptophytina; Embryophyta; Tracheophyta; Euphyllophyta; Spermatophyta; Magnoliophyta; Mesangiospermae; eudicotyledons; early-diverging eudicotyledons; Ranunculales; Ranunculaceae; Thalictroideae; Aquilegia
Acoerulea195_1922	REXdb_ID8031	10253	phytozomeV10/Acoerulea_195_v1.fa/scaffold_32:1936799-1947051	Aquilegia coerulea	cellular organisms; Eukaryota; Viridiplantae; Streptophyta; Streptophytina; Embryophyta; Tracheophyta; Euphyllophyta; Spermatophyta; Magnoliophyta; Mesangiospermae; eudicotyledons; early-diverging eudicotyledons; Ranunculales; Ranunculaceae; Thalictroideae; Aquilegia
Acoerulea195_1923_rc	REXdb_ID7895	9729	phytozomeV10/Acoerulea_195_v1.fa/scaffold_32:1952667-1962395	Aquilegia coerulea	cellular organisms; Eukaryota; Viridiplantae; Streptophyta; Streptophytina; Embryophyta; Tracheophyta; Euphyllophyta; Spermatophyta; Magnoliophyta; Mesangiospermae; eudicotyledons; early-diverging eudicotyledons; Ranunculales; Ranunculaceae; Thalictroideae; Aquilegia
Acoerulea195_1924	REXdb_ID8014	11183	phytozomeV10/Acoerulea_195_v1.fa/scaffold_32:2061768-2072950	Aquilegia coerulea	cellular organisms; Eukaryota; Viridiplantae; Streptophyta; Streptophytina; Embryophyta; Tracheophyta; Euphyllophyta; Spermatophyta; Magnoliophyta; Mesangiospermae; eudicotyledons; early-diverging eudicotyledons; Ranunculales; Ranunculaceae; Thalictroideae; Aquilegia
Acoerulea195_1930_rc	REXdb_ID7	4923	phytozomeV10/Acoerulea_195_v1.fa/scaffold_32:2377280-2382202	Aquilegia coerulea	cellular organisms; Eukaryota; Viridiplantae; Streptophyta; Streptophytina; Embryophyta; Tracheophyta; Euphyllophyta; Spermatophyta; Magnoliophyta; Mesangiospermae; eudicotyledons; early-diverging eudicotyledons; Ranunculales; Ranunculaceae; Thalictroideae; Aquilegia
Acoerulea195_1932_rc	REXdb_ID7898	9489	phytozomeV10/Acoerulea_195_v1.fa/scaffold_32:2457458-2466946	Aquilegia coerulea	cellular organisms; Eukaryota; Viridiplantae; Streptophyta; Streptophytina; Embryophyta; Tracheophyta; Euphyllophyta; Spermatophyta; Magnoliophyta; Mesangiospermae; eudicotyledons; early-diverging eudicotyledons; Ranunculales; Ranunculaceae; Thalictroideae; Aquilegia
Acoerulea195_1934	REXdb_ID8600	8866	phytozomeV10/Acoerulea_195_v1.fa/scaffold_32:2658657-2667522	Aquilegia coerulea	cellular organisms; Eukaryota; Viridiplantae; Streptophyta; Streptophytina; Embryophyta; Tracheophyta; Euphyllophyta; Spermatophyta; Magnoliophyta; Mesangiospermae; eudicotyledons; early-diverging eudicotyledons; Ranunculales; Ranunculaceae; Thalictroideae; Aquilegia
Acoerulea195_1938_rc	REXdb_ID3905	8456	phytozomeV10/Acoerulea_195_v1.fa/scaffold_33:55908-64363	Aquilegia coerulea	cellular organisms; Eukaryota; Viridiplantae; Streptophyta; Streptophytina; Embryophyta; Tracheophyta; Euphyllophyta; Spermatophyta; Magnoliophyta; Mesangiospermae; eudicotyledons; early-diverging eudicotyledons; Ranunculales; Ranunculaceae; Thalictroideae; Aquilegia
Acoerulea195_1946	REXdb_ID7723	9969	phytozomeV10/Acoerulea_195_v1.fa/scaffold_33:787440-797408	Aquilegia coerulea	cellular organisms; Eukaryota; Viridiplantae; Streptophyta; Streptophytina; Embryophyta; Tracheophyta; Euphyllophyta; Spermatophyta; Magnoliophyta; Mesangiospermae; eudicotyledons; early-diverging eudicotyledons; Ranunculales; Ranunculaceae; Thalictroideae; Aquilegia
Acoerulea195_1949	REXdb_ID7980	9274	phytozomeV10/Acoerulea_195_v1.fa/scaffold_33:964362-973635	Aquilegia coerulea	cellular organisms; Eukaryota; Viridiplantae; Streptophyta; Streptophytina; Embryophyta; Tracheophyta; Euphyllophyta; Spermatophyta; Magnoliophyta; Mesangiospermae; eudicotyledons; early-diverging eudicotyledons; Ranunculales; Ranunculaceae; Thalictroideae; Aquilegia
Acoerulea195_1950_rc	REXdb_ID8477	9539	phytozomeV10/Acoerulea_195_v1.fa/scaffold_33:988395-997933	Aquilegia coerulea	cellular organisms; Eukaryota; Viridiplantae; Streptophyta; Streptophytina; Embryophyta; Tracheophyta; Euphyllophyta; Spermatophyta; Magnoliophyta; Mesangiospermae; eudicotyledons; early-diverging eudicotyledons; Ranunculales; Ranunculaceae; Thalictroideae; Aquilegia
Acoerulea195_1952	REXdb_ID4850	5092	phytozomeV10/Acoerulea_195_v1.fa/scaffold_33:1381586-1386677	Aquilegia coerulea	cellular organisms; Eukaryota; Viridiplantae; Streptophyta; Streptophytina; Embryophyta; Tracheophyta; Euphyllophyta; Spermatophyta; Magnoliophyta; Mesangiospermae; eudicotyledons; early-diverging eudicotyledons; Ranunculales; Ranunculaceae; Thalictroideae; Aquilegia
Acoerulea195_1953_rc	REXdb_ID8030	10624	phytozomeV10/Acoerulea_195_v1.fa/scaffold_33:1445771-1456394	Aquilegia coerulea	cellular organisms; Eukaryota; Viridiplantae; Streptophyta; Streptophytina; Embryophyta; Tracheophyta; Euphyllophyta; Spermatophyta; Magnoliophyta; Mesangiospermae; eudicotyledons; early-diverging eudicotyledons; Ranunculales; Ranunculaceae; Thalictroideae; Aquilegia
Acoerulea195_1955_rc	REXdb_ID1790	5195	phytozomeV10/Acoerulea_195_v1.fa/scaffold_33:1486536-1491730	Aquilegia coerulea	cellular organisms; Eukaryota; Viridiplantae; Streptophyta; Streptophytina; Embryophyta; Tracheophyta; Euphyllophyta; Spermatophyta; Magnoliophyta; Mesangiospermae; eudicotyledons; early-diverging eudicotyledons; Ranunculales; Ranunculaceae; Thalictroideae; Aquilegia
Acoerulea195_1958_rc	REXdb_ID8483	9183	phytozomeV10/Acoerulea_195_v1.fa/scaffold_33:1527404-1536586	Aquilegia coerulea	cellular organisms; Eukaryota; Viridiplantae; Streptophyta; Streptophytina; Embryophyta; Tracheophyta; Euphyllophyta; Spermatophyta; Magnoliophyta; Mesangiospermae; eudicotyledons; early-diverging eudicotyledons; Ranunculales; Ranunculaceae; Thalictroideae; Aquilegia
Acoerulea195_1961_rc	REXdb_ID9327	11655	phytozomeV10/Acoerulea_195_v1.fa/scaffold_33:1571625-1583279	Aquilegia coerulea	cellular organisms; Eukaryota; Viridiplantae; Streptophyta; Streptophytina; Embryophyta; Tracheophyta; Euphyllophyta; Spermatophyta; Magnoliophyta; Mesangiospermae; eudicotyledons; early-diverging eudicotyledons; Ranunculales; Ranunculaceae; Thalictroideae; Aquilegia
Acoerulea195_1962_rc	REXdb_ID7733	9941	phytozomeV10/Acoerulea_195_v1.fa/scaffold_33:1639635-1649575	Aquilegia coerulea	cellular organisms; Eukaryota; Viridiplantae; Streptophyta; Streptophytina; Embryophyta; Tracheophyta; Euphyllophyta; Spermatophyta; Magnoliophyta; Mesangiospermae; eudicotyledons; early-diverging eudicotyledons; Ranunculales; Ranunculaceae; Thalictroideae; Aquilegia
Acoerulea195_1963_rc	REXdb_ID7992	9739	phytozomeV10/Acoerulea_195_v1.fa/scaffold_33:1719106-1728844	Aquilegia coerulea	cellular organisms; Eukaryota; Viridiplantae; Streptophyta; Streptophytina; Embryophyta; Tracheophyta; Euphyllophyta; Spermatophyta; Magnoliophyta; Mesangiospermae; eudicotyledons; early-diverging eudicotyledons; Ranunculales; Ranunculaceae; Thalictroideae; Aquilegia
Acoerulea195_1965_rc	REXdb_ID7700	9816	phytozomeV10/Acoerulea_195_v1.fa/scaffold_33:1737604-1747419	Aquilegia coerulea	cellular organisms; Eukaryota; Viridiplantae; Streptophyta; Streptophytina; Embryophyta; Tracheophyta; Euphyllophyta; Spermatophyta; Magnoliophyta; Mesangiospermae; eudicotyledons; early-diverging eudicotyledons; Ranunculales; Ranunculaceae; Thalictroideae; Aquilegia
Acoerulea195_1971	REXdb_ID7641	9921	phytozomeV10/Acoerulea_195_v1.fa/scaffold_33:1958459-1968379	Aquilegia coerulea	cellular organisms; Eukaryota; Viridiplantae; Streptophyta; Streptophytina; Embryophyta; Tracheophyta; Euphyllophyta; Spermatophyta; Magnoliophyta; Mesangiospermae; eudicotyledons; early-diverging eudicotyledons; Ranunculales; Ranunculaceae; Thalictroideae; Aquilegia
Acoerulea195_1972_rc	REXdb_ID3017	4904	phytozomeV10/Acoerulea_195_v1.fa/scaffold_33:2031964-2036867	Aquilegia coerulea	cellular organisms; Eukaryota; Viridiplantae; Streptophyta; Streptophytina; Embryophyta; Tracheophyta; Euphyllophyta; Spermatophyta; Magnoliophyta; Mesangiospermae; eudicotyledons; early-diverging eudicotyledons; Ranunculales; Ranunculaceae; Thalictroideae; Aquilegia
Acoerulea195_1977_rc	REXdb_ID13400	5228	phytozomeV10/Acoerulea_195_v1.fa/scaffold_33:2314353-2319580	Aquilegia coerulea	cellular organisms; Eukaryota; Viridiplantae; Streptophyta; Streptophytina; Embryophyta; Tracheophyta; Euphyllophyta; Spermatophyta; Magnoliophyta; Mesangiospermae; eudicotyledons; early-diverging eudicotyledons; Ranunculales; Ranunculaceae; Thalictroideae; Aquilegia
Acoerulea195_1980_rc	REXdb_ID3906	8494	phytozomeV10/Acoerulea_195_v1.fa/scaffold_33:2391681-2400174	Aquilegia coerulea	cellular organisms; Eukaryota; Viridiplantae; Streptophyta; Streptophytina; Embryophyta; Tracheophyta; Euphyllophyta; Spermatophyta; Magnoliophyta; Mesangiospermae; eudicotyledons; early-diverging eudicotyledons; Ranunculales; Ranunculaceae; Thalictroideae; Aquilegia
Acoerulea195_1983_rc	REXdb_ID7982	9635	phytozomeV10/Acoerulea_195_v1.fa/scaffold_33:2632399-2642033	Aquilegia coerulea	cellular organisms; Eukaryota; Viridiplantae; Streptophyta; Streptophytina; Embryophyta; Tracheophyta; Euphyllophyta; Spermatophyta; Magnoliophyta; Mesangiospermae; eudicotyledons; early-diverging eudicotyledons; Ranunculales; Ranunculaceae; Thalictroideae; Aquilegia
Acoerulea195_1986_rc	REXdb_ID13053	9971	phytozomeV10/Acoerulea_195_v1.fa/scaffold_33:2782257-2792227	Aquilegia coerulea	cellular organisms; Eukaryota; Viridiplantae; Streptophyta; Streptophytina; Embryophyta; Tracheophyta; Euphyllophyta; Spermatophyta; Magnoliophyta; Mesangiospermae; eudicotyledons; early-diverging eudicotyledons; Ranunculales; Ranunculaceae; Thalictroideae; Aquilegia
Acoerulea195_1987_rc	REXdb_ID11793	6682	phytozomeV10/Acoerulea_195_v1.fa/scaffold_33:2844108-2850789	Aquilegia coerulea	cellular organisms; Eukaryota; Viridiplantae; Streptophyta; Streptophytina; Embryophyta; Tracheophyta; Euphyllophyta; Spermatophyta; Magnoliophyta; Mesangiospermae; eudicotyledons; early-diverging eudicotyledons; Ranunculales; Ranunculaceae; Thalictroideae; Aquilegia
Acoerulea195_1989_rc	REXdb_ID7764	9752	phytozomeV10/Acoerulea_195_v1.fa/scaffold_33:2857333-2867084	Aquilegia coerulea	cellular organisms; Eukaryota; Viridiplantae; Streptophyta; Streptophytina; Embryophyta; Tracheophyta; Euphyllophyta; Spermatophyta; Magnoliophyta; Mesangiospermae; eudicotyledons; early-diverging eudicotyledons; Ranunculales; Ranunculaceae; Thalictroideae; Aquilegia
Acoerulea195_1990_rc	REXdb_ID3907	8405	phytozomeV10/Acoerulea_195_v1.fa/scaffold_34:80576-88980	Aquilegia coerulea	cellular organisms; Eukaryota; Viridiplantae; Streptophyta; Streptophytina; Embryophyta; Tracheophyta; Euphyllophyta; Spermatophyta; Magnoliophyta; Mesangiospermae; eudicotyledons; early-diverging eudicotyledons; Ranunculales; Ranunculaceae; Thalictroideae; Aquilegia
Acoerulea195_1998	REXdb_ID3908	8563	phytozomeV10/Acoerulea_195_v1.fa/scaffold_34:2132441-2141003	Aquilegia coerulea	cellular organisms; Eukaryota; Viridiplantae; Streptophyta; Streptophytina; Embryophyta; Tracheophyta; Euphyllophyta; Spermatophyta; Magnoliophyta; Mesangiospermae; eudicotyledons; early-diverging eudicotyledons; Ranunculales; Ranunculaceae; Thalictroideae; Aquilegia
Acoerulea195_2	REXdb_ID12908	8109	phytozomeV10/Acoerulea_195_v1.fa/scaffold_1:62694-70802	Aquilegia coerulea	cellular organisms; Eukaryota; Viridiplantae; Streptophyta; Streptophytina; Embryophyta; Tracheophyta; Euphyllophyta; Spermatophyta; Magnoliophyta; Mesangiospermae; eudicotyledons; early-diverging eudicotyledons; Ranunculales; Ranunculaceae; Thalictroideae; Aquilegia
Acoerulea195_200	REXdb_ID4851	5471	phytozomeV10/Acoerulea_195_v1.fa/scaffold_2:8139977-8145447	Aquilegia coerulea	cellular organisms; Eukaryota; Viridiplantae; Streptophyta; Streptophytina; Embryophyta; Tracheophyta; Euphyllophyta; Spermatophyta; Magnoliophyta; Mesangiospermae; eudicotyledons; early-diverging eudicotyledons; Ranunculales; Ranunculaceae; Thalictroideae; Aquilegia
Acoerulea195_2004_rc	REXdb_ID3909	8252	phytozomeV10/Acoerulea_195_v1.fa/scaffold_35:677669-685920	Aquilegia coerulea	cellular organisms; Eukaryota; Viridiplantae; Streptophyta; Streptophytina; Embryophyta; Tracheophyta; Euphyllophyta; Spermatophyta; Magnoliophyta; Mesangiospermae; eudicotyledons; early-diverging eudicotyledons; Ranunculales; Ranunculaceae; Thalictroideae; Aquilegia
Acoerulea195_2005_rc	REXdb_ID9333	10402	phytozomeV10/Acoerulea_195_v1.fa/scaffold_35:687588-697989	Aquilegia coerulea	cellular organisms; Eukaryota; Viridiplantae; Streptophyta; Streptophytina; Embryophyta; Tracheophyta; Euphyllophyta; Spermatophyta; Magnoliophyta; Mesangiospermae; eudicotyledons; early-diverging eudicotyledons; Ranunculales; Ranunculaceae; Thalictroideae; Aquilegia
Acoerulea195_2011	REXdb_ID9317	10463	phytozomeV10/Acoerulea_195_v1.fa/scaffold_35:1094898-1105360	Aquilegia coerulea	cellular organisms; Eukaryota; Viridiplantae; Streptophyta; Streptophytina; Embryophyta; Tracheophyta; Euphyllophyta; Spermatophyta; Magnoliophyta; Mesangiospermae; eudicotyledons; early-diverging eudicotyledons; Ranunculales; Ranunculaceae; Thalictroideae; Aquilegia
Acoerulea195_2012	REXdb_ID3018	4560	phytozomeV10/Acoerulea_195_v1.fa/scaffold_35:1808680-1813239	Aquilegia coerulea	cellular organisms; Eukaryota; Viridiplantae; Streptophyta; Streptophytina; Embryophyta; Tracheophyta; Euphyllophyta; Spermatophyta; Magnoliophyta; Mesangiospermae; eudicotyledons; early-diverging eudicotyledons; Ranunculales; Ranunculaceae; Thalictroideae; Aquilegia
Acoerulea195_2014_rc	REXdb_ID7785	9680	phytozomeV10/Acoerulea_195_v1.fa/scaffold_35:1883900-1893579	Aquilegia coerulea	cellular organisms; Eukaryota; Viridiplantae; Streptophyta; Streptophytina; Embryophyta; Tracheophyta; Euphyllophyta; Spermatophyta; Magnoliophyta; Mesangiospermae; eudicotyledons; early-diverging eudicotyledons; Ranunculales; Ranunculaceae; Thalictroideae; Aquilegia
Acoerulea195_2017	REXdb_ID11794	5929	phytozomeV10/Acoerulea_195_v1.fa/scaffold_35:2137374-2143302	Aquilegia coerulea	cellular organisms; Eukaryota; Viridiplantae; Streptophyta; Streptophytina; Embryophyta; Tracheophyta; Euphyllophyta; Spermatophyta; Magnoliophyta; Mesangiospermae; eudicotyledons; early-diverging eudicotyledons; Ranunculales; Ranunculaceae; Thalictroideae; Aquilegia
Acoerulea195_2022	REXdb_ID7875	9653	phytozomeV10/Acoerulea_195_v1.fa/scaffold_36:73442-83094	Aquilegia coerulea	cellular organisms; Eukaryota; Viridiplantae; Streptophyta; Streptophytina; Embryophyta; Tracheophyta; Euphyllophyta; Spermatophyta; Magnoliophyta; Mesangiospermae; eudicotyledons; early-diverging eudicotyledons; Ranunculales; Ranunculaceae; Thalictroideae; Aquilegia
Acoerulea195_2023_rc	REXdb_ID7812	9886	phytozomeV10/Acoerulea_195_v1.fa/scaffold_36:133819-143704	Aquilegia coerulea	cellular organisms; Eukaryota; Viridiplantae; Streptophyta; Streptophytina; Embryophyta; Tracheophyta; Euphyllophyta; Spermatophyta; Magnoliophyta; Mesangiospermae; eudicotyledons; early-diverging eudicotyledons; Ranunculales; Ranunculaceae; Thalictroideae; Aquilegia
Acoerulea195_2030_rc	REXdb_ID7713	9900	phytozomeV10/Acoerulea_195_v1.fa/scaffold_36:273705-283604	Aquilegia coerulea	cellular organisms; Eukaryota; Viridiplantae; Streptophyta; Streptophytina; Embryophyta; Tracheophyta; Euphyllophyta; Spermatophyta; Magnoliophyta; Mesangiospermae; eudicotyledons; early-diverging eudicotyledons; Ranunculales; Ranunculaceae; Thalictroideae; Aquilegia
Acoerulea195_2036	REXdb_ID3019	4934	phytozomeV10/Acoerulea_195_v1.fa/scaffold_36:551044-555977	Aquilegia coerulea	cellular organisms; Eukaryota; Viridiplantae; Streptophyta; Streptophytina; Embryophyta; Tracheophyta; Euphyllophyta; Spermatophyta; Magnoliophyta; Mesangiospermae; eudicotyledons; early-diverging eudicotyledons; Ranunculales; Ranunculaceae; Thalictroideae; Aquilegia
Acoerulea195_2047_rc	REXdb_ID9344	10407	phytozomeV10/Acoerulea_195_v1.fa/scaffold_36:1178150-1188556	Aquilegia coerulea	cellular organisms; Eukaryota; Viridiplantae; Streptophyta; Streptophytina; Embryophyta; Tracheophyta; Euphyllophyta; Spermatophyta; Magnoliophyta; Mesangiospermae; eudicotyledons; early-diverging eudicotyledons; Ranunculales; Ranunculaceae; Thalictroideae; Aquilegia
Acoerulea195_2055_rc	REXdb_ID4852	5518	phytozomeV10/Acoerulea_195_v1.fa/scaffold_36:1777552-1783069	Aquilegia coerulea	cellular organisms; Eukaryota; Viridiplantae; Streptophyta; Streptophytina; Embryophyta; Tracheophyta; Euphyllophyta; Spermatophyta; Magnoliophyta; Mesangiospermae; eudicotyledons; early-diverging eudicotyledons; Ranunculales; Ranunculaceae; Thalictroideae; Aquilegia
Acoerulea195_2056_rc	REXdb_ID4853	5496	phytozomeV10/Acoerulea_195_v1.fa/scaffold_36:1911534-1917029	Aquilegia coerulea	cellular organisms; Eukaryota; Viridiplantae; Streptophyta; Streptophytina; Embryophyta; Tracheophyta; Euphyllophyta; Spermatophyta; Magnoliophyta; Mesangiospermae; eudicotyledons; early-diverging eudicotyledons; Ranunculales; Ranunculaceae; Thalictroideae; Aquilegia
Acoerulea195_2058	REXdb_ID8589	9532	phytozomeV10/Acoerulea_195_v1.fa/scaffold_36:2034642-2044173	Aquilegia coerulea	cellular organisms; Eukaryota; Viridiplantae; Streptophyta; Streptophytina; Embryophyta; Tracheophyta; Euphyllophyta; Spermatophyta; Magnoliophyta; Mesangiospermae; eudicotyledons; early-diverging eudicotyledons; Ranunculales; Ranunculaceae; Thalictroideae; Aquilegia
Acoerulea195_206_rc	REXdb_ID8	4660	phytozomeV10/Acoerulea_195_v1.fa/scaffold_2:9088826-9093485	Aquilegia coerulea	cellular organisms; Eukaryota; Viridiplantae; Streptophyta; Streptophytina; Embryophyta; Tracheophyta; Euphyllophyta; Spermatophyta; Magnoliophyta; Mesangiospermae; eudicotyledons; early-diverging eudicotyledons; Ranunculales; Ranunculaceae; Thalictroideae; Aquilegia
Acoerulea195_2060	REXdb_ID4854	5647	phytozomeV10/Acoerulea_195_v1.fa/scaffold_36:2213767-2219413	Aquilegia coerulea	cellular organisms; Eukaryota; Viridiplantae; Streptophyta; Streptophytina; Embryophyta; Tracheophyta; Euphyllophyta; Spermatophyta; Magnoliophyta; Mesangiospermae; eudicotyledons; early-diverging eudicotyledons; Ranunculales; Ranunculaceae; Thalictroideae; Aquilegia
Acoerulea195_2061_rc	REXdb_ID7848	9753	phytozomeV10/Acoerulea_195_v1.fa/scaffold_36:2230913-2240665	Aquilegia coerulea	cellular organisms; Eukaryota; Viridiplantae; Streptophyta; Streptophytina; Embryophyta; Tracheophyta; Euphyllophyta; Spermatophyta; Magnoliophyta; Mesangiospermae; eudicotyledons; early-diverging eudicotyledons; Ranunculales; Ranunculaceae; Thalictroideae; Aquilegia
Acoerulea195_2062_rc	REXdb_ID7797	9967	phytozomeV10/Acoerulea_195_v1.fa/scaffold_36:2266349-2276315	Aquilegia coerulea	cellular organisms; Eukaryota; Viridiplantae; Streptophyta; Streptophytina; Embryophyta; Tracheophyta; Euphyllophyta; Spermatophyta; Magnoliophyta; Mesangiospermae; eudicotyledons; early-diverging eudicotyledons; Ranunculales; Ranunculaceae; Thalictroideae; Aquilegia
Acoerulea195_2069	REXdb_ID9719	8388	phytozomeV10/Acoerulea_195_v1.fa/scaffold_37:802378-810765	Aquilegia coerulea	cellular organisms; Eukaryota; Viridiplantae; Streptophyta; Streptophytina; Embryophyta; Tracheophyta; Euphyllophyta; Spermatophyta; Magnoliophyta; Mesangiospermae; eudicotyledons; early-diverging eudicotyledons; Ranunculales; Ranunculaceae; Thalictroideae; Aquilegia
Acoerulea195_2072_rc	REXdb_ID4855	5096	phytozomeV10/Acoerulea_195_v1.fa/scaffold_37:1071010-1076105	Aquilegia coerulea	cellular organisms; Eukaryota; Viridiplantae; Streptophyta; Streptophytina; Embryophyta; Tracheophyta; Euphyllophyta; Spermatophyta; Magnoliophyta; Mesangiospermae; eudicotyledons; early-diverging eudicotyledons; Ranunculales; Ranunculaceae; Thalictroideae; Aquilegia
Acoerulea195_2075	REXdb_ID4856	5617	phytozomeV10/Acoerulea_195_v1.fa/scaffold_37:1346642-1352258	Aquilegia coerulea	cellular organisms; Eukaryota; Viridiplantae; Streptophyta; Streptophytina; Embryophyta; Tracheophyta; Euphyllophyta; Spermatophyta; Magnoliophyta; Mesangiospermae; eudicotyledons; early-diverging eudicotyledons; Ranunculales; Ranunculaceae; Thalictroideae; Aquilegia
Acoerulea195_2077_rc	REXdb_ID9	4665	phytozomeV10/Acoerulea_195_v1.fa/scaffold_37:1810931-1815595	Aquilegia coerulea	cellular organisms; Eukaryota; Viridiplantae; Streptophyta; Streptophytina; Embryophyta; Tracheophyta; Euphyllophyta; Spermatophyta; Magnoliophyta; Mesangiospermae; eudicotyledons; early-diverging eudicotyledons; Ranunculales; Ranunculaceae; Thalictroideae; Aquilegia
Acoerulea195_2082_rc	REXdb_ID7863	10177	phytozomeV10/Acoerulea_195_v1.fa/scaffold_38:157915-168091	Aquilegia coerulea	cellular organisms; Eukaryota; Viridiplantae; Streptophyta; Streptophytina; Embryophyta; Tracheophyta; Euphyllophyta; Spermatophyta; Magnoliophyta; Mesangiospermae; eudicotyledons; early-diverging eudicotyledons; Ranunculales; Ranunculaceae; Thalictroideae; Aquilegia
Acoerulea195_2088	REXdb_ID3910	8633	phytozomeV10/Acoerulea_195_v1.fa/scaffold_38:895218-903850	Aquilegia coerulea	cellular organisms; Eukaryota; Viridiplantae; Streptophyta; Streptophytina; Embryophyta; Tracheophyta; Euphyllophyta; Spermatophyta; Magnoliophyta; Mesangiospermae; eudicotyledons; early-diverging eudicotyledons; Ranunculales; Ranunculaceae; Thalictroideae; Aquilegia
Acoerulea195_209	REXdb_ID7724	9932	phytozomeV10/Acoerulea_195_v1.fa/scaffold_2:10038356-10048287	Aquilegia coerulea	cellular organisms; Eukaryota; Viridiplantae; Streptophyta; Streptophytina; Embryophyta; Tracheophyta; Euphyllophyta; Spermatophyta; Magnoliophyta; Mesangiospermae; eudicotyledons; early-diverging eudicotyledons; Ranunculales; Ranunculaceae; Thalictroideae; Aquilegia
Acoerulea195_2090	REXdb_ID7981	9461	phytozomeV10/Acoerulea_195_v1.fa/scaffold_38:1356085-1365545	Aquilegia coerulea	cellular organisms; Eukaryota; Viridiplantae; Streptophyta; Streptophytina; Embryophyta; Tracheophyta; Euphyllophyta; Spermatophyta; Magnoliophyta; Mesangiospermae; eudicotyledons; early-diverging eudicotyledons; Ranunculales; Ranunculaceae; Thalictroideae; Aquilegia
Acoerulea195_2092_rc	REXdb_ID4857	5435	phytozomeV10/Acoerulea_195_v1.fa/scaffold_38:1519783-1525217	Aquilegia coerulea	cellular organisms; Eukaryota; Viridiplantae; Streptophyta; Streptophytina; Embryophyta; Tracheophyta; Euphyllophyta; Spermatophyta; Magnoliophyta; Mesangiospermae; eudicotyledons; early-diverging eudicotyledons; Ranunculales; Ranunculaceae; Thalictroideae; Aquilegia
Acoerulea195_2096_rc	REXdb_ID7923	9751	phytozomeV10/Acoerulea_195_v1.fa/scaffold_38:1716106-1725856	Aquilegia coerulea	cellular organisms; Eukaryota; Viridiplantae; Streptophyta; Streptophytina; Embryophyta; Tracheophyta; Euphyllophyta; Spermatophyta; Magnoliophyta; Mesangiospermae; eudicotyledons; early-diverging eudicotyledons; Ranunculales; Ranunculaceae; Thalictroideae; Aquilegia
Acoerulea195_2097_rc	REXdb_ID7734	9916	phytozomeV10/Acoerulea_195_v1.fa/scaffold_38:1897710-1907625	Aquilegia coerulea	cellular organisms; Eukaryota; Viridiplantae; Streptophyta; Streptophytina; Embryophyta; Tracheophyta; Euphyllophyta; Spermatophyta; Magnoliophyta; Mesangiospermae; eudicotyledons; early-diverging eudicotyledons; Ranunculales; Ranunculaceae; Thalictroideae; Aquilegia
Acoerulea195_2099_rc	REXdb_ID7685	9938	phytozomeV10/Acoerulea_195_v1.fa/scaffold_38:2061607-2071544	Aquilegia coerulea	cellular organisms; Eukaryota; Viridiplantae; Streptophyta; Streptophytina; Embryophyta; Tracheophyta; Euphyllophyta; Spermatophyta; Magnoliophyta; Mesangiospermae; eudicotyledons; early-diverging eudicotyledons; Ranunculales; Ranunculaceae; Thalictroideae; Aquilegia
Acoerulea195_210	REXdb_ID7742	13000	phytozomeV10/Acoerulea_195_v1.fa/scaffold_2:10270485-10283484	Aquilegia coerulea	cellular organisms; Eukaryota; Viridiplantae; Streptophyta; Streptophytina; Embryophyta; Tracheophyta; Euphyllophyta; Spermatophyta; Magnoliophyta; Mesangiospermae; eudicotyledons; early-diverging eudicotyledons; Ranunculales; Ranunculaceae; Thalictroideae; Aquilegia
Acoerulea195_2101	REXdb_ID7888	9762	phytozomeV10/Acoerulea_195_v1.fa/scaffold_38:2246629-2256390	Aquilegia coerulea	cellular organisms; Eukaryota; Viridiplantae; Streptophyta; Streptophytina; Embryophyta; Tracheophyta; Euphyllophyta; Spermatophyta; Magnoliophyta; Mesangiospermae; eudicotyledons; early-diverging eudicotyledons; Ranunculales; Ranunculaceae; Thalictroideae; Aquilegia
Acoerulea195_2106_rc	REXdb_ID11801	5979	phytozomeV10/Acoerulea_195_v1.fa/scaffold_39:595284-601262	Aquilegia coerulea	cellular organisms; Eukaryota; Viridiplantae; Streptophyta; Streptophytina; Embryophyta; Tracheophyta; Euphyllophyta; Spermatophyta; Magnoliophyta; Mesangiospermae; eudicotyledons; early-diverging eudicotyledons; Ranunculales; Ranunculaceae; Thalictroideae; Aquilegia
Acoerulea195_2107	REXdb_ID4622	7015	phytozomeV10/Acoerulea_195_v1.fa/scaffold_39:635234-642248	Aquilegia coerulea	cellular organisms; Eukaryota; Viridiplantae; Streptophyta; Streptophytina; Embryophyta; Tracheophyta; Euphyllophyta; Spermatophyta; Magnoliophyta; Mesangiospermae; eudicotyledons; early-diverging eudicotyledons; Ranunculales; Ranunculaceae; Thalictroideae; Aquilegia
Acoerulea195_2110_rc	REXdb_ID7950	9858	phytozomeV10/Acoerulea_195_v1.fa/scaffold_39:930992-940849	Aquilegia coerulea	cellular organisms; Eukaryota; Viridiplantae; Streptophyta; Streptophytina; Embryophyta; Tracheophyta; Euphyllophyta; Spermatophyta; Magnoliophyta; Mesangiospermae; eudicotyledons; early-diverging eudicotyledons; Ranunculales; Ranunculaceae; Thalictroideae; Aquilegia
Acoerulea195_2115	REXdb_ID4858	5487	phytozomeV10/Acoerulea_195_v1.fa/scaffold_39:1257177-1262663	Aquilegia coerulea	cellular organisms; Eukaryota; Viridiplantae; Streptophyta; Streptophytina; Embryophyta; Tracheophyta; Euphyllophyta; Spermatophyta; Magnoliophyta; Mesangiospermae; eudicotyledons; early-diverging eudicotyledons; Ranunculales; Ranunculaceae; Thalictroideae; Aquilegia
Acoerulea195_2117_rc	REXdb_ID7686	6768	phytozomeV10/Acoerulea_195_v1.fa/scaffold_39:1477074-1483841	Aquilegia coerulea	cellular organisms; Eukaryota; Viridiplantae; Streptophyta; Streptophytina; Embryophyta; Tracheophyta; Euphyllophyta; Spermatophyta; Magnoliophyta; Mesangiospermae; eudicotyledons; early-diverging eudicotyledons; Ranunculales; Ranunculaceae; Thalictroideae; Aquilegia
Acoerulea195_2119	REXdb_ID10	4640	phytozomeV10/Acoerulea_195_v1.fa/scaffold_39:1559751-1564390	Aquilegia coerulea	cellular organisms; Eukaryota; Viridiplantae; Streptophyta; Streptophytina; Embryophyta; Tracheophyta; Euphyllophyta; Spermatophyta; Magnoliophyta; Mesangiospermae; eudicotyledons; early-diverging eudicotyledons; Ranunculales; Ranunculaceae; Thalictroideae; Aquilegia
Acoerulea195_212_rc	REXdb_ID4861	5445	phytozomeV10/Acoerulea_195_v1.fa/scaffold_2:10456800-10462244	Aquilegia coerulea	cellular organisms; Eukaryota; Viridiplantae; Streptophyta; Streptophytina; Embryophyta; Tracheophyta; Euphyllophyta; Spermatophyta; Magnoliophyta; Mesangiospermae; eudicotyledons; early-diverging eudicotyledons; Ranunculales; Ranunculaceae; Thalictroideae; Aquilegia
Acoerulea195_2125	REXdb_ID4859	5452	phytozomeV10/Acoerulea_195_v1.fa/scaffold_39:1898425-1903876	Aquilegia coerulea	cellular organisms; Eukaryota; Viridiplantae; Streptophyta; Streptophytina; Embryophyta; Tracheophyta; Euphyllophyta; Spermatophyta; Magnoliophyta; Mesangiospermae; eudicotyledons; early-diverging eudicotyledons; Ranunculales; Ranunculaceae; Thalictroideae; Aquilegia
Acoerulea195_2126_rc	REXdb_ID4860	5450	phytozomeV10/Acoerulea_195_v1.fa/scaffold_39:1961711-1967160	Aquilegia coerulea	cellular organisms; Eukaryota; Viridiplantae; Streptophyta; Streptophytina; Embryophyta; Tracheophyta; Euphyllophyta; Spermatophyta; Magnoliophyta; Mesangiospermae; eudicotyledons; early-diverging eudicotyledons; Ranunculales; Ranunculaceae; Thalictroideae; Aquilegia
Acoerulea195_2133	REXdb_ID3911	8544	phytozomeV10/Acoerulea_195_v1.fa/scaffold_40:25702-34245	Aquilegia coerulea	cellular organisms; Eukaryota; Viridiplantae; Streptophyta; Streptophytina; Embryophyta; Tracheophyta; Euphyllophyta; Spermatophyta; Magnoliophyta; Mesangiospermae; eudicotyledons; early-diverging eudicotyledons; Ranunculales; Ranunculaceae; Thalictroideae; Aquilegia
Acoerulea195_2140	REXdb_ID7687	10004	phytozomeV10/Acoerulea_195_v1.fa/scaffold_40:563103-573106	Aquilegia coerulea	cellular organisms; Eukaryota; Viridiplantae; Streptophyta; Streptophytina; Embryophyta; Tracheophyta; Euphyllophyta; Spermatophyta; Magnoliophyta; Mesangiospermae; eudicotyledons; early-diverging eudicotyledons; Ranunculales; Ranunculaceae; Thalictroideae; Aquilegia
Acoerulea195_2141	REXdb_ID8576	6922	phytozomeV10/Acoerulea_195_v1.fa/scaffold_40:575895-582816	Aquilegia coerulea	cellular organisms; Eukaryota; Viridiplantae; Streptophyta; Streptophytina; Embryophyta; Tracheophyta; Euphyllophyta; Spermatophyta; Magnoliophyta; Mesangiospermae; eudicotyledons; early-diverging eudicotyledons; Ranunculales; Ranunculaceae; Thalictroideae; Aquilegia
Acoerulea195_2143_rc	REXdb_ID8588	9423	phytozomeV10/Acoerulea_195_v1.fa/scaffold_40:684187-693609	Aquilegia coerulea	cellular organisms; Eukaryota; Viridiplantae; Streptophyta; Streptophytina; Embryophyta; Tracheophyta; Euphyllophyta; Spermatophyta; Magnoliophyta; Mesangiospermae; eudicotyledons; early-diverging eudicotyledons; Ranunculales; Ranunculaceae; Thalictroideae; Aquilegia
Acoerulea195_2144	REXdb_ID9303	10524	phytozomeV10/Acoerulea_195_v1.fa/scaffold_40:803972-814495	Aquilegia coerulea	cellular organisms; Eukaryota; Viridiplantae; Streptophyta; Streptophytina; Embryophyta; Tracheophyta; Euphyllophyta; Spermatophyta; Magnoliophyta; Mesangiospermae; eudicotyledons; early-diverging eudicotyledons; Ranunculales; Ranunculaceae; Thalictroideae; Aquilegia
Acoerulea195_2148_rc	REXdb_ID8582	9471	phytozomeV10/Acoerulea_195_v1.fa/scaffold_40:1130880-1140350	Aquilegia coerulea	cellular organisms; Eukaryota; Viridiplantae; Streptophyta; Streptophytina; Embryophyta; Tracheophyta; Euphyllophyta; Spermatophyta; Magnoliophyta; Mesangiospermae; eudicotyledons; early-diverging eudicotyledons; Ranunculales; Ranunculaceae; Thalictroideae; Aquilegia
Acoerulea195_2150	REXdb_ID8595	7163	phytozomeV10/Acoerulea_195_v1.fa/scaffold_40:1170100-1177262	Aquilegia coerulea	cellular organisms; Eukaryota; Viridiplantae; Streptophyta; Streptophytina; Embryophyta; Tracheophyta; Euphyllophyta; Spermatophyta; Magnoliophyta; Mesangiospermae; eudicotyledons; early-diverging eudicotyledons; Ranunculales; Ranunculaceae; Thalictroideae; Aquilegia
Acoerulea195_2152	REXdb_ID4862	5505	phytozomeV10/Acoerulea_195_v1.fa/scaffold_40:1393658-1399162	Aquilegia coerulea	cellular organisms; Eukaryota; Viridiplantae; Streptophyta; Streptophytina; Embryophyta; Tracheophyta; Euphyllophyta; Spermatophyta; Magnoliophyta; Mesangiospermae; eudicotyledons; early-diverging eudicotyledons; Ranunculales; Ranunculaceae; Thalictroideae; Aquilegia
Acoerulea195_2153_rc	REXdb_ID3912	8508	phytozomeV10/Acoerulea_195_v1.fa/scaffold_40:1466208-1474715	Aquilegia coerulea	cellular organisms; Eukaryota; Viridiplantae; Streptophyta; Streptophytina; Embryophyta; Tracheophyta; Euphyllophyta; Spermatophyta; Magnoliophyta; Mesangiospermae; eudicotyledons; early-diverging eudicotyledons; Ranunculales; Ranunculaceae; Thalictroideae; Aquilegia
Acoerulea195_216_rc	REXdb_ID8587	9538	phytozomeV10/Acoerulea_195_v1.fa/scaffold_3:316786-326323	Aquilegia coerulea	cellular organisms; Eukaryota; Viridiplantae; Streptophyta; Streptophytina; Embryophyta; Tracheophyta; Euphyllophyta; Spermatophyta; Magnoliophyta; Mesangiospermae; eudicotyledons; early-diverging eudicotyledons; Ranunculales; Ranunculaceae; Thalictroideae; Aquilegia
Acoerulea195_2160_rc	REXdb_ID4863	5513	phytozomeV10/Acoerulea_195_v1.fa/scaffold_40:1901978-1907490	Aquilegia coerulea	cellular organisms; Eukaryota; Viridiplantae; Streptophyta; Streptophytina; Embryophyta; Tracheophyta; Euphyllophyta; Spermatophyta; Magnoliophyta; Mesangiospermae; eudicotyledons; early-diverging eudicotyledons; Ranunculales; Ranunculaceae; Thalictroideae; Aquilegia
Acoerulea195_2165	REXdb_ID8515	9630	phytozomeV10/Acoerulea_195_v1.fa/scaffold_40:1974493-1984122	Aquilegia coerulea	cellular organisms; Eukaryota; Viridiplantae; Streptophyta; Streptophytina; Embryophyta; Tracheophyta; Euphyllophyta; Spermatophyta; Magnoliophyta; Mesangiospermae; eudicotyledons; early-diverging eudicotyledons; Ranunculales; Ranunculaceae; Thalictroideae; Aquilegia
Acoerulea195_2166_rc	REXdb_ID11867	5686	phytozomeV10/Acoerulea_195_v1.fa/scaffold_40:2045603-2051288	Aquilegia coerulea	cellular organisms; Eukaryota; Viridiplantae; Streptophyta; Streptophytina; Embryophyta; Tracheophyta; Euphyllophyta; Spermatophyta; Magnoliophyta; Mesangiospermae; eudicotyledons; early-diverging eudicotyledons; Ranunculales; Ranunculaceae; Thalictroideae; Aquilegia
Acoerulea195_2167_rc	REXdb_ID7880	9948	phytozomeV10/Acoerulea_195_v1.fa/scaffold_40:2113363-2123310	Aquilegia coerulea	cellular organisms; Eukaryota; Viridiplantae; Streptophyta; Streptophytina; Embryophyta; Tracheophyta; Euphyllophyta; Spermatophyta; Magnoliophyta; Mesangiospermae; eudicotyledons; early-diverging eudicotyledons; Ranunculales; Ranunculaceae; Thalictroideae; Aquilegia
Acoerulea195_217	REXdb_ID3020	4705	phytozomeV10/Acoerulea_195_v1.fa/scaffold_3:363787-368491	Aquilegia coerulea	cellular organisms; Eukaryota; Viridiplantae; Streptophyta; Streptophytina; Embryophyta; Tracheophyta; Euphyllophyta; Spermatophyta; Magnoliophyta; Mesangiospermae; eudicotyledons; early-diverging eudicotyledons; Ranunculales; Ranunculaceae; Thalictroideae; Aquilegia
Acoerulea195_2175	REXdb_ID7674	9938	phytozomeV10/Acoerulea_195_v1.fa/scaffold_41:1044532-1054469	Aquilegia coerulea	cellular organisms; Eukaryota; Viridiplantae; Streptophyta; Streptophytina; Embryophyta; Tracheophyta; Euphyllophyta; Spermatophyta; Magnoliophyta; Mesangiospermae; eudicotyledons; early-diverging eudicotyledons; Ranunculales; Ranunculaceae; Thalictroideae; Aquilegia
Acoerulea195_2177	REXdb_ID7765	9712	phytozomeV10/Acoerulea_195_v1.fa/scaffold_41:1445241-1454952	Aquilegia coerulea	cellular organisms; Eukaryota; Viridiplantae; Streptophyta; Streptophytina; Embryophyta; Tracheophyta; Euphyllophyta; Spermatophyta; Magnoliophyta; Mesangiospermae; eudicotyledons; early-diverging eudicotyledons; Ranunculales; Ranunculaceae; Thalictroideae; Aquilegia
Acoerulea195_218_rc	REXdb_ID4864	5474	phytozomeV10/Acoerulea_195_v1.fa/scaffold_3:387746-393219	Aquilegia coerulea	cellular organisms; Eukaryota; Viridiplantae; Streptophyta; Streptophytina; Embryophyta; Tracheophyta; Euphyllophyta; Spermatophyta; Magnoliophyta; Mesangiospermae; eudicotyledons; early-diverging eudicotyledons; Ranunculales; Ranunculaceae; Thalictroideae; Aquilegia
Acoerulea195_2180_rc	REXdb_ID8594	9489	phytozomeV10/Acoerulea_195_v1.fa/scaffold_41:1546791-1556279	Aquilegia coerulea	cellular organisms; Eukaryota; Viridiplantae; Streptophyta; Streptophytina; Embryophyta; Tracheophyta; Euphyllophyta; Spermatophyta; Magnoliophyta; Mesangiospermae; eudicotyledons; early-diverging eudicotyledons; Ranunculales; Ranunculaceae; Thalictroideae; Aquilegia
Acoerulea195_2182_rc	REXdb_ID9315	10642	phytozomeV10/Acoerulea_195_v1.fa/scaffold_41:1700493-1711134	Aquilegia coerulea	cellular organisms; Eukaryota; Viridiplantae; Streptophyta; Streptophytina; Embryophyta; Tracheophyta; Euphyllophyta; Spermatophyta; Magnoliophyta; Mesangiospermae; eudicotyledons; early-diverging eudicotyledons; Ranunculales; Ranunculaceae; Thalictroideae; Aquilegia
Acoerulea195_2183	REXdb_ID1791	4715	phytozomeV10/Acoerulea_195_v1.fa/scaffold_41:1974192-1978906	Aquilegia coerulea	cellular organisms; Eukaryota; Viridiplantae; Streptophyta; Streptophytina; Embryophyta; Tracheophyta; Euphyllophyta; Spermatophyta; Magnoliophyta; Mesangiospermae; eudicotyledons; early-diverging eudicotyledons; Ranunculales; Ranunculaceae; Thalictroideae; Aquilegia
Acoerulea195_2186	REXdb_ID7959	9980	phytozomeV10/Acoerulea_195_v1.fa/scaffold_41:2129819-2139798	Aquilegia coerulea	cellular organisms; Eukaryota; Viridiplantae; Streptophyta; Streptophytina; Embryophyta; Tracheophyta; Euphyllophyta; Spermatophyta; Magnoliophyta; Mesangiospermae; eudicotyledons; early-diverging eudicotyledons; Ranunculales; Ranunculaceae; Thalictroideae; Aquilegia
Acoerulea195_2189	REXdb_ID8580	9486	phytozomeV10/Acoerulea_195_v1.fa/scaffold_42:40137-49622	Aquilegia coerulea	cellular organisms; Eukaryota; Viridiplantae; Streptophyta; Streptophytina; Embryophyta; Tracheophyta; Euphyllophyta; Spermatophyta; Magnoliophyta; Mesangiospermae; eudicotyledons; early-diverging eudicotyledons; Ranunculales; Ranunculaceae; Thalictroideae; Aquilegia
Acoerulea195_219	REXdb_ID7983	9716	phytozomeV10/Acoerulea_195_v1.fa/scaffold_3:413012-422727	Aquilegia coerulea	cellular organisms; Eukaryota; Viridiplantae; Streptophyta; Streptophytina; Embryophyta; Tracheophyta; Euphyllophyta; Spermatophyta; Magnoliophyta; Mesangiospermae; eudicotyledons; early-diverging eudicotyledons; Ranunculales; Ranunculaceae; Thalictroideae; Aquilegia
Acoerulea195_2190	REXdb_ID3913	8241	phytozomeV10/Acoerulea_195_v1.fa/scaffold_42:69642-77882	Aquilegia coerulea	cellular organisms; Eukaryota; Viridiplantae; Streptophyta; Streptophytina; Embryophyta; Tracheophyta; Euphyllophyta; Spermatophyta; Magnoliophyta; Mesangiospermae; eudicotyledons; early-diverging eudicotyledons; Ranunculales; Ranunculaceae; Thalictroideae; Aquilegia
Acoerulea195_2192_rc	REXdb_ID8566	9549	phytozomeV10/Acoerulea_195_v1.fa/scaffold_42:108329-117877	Aquilegia coerulea	cellular organisms; Eukaryota; Viridiplantae; Streptophyta; Streptophytina; Embryophyta; Tracheophyta; Euphyllophyta; Spermatophyta; Magnoliophyta; Mesangiospermae; eudicotyledons; early-diverging eudicotyledons; Ranunculales; Ranunculaceae; Thalictroideae; Aquilegia
Acoerulea195_2193	REXdb_ID13335	5178	phytozomeV10/Acoerulea_195_v1.fa/scaffold_42:187994-193171	Aquilegia coerulea	cellular organisms; Eukaryota; Viridiplantae; Streptophyta; Streptophytina; Embryophyta; Tracheophyta; Euphyllophyta; Spermatophyta; Magnoliophyta; Mesangiospermae; eudicotyledons; early-diverging eudicotyledons; Ranunculales; Ranunculaceae; Thalictroideae; Aquilegia
Acoerulea195_2196	REXdb_ID9312	10628	phytozomeV10/Acoerulea_195_v1.fa/scaffold_42:401661-412288	Aquilegia coerulea	cellular organisms; Eukaryota; Viridiplantae; Streptophyta; Streptophytina; Embryophyta; Tracheophyta; Euphyllophyta; Spermatophyta; Magnoliophyta; Mesangiospermae; eudicotyledons; early-diverging eudicotyledons; Ranunculales; Ranunculaceae; Thalictroideae; Aquilegia
Acoerulea195_2202_rc	REXdb_ID7780	9958	phytozomeV10/Acoerulea_195_v1.fa/scaffold_42:929659-939616	Aquilegia coerulea	cellular organisms; Eukaryota; Viridiplantae; Streptophyta; Streptophytina; Embryophyta; Tracheophyta; Euphyllophyta; Spermatophyta; Magnoliophyta; Mesangiospermae; eudicotyledons; early-diverging eudicotyledons; Ranunculales; Ranunculaceae; Thalictroideae; Aquilegia
Acoerulea195_2206	REXdb_ID7786	9967	phytozomeV10/Acoerulea_195_v1.fa/scaffold_42:1288743-1298709	Aquilegia coerulea	cellular organisms; Eukaryota; Viridiplantae; Streptophyta; Streptophytina; Embryophyta; Tracheophyta; Euphyllophyta; Spermatophyta; Magnoliophyta; Mesangiospermae; eudicotyledons; early-diverging eudicotyledons; Ranunculales; Ranunculaceae; Thalictroideae; Aquilegia
Acoerulea195_2208	REXdb_ID7656	9903	phytozomeV10/Acoerulea_195_v1.fa/scaffold_42:1450208-1460110	Aquilegia coerulea	cellular organisms; Eukaryota; Viridiplantae; Streptophyta; Streptophytina; Embryophyta; Tracheophyta; Euphyllophyta; Spermatophyta; Magnoliophyta; Mesangiospermae; eudicotyledons; early-diverging eudicotyledons; Ranunculales; Ranunculaceae; Thalictroideae; Aquilegia
Acoerulea195_2213_rc	REXdb_ID12297	5974	phytozomeV10/Acoerulea_195_v1.fa/scaffold_42:1708238-1714211	Aquilegia coerulea	cellular organisms; Eukaryota; Viridiplantae; Streptophyta; Streptophytina; Embryophyta; Tracheophyta; Euphyllophyta; Spermatophyta; Magnoliophyta; Mesangiospermae; eudicotyledons; early-diverging eudicotyledons; Ranunculales; Ranunculaceae; Thalictroideae; Aquilegia
Acoerulea195_2214	REXdb_ID8563	9560	phytozomeV10/Acoerulea_195_v1.fa/scaffold_42:1813603-1823162	Aquilegia coerulea	cellular organisms; Eukaryota; Viridiplantae; Streptophyta; Streptophytina; Embryophyta; Tracheophyta; Euphyllophyta; Spermatophyta; Magnoliophyta; Mesangiospermae; eudicotyledons; early-diverging eudicotyledons; Ranunculales; Ranunculaceae; Thalictroideae; Aquilegia
Acoerulea195_2215_rc	REXdb_ID3914	8285	phytozomeV10/Acoerulea_195_v1.fa/scaffold_42:1889984-1898268	Aquilegia coerulea	cellular organisms; Eukaryota; Viridiplantae; Streptophyta; Streptophytina; Embryophyta; Tracheophyta; Euphyllophyta; Spermatophyta; Magnoliophyta; Mesangiospermae; eudicotyledons; early-diverging eudicotyledons; Ranunculales; Ranunculaceae; Thalictroideae; Aquilegia
Acoerulea195_222_rc	REXdb_ID13403	4990	phytozomeV10/Acoerulea_195_v1.fa/scaffold_3:516922-521911	Aquilegia coerulea	cellular organisms; Eukaryota; Viridiplantae; Streptophyta; Streptophytina; Embryophyta; Tracheophyta; Euphyllophyta; Spermatophyta; Magnoliophyta; Mesangiospermae; eudicotyledons; early-diverging eudicotyledons; Ranunculales; Ranunculaceae; Thalictroideae; Aquilegia
Acoerulea195_2224	REXdb_ID7864	10428	phytozomeV10/Acoerulea_195_v1.fa/scaffold_43:248579-259006	Aquilegia coerulea	cellular organisms; Eukaryota; Viridiplantae; Streptophyta; Streptophytina; Embryophyta; Tracheophyta; Euphyllophyta; Spermatophyta; Magnoliophyta; Mesangiospermae; eudicotyledons; early-diverging eudicotyledons; Ranunculales; Ranunculaceae; Thalictroideae; Aquilegia
Acoerulea195_2229	REXdb_ID8505	9491	phytozomeV10/Acoerulea_195_v1.fa/scaffold_43:414619-424109	Aquilegia coerulea	cellular organisms; Eukaryota; Viridiplantae; Streptophyta; Streptophytina; Embryophyta; Tracheophyta; Euphyllophyta; Spermatophyta; Magnoliophyta; Mesangiospermae; eudicotyledons; early-diverging eudicotyledons; Ranunculales; Ranunculaceae; Thalictroideae; Aquilegia
Acoerulea195_2231_rc	REXdb_ID9718	11779	phytozomeV10/Acoerulea_195_v1.fa/scaffold_43:583344-595122	Aquilegia coerulea	cellular organisms; Eukaryota; Viridiplantae; Streptophyta; Streptophytina; Embryophyta; Tracheophyta; Euphyllophyta; Spermatophyta; Magnoliophyta; Mesangiospermae; eudicotyledons; early-diverging eudicotyledons; Ranunculales; Ranunculaceae; Thalictroideae; Aquilegia
Acoerulea195_2232	REXdb_ID7956	9952	phytozomeV10/Acoerulea_195_v1.fa/scaffold_43:651032-660983	Aquilegia coerulea	cellular organisms; Eukaryota; Viridiplantae; Streptophyta; Streptophytina; Embryophyta; Tracheophyta; Euphyllophyta; Spermatophyta; Magnoliophyta; Mesangiospermae; eudicotyledons; early-diverging eudicotyledons; Ranunculales; Ranunculaceae; Thalictroideae; Aquilegia
Acoerulea195_2235	REXdb_ID3915	7829	phytozomeV10/Acoerulea_195_v1.fa/scaffold_43:741895-749723	Aquilegia coerulea	cellular organisms; Eukaryota; Viridiplantae; Streptophyta; Streptophytina; Embryophyta; Tracheophyta; Euphyllophyta; Spermatophyta; Magnoliophyta; Mesangiospermae; eudicotyledons; early-diverging eudicotyledons; Ranunculales; Ranunculaceae; Thalictroideae; Aquilegia
Acoerulea195_2240	REXdb_ID7813	9892	phytozomeV10/Acoerulea_195_v1.fa/scaffold_43:1077680-1087571	Aquilegia coerulea	cellular organisms; Eukaryota; Viridiplantae; Streptophyta; Streptophytina; Embryophyta; Tracheophyta; Euphyllophyta; Spermatophyta; Magnoliophyta; Mesangiospermae; eudicotyledons; early-diverging eudicotyledons; Ranunculales; Ranunculaceae; Thalictroideae; Aquilegia
Acoerulea195_2245_rc	REXdb_ID7781	9837	phytozomeV10/Acoerulea_195_v1.fa/scaffold_43:1516469-1526305	Aquilegia coerulea	cellular organisms; Eukaryota; Viridiplantae; Streptophyta; Streptophytina; Embryophyta; Tracheophyta; Euphyllophyta; Spermatophyta; Magnoliophyta; Mesangiospermae; eudicotyledons; early-diverging eudicotyledons; Ranunculales; Ranunculaceae; Thalictroideae; Aquilegia
Acoerulea195_2249_rc	REXdb_ID4865	5445	phytozomeV10/Acoerulea_195_v1.fa/scaffold_43:1718369-1723813	Aquilegia coerulea	cellular organisms; Eukaryota; Viridiplantae; Streptophyta; Streptophytina; Embryophyta; Tracheophyta; Euphyllophyta; Spermatophyta; Magnoliophyta; Mesangiospermae; eudicotyledons; early-diverging eudicotyledons; Ranunculales; Ranunculaceae; Thalictroideae; Aquilegia
Acoerulea195_225_rc	REXdb_ID3917	8549	phytozomeV10/Acoerulea_195_v1.fa/scaffold_3:747892-756440	Aquilegia coerulea	cellular organisms; Eukaryota; Viridiplantae; Streptophyta; Streptophytina; Embryophyta; Tracheophyta; Euphyllophyta; Spermatophyta; Magnoliophyta; Mesangiospermae; eudicotyledons; early-diverging eudicotyledons; Ranunculales; Ranunculaceae; Thalictroideae; Aquilegia
Acoerulea195_2250_rc	REXdb_ID3916	8273	phytozomeV10/Acoerulea_195_v1.fa/scaffold_43:1748102-1756374	Aquilegia coerulea	cellular organisms; Eukaryota; Viridiplantae; Streptophyta; Streptophytina; Embryophyta; Tracheophyta; Euphyllophyta; Spermatophyta; Magnoliophyta; Mesangiospermae; eudicotyledons; early-diverging eudicotyledons; Ranunculales; Ranunculaceae; Thalictroideae; Aquilegia
Acoerulea195_2253_rc	REXdb_ID8000	9731	phytozomeV10/Acoerulea_195_v1.fa/scaffold_43:1867433-1877163	Aquilegia coerulea	cellular organisms; Eukaryota; Viridiplantae; Streptophyta; Streptophytina; Embryophyta; Tracheophyta; Euphyllophyta; Spermatophyta; Magnoliophyta; Mesangiospermae; eudicotyledons; early-diverging eudicotyledons; Ranunculales; Ranunculaceae; Thalictroideae; Aquilegia
Acoerulea195_2254_rc	REXdb_ID12289	5967	phytozomeV10/Acoerulea_195_v1.fa/scaffold_43:1879117-1885083	Aquilegia coerulea	cellular organisms; Eukaryota; Viridiplantae; Streptophyta; Streptophytina; Embryophyta; Tracheophyta; Euphyllophyta; Spermatophyta; Magnoliophyta; Mesangiospermae; eudicotyledons; early-diverging eudicotyledons; Ranunculales; Ranunculaceae; Thalictroideae; Aquilegia
Acoerulea195_2256	REXdb_ID6645	16570	phytozomeV10/Acoerulea_195_v1.fa/scaffold_43:1947888-1964457	Aquilegia coerulea	cellular organisms; Eukaryota; Viridiplantae; Streptophyta; Streptophytina; Embryophyta; Tracheophyta; Euphyllophyta; Spermatophyta; Magnoliophyta; Mesangiospermae; eudicotyledons; early-diverging eudicotyledons; Ranunculales; Ranunculaceae; Thalictroideae; Aquilegia
Acoerulea195_2262	REXdb_ID8573	10621	phytozomeV10/Acoerulea_195_v1.fa/scaffold_44:440939-451559	Aquilegia coerulea	cellular organisms; Eukaryota; Viridiplantae; Streptophyta; Streptophytina; Embryophyta; Tracheophyta; Euphyllophyta; Spermatophyta; Magnoliophyta; Mesangiospermae; eudicotyledons; early-diverging eudicotyledons; Ranunculales; Ranunculaceae; Thalictroideae; Aquilegia
Acoerulea195_227	REXdb_ID8592	9294	phytozomeV10/Acoerulea_195_v1.fa/scaffold_3:900938-910231	Aquilegia coerulea	cellular organisms; Eukaryota; Viridiplantae; Streptophyta; Streptophytina; Embryophyta; Tracheophyta; Euphyllophyta; Spermatophyta; Magnoliophyta; Mesangiospermae; eudicotyledons; early-diverging eudicotyledons; Ranunculales; Ranunculaceae; Thalictroideae; Aquilegia
Acoerulea195_2272	REXdb_ID8518	9723	phytozomeV10/Acoerulea_195_v1.fa/scaffold_44:725025-734747	Aquilegia coerulea	cellular organisms; Eukaryota; Viridiplantae; Streptophyta; Streptophytina; Embryophyta; Tracheophyta; Euphyllophyta; Spermatophyta; Magnoliophyta; Mesangiospermae; eudicotyledons; early-diverging eudicotyledons; Ranunculales; Ranunculaceae; Thalictroideae; Aquilegia
Acoerulea195_2279	REXdb_ID7814	10230	phytozomeV10/Acoerulea_195_v1.fa/scaffold_44:1253084-1263313	Aquilegia coerulea	cellular organisms; Eukaryota; Viridiplantae; Streptophyta; Streptophytina; Embryophyta; Tracheophyta; Euphyllophyta; Spermatophyta; Magnoliophyta; Mesangiospermae; eudicotyledons; early-diverging eudicotyledons; Ranunculales; Ranunculaceae; Thalictroideae; Aquilegia
Acoerulea195_228_rc	REXdb_ID4866	5465	phytozomeV10/Acoerulea_195_v1.fa/scaffold_3:951405-956869	Aquilegia coerulea	cellular organisms; Eukaryota; Viridiplantae; Streptophyta; Streptophytina; Embryophyta; Tracheophyta; Euphyllophyta; Spermatophyta; Magnoliophyta; Mesangiospermae; eudicotyledons; early-diverging eudicotyledons; Ranunculales; Ranunculaceae; Thalictroideae; Aquilegia
Acoerulea195_2280	REXdb_ID7892	12863	phytozomeV10/Acoerulea_195_v1.fa/scaffold_44:1287705-1300567	Aquilegia coerulea	cellular organisms; Eukaryota; Viridiplantae; Streptophyta; Streptophytina; Embryophyta; Tracheophyta; Euphyllophyta; Spermatophyta; Magnoliophyta; Mesangiospermae; eudicotyledons; early-diverging eudicotyledons; Ranunculales; Ranunculaceae; Thalictroideae; Aquilegia
Acoerulea195_2282_rc	REXdb_ID4623	7138	phytozomeV10/Acoerulea_195_v1.fa/scaffold_44:1352832-1359969	Aquilegia coerulea	cellular organisms; Eukaryota; Viridiplantae; Streptophyta; Streptophytina; Embryophyta; Tracheophyta; Euphyllophyta; Spermatophyta; Magnoliophyta; Mesangiospermae; eudicotyledons; early-diverging eudicotyledons; Ranunculales; Ranunculaceae; Thalictroideae; Aquilegia
Acoerulea195_2283_rc	REXdb_ID3918	8123	phytozomeV10/Acoerulea_195_v1.fa/scaffold_44:1417791-1425913	Aquilegia coerulea	cellular organisms; Eukaryota; Viridiplantae; Streptophyta; Streptophytina; Embryophyta; Tracheophyta; Euphyllophyta; Spermatophyta; Magnoliophyta; Mesangiospermae; eudicotyledons; early-diverging eudicotyledons; Ranunculales; Ranunculaceae; Thalictroideae; Aquilegia
Acoerulea195_2288_rc	REXdb_ID8023	9982	phytozomeV10/Acoerulea_195_v1.fa/scaffold_44:1931481-1941462	Aquilegia coerulea	cellular organisms; Eukaryota; Viridiplantae; Streptophyta; Streptophytina; Embryophyta; Tracheophyta; Euphyllophyta; Spermatophyta; Magnoliophyta; Mesangiospermae; eudicotyledons; early-diverging eudicotyledons; Ranunculales; Ranunculaceae; Thalictroideae; Aquilegia
Acoerulea195_229_rc	REXdb_ID7900	9757	phytozomeV10/Acoerulea_195_v1.fa/scaffold_3:1111655-1121411	Aquilegia coerulea	cellular organisms; Eukaryota; Viridiplantae; Streptophyta; Streptophytina; Embryophyta; Tracheophyta; Euphyllophyta; Spermatophyta; Magnoliophyta; Mesangiospermae; eudicotyledons; early-diverging eudicotyledons; Ranunculales; Ranunculaceae; Thalictroideae; Aquilegia
Acoerulea195_2294	REXdb_ID4867	5481	phytozomeV10/Acoerulea_195_v1.fa/scaffold_45:68042-73522	Aquilegia coerulea	cellular organisms; Eukaryota; Viridiplantae; Streptophyta; Streptophytina; Embryophyta; Tracheophyta; Euphyllophyta; Spermatophyta; Magnoliophyta; Mesangiospermae; eudicotyledons; early-diverging eudicotyledons; Ranunculales; Ranunculaceae; Thalictroideae; Aquilegia
Acoerulea195_2299	REXdb_ID8543	9589	phytozomeV10/Acoerulea_195_v1.fa/scaffold_45:783452-793040	Aquilegia coerulea	cellular organisms; Eukaryota; Viridiplantae; Streptophyta; Streptophytina; Embryophyta; Tracheophyta; Euphyllophyta; Spermatophyta; Magnoliophyta; Mesangiospermae; eudicotyledons; early-diverging eudicotyledons; Ranunculales; Ranunculaceae; Thalictroideae; Aquilegia
Acoerulea195_2308_rc	REXdb_ID7745	9867	phytozomeV10/Acoerulea_195_v1.fa/scaffold_45:1404037-1413903	Aquilegia coerulea	cellular organisms; Eukaryota; Viridiplantae; Streptophyta; Streptophytina; Embryophyta; Tracheophyta; Euphyllophyta; Spermatophyta; Magnoliophyta; Mesangiospermae; eudicotyledons; early-diverging eudicotyledons; Ranunculales; Ranunculaceae; Thalictroideae; Aquilegia
Acoerulea195_231	REXdb_ID8585	9470	phytozomeV10/Acoerulea_195_v1.fa/scaffold_3:1186401-1195870	Aquilegia coerulea	cellular organisms; Eukaryota; Viridiplantae; Streptophyta; Streptophytina; Embryophyta; Tracheophyta; Euphyllophyta; Spermatophyta; Magnoliophyta; Mesangiospermae; eudicotyledons; early-diverging eudicotyledons; Ranunculales; Ranunculaceae; Thalictroideae; Aquilegia
Acoerulea195_2315_rc	REXdb_ID7960	9733	phytozomeV10/Acoerulea_195_v1.fa/scaffold_46:557202-566934	Aquilegia coerulea	cellular organisms; Eukaryota; Viridiplantae; Streptophyta; Streptophytina; Embryophyta; Tracheophyta; Euphyllophyta; Spermatophyta; Magnoliophyta; Mesangiospermae; eudicotyledons; early-diverging eudicotyledons; Ranunculales; Ranunculaceae; Thalictroideae; Aquilegia
Acoerulea195_2316_rc	REXdb_ID7924	9731	phytozomeV10/Acoerulea_195_v1.fa/scaffold_46:672201-681931	Aquilegia coerulea	cellular organisms; Eukaryota; Viridiplantae; Streptophyta; Streptophytina; Embryophyta; Tracheophyta; Euphyllophyta; Spermatophyta; Magnoliophyta; Mesangiospermae; eudicotyledons; early-diverging eudicotyledons; Ranunculales; Ranunculaceae; Thalictroideae; Aquilegia
Acoerulea195_2322_rc	REXdb_ID7984	9721	phytozomeV10/Acoerulea_195_v1.fa/scaffold_46:1372352-1382072	Aquilegia coerulea	cellular organisms; Eukaryota; Viridiplantae; Streptophyta; Streptophytina; Embryophyta; Tracheophyta; Euphyllophyta; Spermatophyta; Magnoliophyta; Mesangiospermae; eudicotyledons; early-diverging eudicotyledons; Ranunculales; Ranunculaceae; Thalictroideae; Aquilegia
Acoerulea195_2323_rc	REXdb_ID8532	9591	phytozomeV10/Acoerulea_195_v1.fa/scaffold_46:1402466-1412056	Aquilegia coerulea	cellular organisms; Eukaryota; Viridiplantae; Streptophyta; Streptophytina; Embryophyta; Tracheophyta; Euphyllophyta; Spermatophyta; Magnoliophyta; Mesangiospermae; eudicotyledons; early-diverging eudicotyledons; Ranunculales; Ranunculaceae; Thalictroideae; Aquilegia
Acoerulea195_2324_rc	REXdb_ID7632	9802	phytozomeV10/Acoerulea_195_v1.fa/scaffold_46:1421989-1431790	Aquilegia coerulea	cellular organisms; Eukaryota; Viridiplantae; Streptophyta; Streptophytina; Embryophyta; Tracheophyta; Euphyllophyta; Spermatophyta; Magnoliophyta; Mesangiospermae; eudicotyledons; early-diverging eudicotyledons; Ranunculales; Ranunculaceae; Thalictroideae; Aquilegia
Acoerulea195_2331_rc	REXdb_ID13401	5223	phytozomeV10/Acoerulea_195_v1.fa/scaffold_46:1827080-1832302	Aquilegia coerulea	cellular organisms; Eukaryota; Viridiplantae; Streptophyta; Streptophytina; Embryophyta; Tracheophyta; Euphyllophyta; Spermatophyta; Magnoliophyta; Mesangiospermae; eudicotyledons; early-diverging eudicotyledons; Ranunculales; Ranunculaceae; Thalictroideae; Aquilegia
Acoerulea195_2333	REXdb_ID3919	8515	phytozomeV10/Acoerulea_195_v1.fa/scaffold_46:1980056-1988570	Aquilegia coerulea	cellular organisms; Eukaryota; Viridiplantae; Streptophyta; Streptophytina; Embryophyta; Tracheophyta; Euphyllophyta; Spermatophyta; Magnoliophyta; Mesangiospermae; eudicotyledons; early-diverging eudicotyledons; Ranunculales; Ranunculaceae; Thalictroideae; Aquilegia
Acoerulea195_2336	REXdb_ID7688	9889	phytozomeV10/Acoerulea_195_v1.fa/scaffold_47:93968-103856	Aquilegia coerulea	cellular organisms; Eukaryota; Viridiplantae; Streptophyta; Streptophytina; Embryophyta; Tracheophyta; Euphyllophyta; Spermatophyta; Magnoliophyta; Mesangiospermae; eudicotyledons; early-diverging eudicotyledons; Ranunculales; Ranunculaceae; Thalictroideae; Aquilegia
Acoerulea195_2337_rc	REXdb_ID7881	9720	phytozomeV10/Acoerulea_195_v1.fa/scaffold_47:147644-157363	Aquilegia coerulea	cellular organisms; Eukaryota; Viridiplantae; Streptophyta; Streptophytina; Embryophyta; Tracheophyta; Euphyllophyta; Spermatophyta; Magnoliophyta; Mesangiospermae; eudicotyledons; early-diverging eudicotyledons; Ranunculales; Ranunculaceae; Thalictroideae; Aquilegia
Acoerulea195_2338	REXdb_ID4868	5380	phytozomeV10/Acoerulea_195_v1.fa/scaffold_47:158612-163991	Aquilegia coerulea	cellular organisms; Eukaryota; Viridiplantae; Streptophyta; Streptophytina; Embryophyta; Tracheophyta; Euphyllophyta; Spermatophyta; Magnoliophyta; Mesangiospermae; eudicotyledons; early-diverging eudicotyledons; Ranunculales; Ranunculaceae; Thalictroideae; Aquilegia
Acoerulea195_2341_rc	REXdb_ID7689	9921	phytozomeV10/Acoerulea_195_v1.fa/scaffold_47:241051-250971	Aquilegia coerulea	cellular organisms; Eukaryota; Viridiplantae; Streptophyta; Streptophytina; Embryophyta; Tracheophyta; Euphyllophyta; Spermatophyta; Magnoliophyta; Mesangiospermae; eudicotyledons; early-diverging eudicotyledons; Ranunculales; Ranunculaceae; Thalictroideae; Aquilegia
Acoerulea195_2342_rc	REXdb_ID7755	9747	phytozomeV10/Acoerulea_195_v1.fa/scaffold_47:257294-267040	Aquilegia coerulea	cellular organisms; Eukaryota; Viridiplantae; Streptophyta; Streptophytina; Embryophyta; Tracheophyta; Euphyllophyta; Spermatophyta; Magnoliophyta; Mesangiospermae; eudicotyledons; early-diverging eudicotyledons; Ranunculales; Ranunculaceae; Thalictroideae; Aquilegia
Acoerulea195_2345	REXdb_ID3920	10305	phytozomeV10/Acoerulea_195_v1.fa/scaffold_47:520368-530672	Aquilegia coerulea	cellular organisms; Eukaryota; Viridiplantae; Streptophyta; Streptophytina; Embryophyta; Tracheophyta; Euphyllophyta; Spermatophyta; Magnoliophyta; Mesangiospermae; eudicotyledons; early-diverging eudicotyledons; Ranunculales; Ranunculaceae; Thalictroideae; Aquilegia
Acoerulea195_2348	REXdb_ID7953	9748	phytozomeV10/Acoerulea_195_v1.fa/scaffold_47:796001-805748	Aquilegia coerulea	cellular organisms; Eukaryota; Viridiplantae; Streptophyta; Streptophytina; Embryophyta; Tracheophyta; Euphyllophyta; Spermatophyta; Magnoliophyta; Mesangiospermae; eudicotyledons; early-diverging eudicotyledons; Ranunculales; Ranunculaceae; Thalictroideae; Aquilegia
Acoerulea195_2349	REXdb_ID4869	5495	phytozomeV10/Acoerulea_195_v1.fa/scaffold_47:814076-819570	Aquilegia coerulea	cellular organisms; Eukaryota; Viridiplantae; Streptophyta; Streptophytina; Embryophyta; Tracheophyta; Euphyllophyta; Spermatophyta; Magnoliophyta; Mesangiospermae; eudicotyledons; early-diverging eudicotyledons; Ranunculales; Ranunculaceae; Thalictroideae; Aquilegia
Acoerulea195_2354	REXdb_ID7714	9839	phytozomeV10/Acoerulea_195_v1.fa/scaffold_47:1280846-1290684	Aquilegia coerulea	cellular organisms; Eukaryota; Viridiplantae; Streptophyta; Streptophytina; Embryophyta; Tracheophyta; Euphyllophyta; Spermatophyta; Magnoliophyta; Mesangiospermae; eudicotyledons; early-diverging eudicotyledons; Ranunculales; Ranunculaceae; Thalictroideae; Aquilegia
Acoerulea195_2355_rc	REXdb_ID7822	9897	phytozomeV10/Acoerulea_195_v1.fa/scaffold_47:1303450-1313346	Aquilegia coerulea	cellular organisms; Eukaryota; Viridiplantae; Streptophyta; Streptophytina; Embryophyta; Tracheophyta; Euphyllophyta; Spermatophyta; Magnoliophyta; Mesangiospermae; eudicotyledons; early-diverging eudicotyledons; Ranunculales; Ranunculaceae; Thalictroideae; Aquilegia
Acoerulea195_2359	REXdb_ID4870	5381	phytozomeV10/Acoerulea_195_v1.fa/scaffold_47:1574883-1580263	Aquilegia coerulea	cellular organisms; Eukaryota; Viridiplantae; Streptophyta; Streptophytina; Embryophyta; Tracheophyta; Euphyllophyta; Spermatophyta; Magnoliophyta; Mesangiospermae; eudicotyledons; early-diverging eudicotyledons; Ranunculales; Ranunculaceae; Thalictroideae; Aquilegia
Acoerulea195_236	REXdb_ID3921	8265	phytozomeV10/Acoerulea_195_v1.fa/scaffold_3:1727517-1735781	Aquilegia coerulea	cellular organisms; Eukaryota; Viridiplantae; Streptophyta; Streptophytina; Embryophyta; Tracheophyta; Euphyllophyta; Spermatophyta; Magnoliophyta; Mesangiospermae; eudicotyledons; early-diverging eudicotyledons; Ranunculales; Ranunculaceae; Thalictroideae; Aquilegia
Acoerulea195_2364	REXdb_ID11	4690	phytozomeV10/Acoerulea_195_v1.fa/scaffold_47:1705973-1710662	Aquilegia coerulea	cellular organisms; Eukaryota; Viridiplantae; Streptophyta; Streptophytina; Embryophyta; Tracheophyta; Euphyllophyta; Spermatophyta; Magnoliophyta; Mesangiospermae; eudicotyledons; early-diverging eudicotyledons; Ranunculales; Ranunculaceae; Thalictroideae; Aquilegia
Acoerulea195_2366_rc	REXdb_ID7986	9884	phytozomeV10/Acoerulea_195_v1.fa/scaffold_47:1843589-1853472	Aquilegia coerulea	cellular organisms; Eukaryota; Viridiplantae; Streptophyta; Streptophytina; Embryophyta; Tracheophyta; Euphyllophyta; Spermatophyta; Magnoliophyta; Mesangiospermae; eudicotyledons; early-diverging eudicotyledons; Ranunculales; Ranunculaceae; Thalictroideae; Aquilegia
Acoerulea195_2371_rc	REXdb_ID7657	9101	phytozomeV10/Acoerulea_195_v1.fa/scaffold_47:1908037-1917137	Aquilegia coerulea	cellular organisms; Eukaryota; Viridiplantae; Streptophyta; Streptophytina; Embryophyta; Tracheophyta; Euphyllophyta; Spermatophyta; Magnoliophyta; Mesangiospermae; eudicotyledons; early-diverging eudicotyledons; Ranunculales; Ranunculaceae; Thalictroideae; Aquilegia
Acoerulea195_2376_rc	REXdb_ID7954	8328	phytozomeV10/Acoerulea_195_v1.fa/scaffold_48:430832-439159	Aquilegia coerulea	cellular organisms; Eukaryota; Viridiplantae; Streptophyta; Streptophytina; Embryophyta; Tracheophyta; Euphyllophyta; Spermatophyta; Magnoliophyta; Mesangiospermae; eudicotyledons; early-diverging eudicotyledons; Ranunculales; Ranunculaceae; Thalictroideae; Aquilegia
Acoerulea195_2380	REXdb_ID7627	9902	phytozomeV10/Acoerulea_195_v1.fa/scaffold_48:594727-604628	Aquilegia coerulea	cellular organisms; Eukaryota; Viridiplantae; Streptophyta; Streptophytina; Embryophyta; Tracheophyta; Euphyllophyta; Spermatophyta; Magnoliophyta; Mesangiospermae; eudicotyledons; early-diverging eudicotyledons; Ranunculales; Ranunculaceae; Thalictroideae; Aquilegia
Acoerulea195_2382	REXdb_ID3922	8341	phytozomeV10/Acoerulea_195_v1.fa/scaffold_48:879032-887372	Aquilegia coerulea	cellular organisms; Eukaryota; Viridiplantae; Streptophyta; Streptophytina; Embryophyta; Tracheophyta; Euphyllophyta; Spermatophyta; Magnoliophyta; Mesangiospermae; eudicotyledons; early-diverging eudicotyledons; Ranunculales; Ranunculaceae; Thalictroideae; Aquilegia
Acoerulea195_239	REXdb_ID2696	6305	phytozomeV10/Acoerulea_195_v1.fa/scaffold_3:1823381-1829685	Aquilegia coerulea	cellular organisms; Eukaryota; Viridiplantae; Streptophyta; Streptophytina; Embryophyta; Tracheophyta; Euphyllophyta; Spermatophyta; Magnoliophyta; Mesangiospermae; eudicotyledons; early-diverging eudicotyledons; Ranunculales; Ranunculaceae; Thalictroideae; Aquilegia
Acoerulea195_2395	REXdb_ID11800	5896	phytozomeV10/Acoerulea_195_v1.fa/scaffold_48:1696779-1702674	Aquilegia coerulea	cellular organisms; Eukaryota; Viridiplantae; Streptophyta; Streptophytina; Embryophyta; Tracheophyta; Euphyllophyta; Spermatophyta; Magnoliophyta; Mesangiospermae; eudicotyledons; early-diverging eudicotyledons; Ranunculales; Ranunculaceae; Thalictroideae; Aquilegia
Acoerulea195_2397	REXdb_ID7804	9834	phytozomeV10/Acoerulea_195_v1.fa/scaffold_48:1743740-1753573	Aquilegia coerulea	cellular organisms; Eukaryota; Viridiplantae; Streptophyta; Streptophytina; Embryophyta; Tracheophyta; Euphyllophyta; Spermatophyta; Magnoliophyta; Mesangiospermae; eudicotyledons; early-diverging eudicotyledons; Ranunculales; Ranunculaceae; Thalictroideae; Aquilegia
Acoerulea195_2398	REXdb_ID7725	9897	phytozomeV10/Acoerulea_195_v1.fa/scaffold_48:1758221-1768117	Aquilegia coerulea	cellular organisms; Eukaryota; Viridiplantae; Streptophyta; Streptophytina; Embryophyta; Tracheophyta; Euphyllophyta; Spermatophyta; Magnoliophyta; Mesangiospermae; eudicotyledons; early-diverging eudicotyledons; Ranunculales; Ranunculaceae; Thalictroideae; Aquilegia
Acoerulea195_240	REXdb_ID7629	9864	phytozomeV10/Acoerulea_195_v1.fa/scaffold_3:1864917-1874780	Aquilegia coerulea	cellular organisms; Eukaryota; Viridiplantae; Streptophyta; Streptophytina; Embryophyta; Tracheophyta; Euphyllophyta; Spermatophyta; Magnoliophyta; Mesangiospermae; eudicotyledons; early-diverging eudicotyledons; Ranunculales; Ranunculaceae; Thalictroideae; Aquilegia
Acoerulea195_2403	REXdb_ID7791	9672	phytozomeV10/Acoerulea_195_v1.fa/scaffold_48:1951960-1961631	Aquilegia coerulea	cellular organisms; Eukaryota; Viridiplantae; Streptophyta; Streptophytina; Embryophyta; Tracheophyta; Euphyllophyta; Spermatophyta; Magnoliophyta; Mesangiospermae; eudicotyledons; early-diverging eudicotyledons; Ranunculales; Ranunculaceae; Thalictroideae; Aquilegia
Acoerulea195_2404	REXdb_ID7808	9752	phytozomeV10/Acoerulea_195_v1.fa/scaffold_49:22875-32626	Aquilegia coerulea	cellular organisms; Eukaryota; Viridiplantae; Streptophyta; Streptophytina; Embryophyta; Tracheophyta; Euphyllophyta; Spermatophyta; Magnoliophyta; Mesangiospermae; eudicotyledons; early-diverging eudicotyledons; Ranunculales; Ranunculaceae; Thalictroideae; Aquilegia
Acoerulea195_2405_rc	REXdb_ID8509	9524	phytozomeV10/Acoerulea_195_v1.fa/scaffold_49:56337-65860	Aquilegia coerulea	cellular organisms; Eukaryota; Viridiplantae; Streptophyta; Streptophytina; Embryophyta; Tracheophyta; Euphyllophyta; Spermatophyta; Magnoliophyta; Mesangiospermae; eudicotyledons; early-diverging eudicotyledons; Ranunculales; Ranunculaceae; Thalictroideae; Aquilegia
Acoerulea195_2407_rc	REXdb_ID9720	8313	phytozomeV10/Acoerulea_195_v1.fa/scaffold_49:77195-85507	Aquilegia coerulea	cellular organisms; Eukaryota; Viridiplantae; Streptophyta; Streptophytina; Embryophyta; Tracheophyta; Euphyllophyta; Spermatophyta; Magnoliophyta; Mesangiospermae; eudicotyledons; early-diverging eudicotyledons; Ranunculales; Ranunculaceae; Thalictroideae; Aquilegia
Acoerulea195_241	REXdb_ID7658	9880	phytozomeV10/Acoerulea_195_v1.fa/scaffold_3:1931319-1941198	Aquilegia coerulea	cellular organisms; Eukaryota; Viridiplantae; Streptophyta; Streptophytina; Embryophyta; Tracheophyta; Euphyllophyta; Spermatophyta; Magnoliophyta; Mesangiospermae; eudicotyledons; early-diverging eudicotyledons; Ranunculales; Ranunculaceae; Thalictroideae; Aquilegia
Acoerulea195_2411_rc	REXdb_ID7828	9827	phytozomeV10/Acoerulea_195_v1.fa/scaffold_49:501957-511783	Aquilegia coerulea	cellular organisms; Eukaryota; Viridiplantae; Streptophyta; Streptophytina; Embryophyta; Tracheophyta; Euphyllophyta; Spermatophyta; Magnoliophyta; Mesangiospermae; eudicotyledons; early-diverging eudicotyledons; Ranunculales; Ranunculaceae; Thalictroideae; Aquilegia
Acoerulea195_2414	REXdb_ID7841	9919	phytozomeV10/Acoerulea_195_v1.fa/scaffold_49:795605-805523	Aquilegia coerulea	cellular organisms; Eukaryota; Viridiplantae; Streptophyta; Streptophytina; Embryophyta; Tracheophyta; Euphyllophyta; Spermatophyta; Magnoliophyta; Mesangiospermae; eudicotyledons; early-diverging eudicotyledons; Ranunculales; Ranunculaceae; Thalictroideae; Aquilegia
Acoerulea195_2416_rc	REXdb_ID4871	5460	phytozomeV10/Acoerulea_195_v1.fa/scaffold_49:1061882-1067341	Aquilegia coerulea	cellular organisms; Eukaryota; Viridiplantae; Streptophyta; Streptophytina; Embryophyta; Tracheophyta; Euphyllophyta; Spermatophyta; Magnoliophyta; Mesangiospermae; eudicotyledons; early-diverging eudicotyledons; Ranunculales; Ranunculaceae; Thalictroideae; Aquilegia
Acoerulea195_2419	REXdb_ID8521	9585	phytozomeV10/Acoerulea_195_v1.fa/scaffold_49:1564813-1574397	Aquilegia coerulea	cellular organisms; Eukaryota; Viridiplantae; Streptophyta; Streptophytina; Embryophyta; Tracheophyta; Euphyllophyta; Spermatophyta; Magnoliophyta; Mesangiospermae; eudicotyledons; early-diverging eudicotyledons; Ranunculales; Ranunculaceae; Thalictroideae; Aquilegia
Acoerulea195_242	REXdb_ID3923	10075	phytozomeV10/Acoerulea_195_v1.fa/scaffold_3:2203003-2213077	Aquilegia coerulea	cellular organisms; Eukaryota; Viridiplantae; Streptophyta; Streptophytina; Embryophyta; Tracheophyta; Euphyllophyta; Spermatophyta; Magnoliophyta; Mesangiospermae; eudicotyledons; early-diverging eudicotyledons; Ranunculales; Ranunculaceae; Thalictroideae; Aquilegia
Acoerulea195_2420_rc	REXdb_ID8555	9547	phytozomeV10/Acoerulea_195_v1.fa/scaffold_50:67112-76658	Aquilegia coerulea	cellular organisms; Eukaryota; Viridiplantae; Streptophyta; Streptophytina; Embryophyta; Tracheophyta; Euphyllophyta; Spermatophyta; Magnoliophyta; Mesangiospermae; eudicotyledons; early-diverging eudicotyledons; Ranunculales; Ranunculaceae; Thalictroideae; Aquilegia
Acoerulea195_2421_rc	REXdb_ID7842	9727	phytozomeV10/Acoerulea_195_v1.fa/scaffold_50:99675-109401	Aquilegia coerulea	cellular organisms; Eukaryota; Viridiplantae; Streptophyta; Streptophytina; Embryophyta; Tracheophyta; Euphyllophyta; Spermatophyta; Magnoliophyta; Mesangiospermae; eudicotyledons; early-diverging eudicotyledons; Ranunculales; Ranunculaceae; Thalictroideae; Aquilegia
Acoerulea195_2423	REXdb_ID7642	9835	phytozomeV10/Acoerulea_195_v1.fa/scaffold_50:157896-167730	Aquilegia coerulea	cellular organisms; Eukaryota; Viridiplantae; Streptophyta; Streptophytina; Embryophyta; Tracheophyta; Euphyllophyta; Spermatophyta; Magnoliophyta; Mesangiospermae; eudicotyledons; early-diverging eudicotyledons; Ranunculales; Ranunculaceae; Thalictroideae; Aquilegia
Acoerulea195_2427	REXdb_ID3924	7999	phytozomeV10/Acoerulea_195_v1.fa/scaffold_50:332617-340615	Aquilegia coerulea	cellular organisms; Eukaryota; Viridiplantae; Streptophyta; Streptophytina; Embryophyta; Tracheophyta; Euphyllophyta; Spermatophyta; Magnoliophyta; Mesangiospermae; eudicotyledons; early-diverging eudicotyledons; Ranunculales; Ranunculaceae; Thalictroideae; Aquilegia
Acoerulea195_2428_rc	REXdb_ID7904	9735	phytozomeV10/Acoerulea_195_v1.fa/scaffold_50:351818-361552	Aquilegia coerulea	cellular organisms; Eukaryota; Viridiplantae; Streptophyta; Streptophytina; Embryophyta; Tracheophyta; Euphyllophyta; Spermatophyta; Magnoliophyta; Mesangiospermae; eudicotyledons; early-diverging eudicotyledons; Ranunculales; Ranunculaceae; Thalictroideae; Aquilegia
Acoerulea195_2429_rc	REXdb_ID8519	9527	phytozomeV10/Acoerulea_195_v1.fa/scaffold_50:367259-376785	Aquilegia coerulea	cellular organisms; Eukaryota; Viridiplantae; Streptophyta; Streptophytina; Embryophyta; Tracheophyta; Euphyllophyta; Spermatophyta; Magnoliophyta; Mesangiospermae; eudicotyledons; early-diverging eudicotyledons; Ranunculales; Ranunculaceae; Thalictroideae; Aquilegia
Acoerulea195_2434	REXdb_ID7996	9896	phytozomeV10/Acoerulea_195_v1.fa/scaffold_50:704383-714278	Aquilegia coerulea	cellular organisms; Eukaryota; Viridiplantae; Streptophyta; Streptophytina; Embryophyta; Tracheophyta; Euphyllophyta; Spermatophyta; Magnoliophyta; Mesangiospermae; eudicotyledons; early-diverging eudicotyledons; Ranunculales; Ranunculaceae; Thalictroideae; Aquilegia
Acoerulea195_2435	REXdb_ID8006	9889	phytozomeV10/Acoerulea_195_v1.fa/scaffold_50:797617-807505	Aquilegia coerulea	cellular organisms; Eukaryota; Viridiplantae; Streptophyta; Streptophytina; Embryophyta; Tracheophyta; Euphyllophyta; Spermatophyta; Magnoliophyta; Mesangiospermae; eudicotyledons; early-diverging eudicotyledons; Ranunculales; Ranunculaceae; Thalictroideae; Aquilegia
Acoerulea195_2439	REXdb_ID4872	5598	phytozomeV10/Acoerulea_195_v1.fa/scaffold_50:960374-965971	Aquilegia coerulea	cellular organisms; Eukaryota; Viridiplantae; Streptophyta; Streptophytina; Embryophyta; Tracheophyta; Euphyllophyta; Spermatophyta; Magnoliophyta; Mesangiospermae; eudicotyledons; early-diverging eudicotyledons; Ranunculales; Ranunculaceae; Thalictroideae; Aquilegia
Acoerulea195_2440_rc	REXdb_ID7876	9710	phytozomeV10/Acoerulea_195_v1.fa/scaffold_50:1108877-1118586	Aquilegia coerulea	cellular organisms; Eukaryota; Viridiplantae; Streptophyta; Streptophytina; Embryophyta; Tracheophyta; Euphyllophyta; Spermatophyta; Magnoliophyta; Mesangiospermae; eudicotyledons; early-diverging eudicotyledons; Ranunculales; Ranunculaceae; Thalictroideae; Aquilegia
Acoerulea195_2441	REXdb_ID8503	9504	phytozomeV10/Acoerulea_195_v1.fa/scaffold_50:1127158-1136661	Aquilegia coerulea	cellular organisms; Eukaryota; Viridiplantae; Streptophyta; Streptophytina; Embryophyta; Tracheophyta; Euphyllophyta; Spermatophyta; Magnoliophyta; Mesangiospermae; eudicotyledons; early-diverging eudicotyledons; Ranunculales; Ranunculaceae; Thalictroideae; Aquilegia
Acoerulea195_2442	REXdb_ID8015	9836	phytozomeV10/Acoerulea_195_v1.fa/scaffold_50:1156306-1166141	Aquilegia coerulea	cellular organisms; Eukaryota; Viridiplantae; Streptophyta; Streptophytina; Embryophyta; Tracheophyta; Euphyllophyta; Spermatophyta; Magnoliophyta; Mesangiospermae; eudicotyledons; early-diverging eudicotyledons; Ranunculales; Ranunculaceae; Thalictroideae; Aquilegia
Acoerulea195_2443_rc	REXdb_ID7701	12077	phytozomeV10/Acoerulea_195_v1.fa/scaffold_50:1219134-1231210	Aquilegia coerulea	cellular organisms; Eukaryota; Viridiplantae; Streptophyta; Streptophytina; Embryophyta; Tracheophyta; Euphyllophyta; Spermatophyta; Magnoliophyta; Mesangiospermae; eudicotyledons; early-diverging eudicotyledons; Ranunculales; Ranunculaceae; Thalictroideae; Aquilegia
Acoerulea195_2445	REXdb_ID7901	9682	phytozomeV10/Acoerulea_195_v1.fa/scaffold_50:1371290-1380971	Aquilegia coerulea	cellular organisms; Eukaryota; Viridiplantae; Streptophyta; Streptophytina; Embryophyta; Tracheophyta; Euphyllophyta; Spermatophyta; Magnoliophyta; Mesangiospermae; eudicotyledons; early-diverging eudicotyledons; Ranunculales; Ranunculaceae; Thalictroideae; Aquilegia
Acoerulea195_245_rc	REXdb_ID3926	8465	phytozomeV10/Acoerulea_195_v1.fa/scaffold_3:2491422-2499886	Aquilegia coerulea	cellular organisms; Eukaryota; Viridiplantae; Streptophyta; Streptophytina; Embryophyta; Tracheophyta; Euphyllophyta; Spermatophyta; Magnoliophyta; Mesangiospermae; eudicotyledons; early-diverging eudicotyledons; Ranunculales; Ranunculaceae; Thalictroideae; Aquilegia
Acoerulea195_2453	REXdb_ID3925	8743	phytozomeV10/Acoerulea_195_v1.fa/scaffold_50:1715580-1724322	Aquilegia coerulea	cellular organisms; Eukaryota; Viridiplantae; Streptophyta; Streptophytina; Embryophyta; Tracheophyta; Euphyllophyta; Spermatophyta; Magnoliophyta; Mesangiospermae; eudicotyledons; early-diverging eudicotyledons; Ranunculales; Ranunculaceae; Thalictroideae; Aquilegia
Acoerulea195_2456	REXdb_ID3021	4892	phytozomeV10/Acoerulea_195_v1.fa/scaffold_51:205052-209943	Aquilegia coerulea	cellular organisms; Eukaryota; Viridiplantae; Streptophyta; Streptophytina; Embryophyta; Tracheophyta; Euphyllophyta; Spermatophyta; Magnoliophyta; Mesangiospermae; eudicotyledons; early-diverging eudicotyledons; Ranunculales; Ranunculaceae; Thalictroideae; Aquilegia
Acoerulea195_2459	REXdb_ID7702	9670	phytozomeV10/Acoerulea_195_v1.fa/scaffold_51:475664-485333	Aquilegia coerulea	cellular organisms; Eukaryota; Viridiplantae; Streptophyta; Streptophytina; Embryophyta; Tracheophyta; Euphyllophyta; Spermatophyta; Magnoliophyta; Mesangiospermae; eudicotyledons; early-diverging eudicotyledons; Ranunculales; Ranunculaceae; Thalictroideae; Aquilegia
Acoerulea195_2460_rc	REXdb_ID1792	5183	phytozomeV10/Acoerulea_195_v1.fa/scaffold_51:507097-512279	Aquilegia coerulea	cellular organisms; Eukaryota; Viridiplantae; Streptophyta; Streptophytina; Embryophyta; Tracheophyta; Euphyllophyta; Spermatophyta; Magnoliophyta; Mesangiospermae; eudicotyledons; early-diverging eudicotyledons; Ranunculales; Ranunculaceae; Thalictroideae; Aquilegia
Acoerulea195_2469	REXdb_ID4873	6234	phytozomeV10/Acoerulea_195_v1.fa/scaffold_51:1127356-1133589	Aquilegia coerulea	cellular organisms; Eukaryota; Viridiplantae; Streptophyta; Streptophytina; Embryophyta; Tracheophyta; Euphyllophyta; Spermatophyta; Magnoliophyta; Mesangiospermae; eudicotyledons; early-diverging eudicotyledons; Ranunculales; Ranunculaceae; Thalictroideae; Aquilegia
Acoerulea195_2471	REXdb_ID4874	6722	phytozomeV10/Acoerulea_195_v1.fa/scaffold_51:1144131-1150852	Aquilegia coerulea	cellular organisms; Eukaryota; Viridiplantae; Streptophyta; Streptophytina; Embryophyta; Tracheophyta; Euphyllophyta; Spermatophyta; Magnoliophyta; Mesangiospermae; eudicotyledons; early-diverging eudicotyledons; Ranunculales; Ranunculaceae; Thalictroideae; Aquilegia
Acoerulea195_2473	REXdb_ID4875	5364	phytozomeV10/Acoerulea_195_v1.fa/scaffold_51:1200756-1206119	Aquilegia coerulea	cellular organisms; Eukaryota; Viridiplantae; Streptophyta; Streptophytina; Embryophyta; Tracheophyta; Euphyllophyta; Spermatophyta; Magnoliophyta; Mesangiospermae; eudicotyledons; early-diverging eudicotyledons; Ranunculales; Ranunculaceae; Thalictroideae; Aquilegia
Acoerulea195_2477	REXdb_ID3022	4757	phytozomeV10/Acoerulea_195_v1.fa/scaffold_51:1366125-1370881	Aquilegia coerulea	cellular organisms; Eukaryota; Viridiplantae; Streptophyta; Streptophytina; Embryophyta; Tracheophyta; Euphyllophyta; Spermatophyta; Magnoliophyta; Mesangiospermae; eudicotyledons; early-diverging eudicotyledons; Ranunculales; Ranunculaceae; Thalictroideae; Aquilegia
Acoerulea195_2478	REXdb_ID7659	9906	phytozomeV10/Acoerulea_195_v1.fa/scaffold_51:1431744-1441649	Aquilegia coerulea	cellular organisms; Eukaryota; Viridiplantae; Streptophyta; Streptophytina; Embryophyta; Tracheophyta; Euphyllophyta; Spermatophyta; Magnoliophyta; Mesangiospermae; eudicotyledons; early-diverging eudicotyledons; Ranunculales; Ranunculaceae; Thalictroideae; Aquilegia
Acoerulea195_2487_rc	REXdb_ID7932	9678	phytozomeV10/Acoerulea_195_v1.fa/scaffold_52:552324-562001	Aquilegia coerulea	cellular organisms; Eukaryota; Viridiplantae; Streptophyta; Streptophytina; Embryophyta; Tracheophyta; Euphyllophyta; Spermatophyta; Magnoliophyta; Mesangiospermae; eudicotyledons; early-diverging eudicotyledons; Ranunculales; Ranunculaceae; Thalictroideae; Aquilegia
Acoerulea195_2494_rc	REXdb_ID3927	8464	phytozomeV10/Acoerulea_195_v1.fa/scaffold_52:1322119-1330582	Aquilegia coerulea	cellular organisms; Eukaryota; Viridiplantae; Streptophyta; Streptophytina; Embryophyta; Tracheophyta; Euphyllophyta; Spermatophyta; Magnoliophyta; Mesangiospermae; eudicotyledons; early-diverging eudicotyledons; Ranunculales; Ranunculaceae; Thalictroideae; Aquilegia
Acoerulea195_2495_rc	REXdb_ID3928	8476	phytozomeV10/Acoerulea_195_v1.fa/scaffold_52:1395143-1403618	Aquilegia coerulea	cellular organisms; Eukaryota; Viridiplantae; Streptophyta; Streptophytina; Embryophyta; Tracheophyta; Euphyllophyta; Spermatophyta; Magnoliophyta; Mesangiospermae; eudicotyledons; early-diverging eudicotyledons; Ranunculales; Ranunculaceae; Thalictroideae; Aquilegia
Acoerulea195_2497	REXdb_ID9738	14248	phytozomeV10/Acoerulea_195_v1.fa/scaffold_52:1443286-1457533	Aquilegia coerulea	cellular organisms; Eukaryota; Viridiplantae; Streptophyta; Streptophytina; Embryophyta; Tracheophyta; Euphyllophyta; Spermatophyta; Magnoliophyta; Mesangiospermae; eudicotyledons; early-diverging eudicotyledons; Ranunculales; Ranunculaceae; Thalictroideae; Aquilegia
Acoerulea195_2499	REXdb_ID3929	7332	phytozomeV10/Acoerulea_195_v1.fa/scaffold_52:1557195-1564526	Aquilegia coerulea	cellular organisms; Eukaryota; Viridiplantae; Streptophyta; Streptophytina; Embryophyta; Tracheophyta; Euphyllophyta; Spermatophyta; Magnoliophyta; Mesangiospermae; eudicotyledons; early-diverging eudicotyledons; Ranunculales; Ranunculaceae; Thalictroideae; Aquilegia
Acoerulea195_25_rc	REXdb_ID8551	9523	phytozomeV10/Acoerulea_195_v1.fa/scaffold_1:2094964-2104486	Aquilegia coerulea	cellular organisms; Eukaryota; Viridiplantae; Streptophyta; Streptophytina; Embryophyta; Tracheophyta; Euphyllophyta; Spermatophyta; Magnoliophyta; Mesangiospermae; eudicotyledons; early-diverging eudicotyledons; Ranunculales; Ranunculaceae; Thalictroideae; Aquilegia
Acoerulea195_2512	REXdb_ID9305	10257	phytozomeV10/Acoerulea_195_v1.fa/scaffold_53:113420-123676	Aquilegia coerulea	cellular organisms; Eukaryota; Viridiplantae; Streptophyta; Streptophytina; Embryophyta; Tracheophyta; Euphyllophyta; Spermatophyta; Magnoliophyta; Mesangiospermae; eudicotyledons; early-diverging eudicotyledons; Ranunculales; Ranunculaceae; Thalictroideae; Aquilegia
Acoerulea195_2521_rc	REXdb_ID8016	9661	phytozomeV10/Acoerulea_195_v1.fa/scaffold_53:823998-833658	Aquilegia coerulea	cellular organisms; Eukaryota; Viridiplantae; Streptophyta; Streptophytina; Embryophyta; Tracheophyta; Euphyllophyta; Spermatophyta; Magnoliophyta; Mesangiospermae; eudicotyledons; early-diverging eudicotyledons; Ranunculales; Ranunculaceae; Thalictroideae; Aquilegia
Acoerulea195_2524	REXdb_ID7833	9807	phytozomeV10/Acoerulea_195_v1.fa/scaffold_53:1407916-1417722	Aquilegia coerulea	cellular organisms; Eukaryota; Viridiplantae; Streptophyta; Streptophytina; Embryophyta; Tracheophyta; Euphyllophyta; Spermatophyta; Magnoliophyta; Mesangiospermae; eudicotyledons; early-diverging eudicotyledons; Ranunculales; Ranunculaceae; Thalictroideae; Aquilegia
Acoerulea195_2525	REXdb_ID7644	9887	phytozomeV10/Acoerulea_195_v1.fa/scaffold_53:1443958-1453844	Aquilegia coerulea	cellular organisms; Eukaryota; Viridiplantae; Streptophyta; Streptophytina; Embryophyta; Tracheophyta; Euphyllophyta; Spermatophyta; Magnoliophyta; Mesangiospermae; eudicotyledons; early-diverging eudicotyledons; Ranunculales; Ranunculaceae; Thalictroideae; Aquilegia
Acoerulea195_2527_rc	REXdb_ID8496	9491	phytozomeV10/Acoerulea_195_v1.fa/scaffold_54:244807-254297	Aquilegia coerulea	cellular organisms; Eukaryota; Viridiplantae; Streptophyta; Streptophytina; Embryophyta; Tracheophyta; Euphyllophyta; Spermatophyta; Magnoliophyta; Mesangiospermae; eudicotyledons; early-diverging eudicotyledons; Ranunculales; Ranunculaceae; Thalictroideae; Aquilegia
Acoerulea195_253_rc	REXdb_ID6012	11664	phytozomeV10/Acoerulea_195_v1.fa/scaffold_3:3313176-3324839	Aquilegia coerulea	cellular organisms; Eukaryota; Viridiplantae; Streptophyta; Streptophytina; Embryophyta; Tracheophyta; Euphyllophyta; Spermatophyta; Magnoliophyta; Mesangiospermae; eudicotyledons; early-diverging eudicotyledons; Ranunculales; Ranunculaceae; Thalictroideae; Aquilegia
Acoerulea195_2531_rc	REXdb_ID13068	10863	phytozomeV10/Acoerulea_195_v1.fa/scaffold_54:461953-472815	Aquilegia coerulea	cellular organisms; Eukaryota; Viridiplantae; Streptophyta; Streptophytina; Embryophyta; Tracheophyta; Euphyllophyta; Spermatophyta; Magnoliophyta; Mesangiospermae; eudicotyledons; early-diverging eudicotyledons; Ranunculales; Ranunculaceae; Thalictroideae; Aquilegia
Acoerulea195_2533	REXdb_ID7902	9728	phytozomeV10/Acoerulea_195_v1.fa/scaffold_54:811278-821005	Aquilegia coerulea	cellular organisms; Eukaryota; Viridiplantae; Streptophyta; Streptophytina; Embryophyta; Tracheophyta; Euphyllophyta; Spermatophyta; Magnoliophyta; Mesangiospermae; eudicotyledons; early-diverging eudicotyledons; Ranunculales; Ranunculaceae; Thalictroideae; Aquilegia
Acoerulea195_2534_rc	REXdb_ID7961	9880	phytozomeV10/Acoerulea_195_v1.fa/scaffold_54:877728-887607	Aquilegia coerulea	cellular organisms; Eukaryota; Viridiplantae; Streptophyta; Streptophytina; Embryophyta; Tracheophyta; Euphyllophyta; Spermatophyta; Magnoliophyta; Mesangiospermae; eudicotyledons; early-diverging eudicotyledons; Ranunculales; Ranunculaceae; Thalictroideae; Aquilegia
Acoerulea195_2539	REXdb_ID7769	9117	phytozomeV10/Acoerulea_195_v1.fa/scaffold_55:160351-169467	Aquilegia coerulea	cellular organisms; Eukaryota; Viridiplantae; Streptophyta; Streptophytina; Embryophyta; Tracheophyta; Euphyllophyta; Spermatophyta; Magnoliophyta; Mesangiospermae; eudicotyledons; early-diverging eudicotyledons; Ranunculales; Ranunculaceae; Thalictroideae; Aquilegia
Acoerulea195_254_rc	REXdb_ID7882	9813	phytozomeV10/Acoerulea_195_v1.fa/scaffold_3:3348900-3358712	Aquilegia coerulea	cellular organisms; Eukaryota; Viridiplantae; Streptophyta; Streptophytina; Embryophyta; Tracheophyta; Euphyllophyta; Spermatophyta; Magnoliophyta; Mesangiospermae; eudicotyledons; early-diverging eudicotyledons; Ranunculales; Ranunculaceae; Thalictroideae; Aquilegia
Acoerulea195_2546	REXdb_ID8571	9541	phytozomeV10/Acoerulea_195_v1.fa/scaffold_55:521940-531480	Aquilegia coerulea	cellular organisms; Eukaryota; Viridiplantae; Streptophyta; Streptophytina; Embryophyta; Tracheophyta; Euphyllophyta; Spermatophyta; Magnoliophyta; Mesangiospermae; eudicotyledons; early-diverging eudicotyledons; Ranunculales; Ranunculaceae; Thalictroideae; Aquilegia
Acoerulea195_255	REXdb_ID8001	11973	phytozomeV10/Acoerulea_195_v1.fa/scaffold_3:3463756-3475728	Aquilegia coerulea	cellular organisms; Eukaryota; Viridiplantae; Streptophyta; Streptophytina; Embryophyta; Tracheophyta; Euphyllophyta; Spermatophyta; Magnoliophyta; Mesangiospermae; eudicotyledons; early-diverging eudicotyledons; Ranunculales; Ranunculaceae; Thalictroideae; Aquilegia
Acoerulea195_2561_rc	REXdb_ID4876	5406	phytozomeV10/Acoerulea_195_v1.fa/scaffold_55:1428474-1433879	Aquilegia coerulea	cellular organisms; Eukaryota; Viridiplantae; Streptophyta; Streptophytina; Embryophyta; Tracheophyta; Euphyllophyta; Spermatophyta; Magnoliophyta; Mesangiospermae; eudicotyledons; early-diverging eudicotyledons; Ranunculales; Ranunculaceae; Thalictroideae; Aquilegia
Acoerulea195_2562_rc	REXdb_ID3930	8199	phytozomeV10/Acoerulea_195_v1.fa/scaffold_55:1518458-1526656	Aquilegia coerulea	cellular organisms; Eukaryota; Viridiplantae; Streptophyta; Streptophytina; Embryophyta; Tracheophyta; Euphyllophyta; Spermatophyta; Magnoliophyta; Mesangiospermae; eudicotyledons; early-diverging eudicotyledons; Ranunculales; Ranunculaceae; Thalictroideae; Aquilegia
Acoerulea195_2567_rc	REXdb_ID8510	9668	phytozomeV10/Acoerulea_195_v1.fa/scaffold_56:356577-366244	Aquilegia coerulea	cellular organisms; Eukaryota; Viridiplantae; Streptophyta; Streptophytina; Embryophyta; Tracheophyta; Euphyllophyta; Spermatophyta; Magnoliophyta; Mesangiospermae; eudicotyledons; early-diverging eudicotyledons; Ranunculales; Ranunculaceae; Thalictroideae; Aquilegia
Acoerulea195_2568_rc	REXdb_ID7675	9813	phytozomeV10/Acoerulea_195_v1.fa/scaffold_56:370860-380672	Aquilegia coerulea	cellular organisms; Eukaryota; Viridiplantae; Streptophyta; Streptophytina; Embryophyta; Tracheophyta; Euphyllophyta; Spermatophyta; Magnoliophyta; Mesangiospermae; eudicotyledons; early-diverging eudicotyledons; Ranunculales; Ranunculaceae; Thalictroideae; Aquilegia
Acoerulea195_2569	REXdb_ID7823	9756	phytozomeV10/Acoerulea_195_v1.fa/scaffold_56:491889-501644	Aquilegia coerulea	cellular organisms; Eukaryota; Viridiplantae; Streptophyta; Streptophytina; Embryophyta; Tracheophyta; Euphyllophyta; Spermatophyta; Magnoliophyta; Mesangiospermae; eudicotyledons; early-diverging eudicotyledons; Ranunculales; Ranunculaceae; Thalictroideae; Aquilegia
Acoerulea195_257	REXdb_ID7893	9739	phytozomeV10/Acoerulea_195_v1.fa/scaffold_3:3551152-3560890	Aquilegia coerulea	cellular organisms; Eukaryota; Viridiplantae; Streptophyta; Streptophytina; Embryophyta; Tracheophyta; Euphyllophyta; Spermatophyta; Magnoliophyta; Mesangiospermae; eudicotyledons; early-diverging eudicotyledons; Ranunculales; Ranunculaceae; Thalictroideae; Aquilegia
Acoerulea195_2570	REXdb_ID11797	5928	phytozomeV10/Acoerulea_195_v1.fa/scaffold_56:506299-512226	Aquilegia coerulea	cellular organisms; Eukaryota; Viridiplantae; Streptophyta; Streptophytina; Embryophyta; Tracheophyta; Euphyllophyta; Spermatophyta; Magnoliophyta; Mesangiospermae; eudicotyledons; early-diverging eudicotyledons; Ranunculales; Ranunculaceae; Thalictroideae; Aquilegia
Acoerulea195_2571_rc	REXdb_ID11868	5686	phytozomeV10/Acoerulea_195_v1.fa/scaffold_56:536325-542010	Aquilegia coerulea	cellular organisms; Eukaryota; Viridiplantae; Streptophyta; Streptophytina; Embryophyta; Tracheophyta; Euphyllophyta; Spermatophyta; Magnoliophyta; Mesangiospermae; eudicotyledons; early-diverging eudicotyledons; Ranunculales; Ranunculaceae; Thalictroideae; Aquilegia
Acoerulea195_2573_rc	REXdb_ID7787	9880	phytozomeV10/Acoerulea_195_v1.fa/scaffold_56:568462-578341	Aquilegia coerulea	cellular organisms; Eukaryota; Viridiplantae; Streptophyta; Streptophytina; Embryophyta; Tracheophyta; Euphyllophyta; Spermatophyta; Magnoliophyta; Mesangiospermae; eudicotyledons; early-diverging eudicotyledons; Ranunculales; Ranunculaceae; Thalictroideae; Aquilegia
Acoerulea195_2575_rc	REXdb_ID8025	8579	phytozomeV10/Acoerulea_195_v1.fa/scaffold_56:685194-693772	Aquilegia coerulea	cellular organisms; Eukaryota; Viridiplantae; Streptophyta; Streptophytina; Embryophyta; Tracheophyta; Euphyllophyta; Spermatophyta; Magnoliophyta; Mesangiospermae; eudicotyledons; early-diverging eudicotyledons; Ranunculales; Ranunculaceae; Thalictroideae; Aquilegia
Acoerulea195_2579	REXdb_ID7703	9976	phytozomeV10/Acoerulea_195_v1.fa/scaffold_56:948578-958553	Aquilegia coerulea	cellular organisms; Eukaryota; Viridiplantae; Streptophyta; Streptophytina; Embryophyta; Tracheophyta; Euphyllophyta; Spermatophyta; Magnoliophyta; Mesangiospermae; eudicotyledons; early-diverging eudicotyledons; Ranunculales; Ranunculaceae; Thalictroideae; Aquilegia
Acoerulea195_2591_rc	REXdb_ID8042	9853	phytozomeV10/Acoerulea_195_v1.fa/scaffold_56:1569727-1579579	Aquilegia coerulea	cellular organisms; Eukaryota; Viridiplantae; Streptophyta; Streptophytina; Embryophyta; Tracheophyta; Euphyllophyta; Spermatophyta; Magnoliophyta; Mesangiospermae; eudicotyledons; early-diverging eudicotyledons; Ranunculales; Ranunculaceae; Thalictroideae; Aquilegia
Acoerulea195_2593_rc	REXdb_ID3931	8647	phytozomeV10/Acoerulea_195_v1.fa/scaffold_57:43114-51760	Aquilegia coerulea	cellular organisms; Eukaryota; Viridiplantae; Streptophyta; Streptophytina; Embryophyta; Tracheophyta; Euphyllophyta; Spermatophyta; Magnoliophyta; Mesangiospermae; eudicotyledons; early-diverging eudicotyledons; Ranunculales; Ranunculaceae; Thalictroideae; Aquilegia
Acoerulea195_26_rc	REXdb_ID7691	9901	phytozomeV10/Acoerulea_195_v1.fa/scaffold_1:2293723-2303623	Aquilegia coerulea	cellular organisms; Eukaryota; Viridiplantae; Streptophyta; Streptophytina; Embryophyta; Tracheophyta; Euphyllophyta; Spermatophyta; Magnoliophyta; Mesangiospermae; eudicotyledons; early-diverging eudicotyledons; Ranunculales; Ranunculaceae; Thalictroideae; Aquilegia
Acoerulea195_2614_rc	REXdb_ID9313	10416	phytozomeV10/Acoerulea_195_v1.fa/scaffold_58:1265405-1275820	Aquilegia coerulea	cellular organisms; Eukaryota; Viridiplantae; Streptophyta; Streptophytina; Embryophyta; Tracheophyta; Euphyllophyta; Spermatophyta; Magnoliophyta; Mesangiospermae; eudicotyledons; early-diverging eudicotyledons; Ranunculales; Ranunculaceae; Thalictroideae; Aquilegia
Acoerulea195_2619_rc	REXdb_ID8583	9516	phytozomeV10/Acoerulea_195_v1.fa/scaffold_59:150276-159791	Aquilegia coerulea	cellular organisms; Eukaryota; Viridiplantae; Streptophyta; Streptophytina; Embryophyta; Tracheophyta; Euphyllophyta; Spermatophyta; Magnoliophyta; Mesangiospermae; eudicotyledons; early-diverging eudicotyledons; Ranunculales; Ranunculaceae; Thalictroideae; Aquilegia
Acoerulea195_2625	REXdb_ID7766	9853	phytozomeV10/Acoerulea_195_v1.fa/scaffold_59:545328-555180	Aquilegia coerulea	cellular organisms; Eukaryota; Viridiplantae; Streptophyta; Streptophytina; Embryophyta; Tracheophyta; Euphyllophyta; Spermatophyta; Magnoliophyta; Mesangiospermae; eudicotyledons; early-diverging eudicotyledons; Ranunculales; Ranunculaceae; Thalictroideae; Aquilegia
Acoerulea195_2626	REXdb_ID7914	9761	phytozomeV10/Acoerulea_195_v1.fa/scaffold_59:680254-690014	Aquilegia coerulea	cellular organisms; Eukaryota; Viridiplantae; Streptophyta; Streptophytina; Embryophyta; Tracheophyta; Euphyllophyta; Spermatophyta; Magnoliophyta; Mesangiospermae; eudicotyledons; early-diverging eudicotyledons; Ranunculales; Ranunculaceae; Thalictroideae; Aquilegia
Acoerulea195_2629	REXdb_ID7896	9714	phytozomeV10/Acoerulea_195_v1.fa/scaffold_59:727077-736790	Aquilegia coerulea	cellular organisms; Eukaryota; Viridiplantae; Streptophyta; Streptophytina; Embryophyta; Tracheophyta; Euphyllophyta; Spermatophyta; Magnoliophyta; Mesangiospermae; eudicotyledons; early-diverging eudicotyledons; Ranunculales; Ranunculaceae; Thalictroideae; Aquilegia
Acoerulea195_2634_rc	REXdb_ID4877	5468	phytozomeV10/Acoerulea_195_v1.fa/scaffold_59:1004601-1010068	Aquilegia coerulea	cellular organisms; Eukaryota; Viridiplantae; Streptophyta; Streptophytina; Embryophyta; Tracheophyta; Euphyllophyta; Spermatophyta; Magnoliophyta; Mesangiospermae; eudicotyledons; early-diverging eudicotyledons; Ranunculales; Ranunculaceae; Thalictroideae; Aquilegia
Acoerulea195_2639_rc	REXdb_ID7865	9760	phytozomeV10/Acoerulea_195_v1.fa/scaffold_59:1407370-1417129	Aquilegia coerulea	cellular organisms; Eukaryota; Viridiplantae; Streptophyta; Streptophytina; Embryophyta; Tracheophyta; Euphyllophyta; Spermatophyta; Magnoliophyta; Mesangiospermae; eudicotyledons; early-diverging eudicotyledons; Ranunculales; Ranunculaceae; Thalictroideae; Aquilegia
Acoerulea195_2640_rc	REXdb_ID3932	8595	phytozomeV10/Acoerulea_195_v1.fa/scaffold_59:1420805-1429399	Aquilegia coerulea	cellular organisms; Eukaryota; Viridiplantae; Streptophyta; Streptophytina; Embryophyta; Tracheophyta; Euphyllophyta; Spermatophyta; Magnoliophyta; Mesangiospermae; eudicotyledons; early-diverging eudicotyledons; Ranunculales; Ranunculaceae; Thalictroideae; Aquilegia
Acoerulea195_2641_rc	REXdb_ID8036	9945	phytozomeV10/Acoerulea_195_v1.fa/scaffold_59:1469490-1479434	Aquilegia coerulea	cellular organisms; Eukaryota; Viridiplantae; Streptophyta; Streptophytina; Embryophyta; Tracheophyta; Euphyllophyta; Spermatophyta; Magnoliophyta; Mesangiospermae; eudicotyledons; early-diverging eudicotyledons; Ranunculales; Ranunculaceae; Thalictroideae; Aquilegia
Acoerulea195_2645_rc	REXdb_ID3023	4909	phytozomeV10/Acoerulea_195_v1.fa/scaffold_60:116170-121078	Aquilegia coerulea	cellular organisms; Eukaryota; Viridiplantae; Streptophyta; Streptophytina; Embryophyta; Tracheophyta; Euphyllophyta; Spermatophyta; Magnoliophyta; Mesangiospermae; eudicotyledons; early-diverging eudicotyledons; Ranunculales; Ranunculaceae; Thalictroideae; Aquilegia
Acoerulea195_2647_rc	REXdb_ID7987	9943	phytozomeV10/Acoerulea_195_v1.fa/scaffold_60:181542-191484	Aquilegia coerulea	cellular organisms; Eukaryota; Viridiplantae; Streptophyta; Streptophytina; Embryophyta; Tracheophyta; Euphyllophyta; Spermatophyta; Magnoliophyta; Mesangiospermae; eudicotyledons; early-diverging eudicotyledons; Ranunculales; Ranunculaceae; Thalictroideae; Aquilegia
Acoerulea195_2648_rc	REXdb_ID8470	9538	phytozomeV10/Acoerulea_195_v1.fa/scaffold_60:279040-288577	Aquilegia coerulea	cellular organisms; Eukaryota; Viridiplantae; Streptophyta; Streptophytina; Embryophyta; Tracheophyta; Euphyllophyta; Spermatophyta; Magnoliophyta; Mesangiospermae; eudicotyledons; early-diverging eudicotyledons; Ranunculales; Ranunculaceae; Thalictroideae; Aquilegia
Acoerulea195_265	REXdb_ID3933	8571	phytozomeV10/Acoerulea_195_v1.fa/scaffold_3:4398359-4406929	Aquilegia coerulea	cellular organisms; Eukaryota; Viridiplantae; Streptophyta; Streptophytina; Embryophyta; Tracheophyta; Euphyllophyta; Spermatophyta; Magnoliophyta; Mesangiospermae; eudicotyledons; early-diverging eudicotyledons; Ranunculales; Ranunculaceae; Thalictroideae; Aquilegia
Acoerulea195_2654_rc	REXdb_ID7782	9813	phytozomeV10/Acoerulea_195_v1.fa/scaffold_60:642466-652278	Aquilegia coerulea	cellular organisms; Eukaryota; Viridiplantae; Streptophyta; Streptophytina; Embryophyta; Tracheophyta; Euphyllophyta; Spermatophyta; Magnoliophyta; Mesangiospermae; eudicotyledons; early-diverging eudicotyledons; Ranunculales; Ranunculaceae; Thalictroideae; Aquilegia
Acoerulea195_2658	REXdb_ID3934	8501	phytozomeV10/Acoerulea_195_v1.fa/scaffold_60:1041603-1050103	Aquilegia coerulea	cellular organisms; Eukaryota; Viridiplantae; Streptophyta; Streptophytina; Embryophyta; Tracheophyta; Euphyllophyta; Spermatophyta; Magnoliophyta; Mesangiospermae; eudicotyledons; early-diverging eudicotyledons; Ranunculales; Ranunculaceae; Thalictroideae; Aquilegia
Acoerulea195_2659_rc	REXdb_ID4878	6061	phytozomeV10/Acoerulea_195_v1.fa/scaffold_60:1108982-1115042	Aquilegia coerulea	cellular organisms; Eukaryota; Viridiplantae; Streptophyta; Streptophytina; Embryophyta; Tracheophyta; Euphyllophyta; Spermatophyta; Magnoliophyta; Mesangiospermae; eudicotyledons; early-diverging eudicotyledons; Ranunculales; Ranunculaceae; Thalictroideae; Aquilegia
[truncated: 13,328 more rows]

## Sheet: classification_domains_features
original name	REXdb name	PROT-RT-RH-INT cluster [type_CL# (members)]	Classification (new03)	GAG	PROT	RT	RH	INT	aRH	CHD	CHDCR	eORF-3’F	eORF-3’R	eORF-5’F	eORF-5’R	TSD	pbs complementary to 3' tRNA end	pbs complementary to IR in 5'LTR	pbs complementary to 1/2tRNA
[truncated: 13,863 more rows]

[truncated: 1 more sheets: species_summary]
