# Supplementary material for: Systematic survey of plant LTR-retrotransposons elucidates phylogenetic relationships of their polyprotein domains and provides a reference for element classification
Source: Mob DNA. 2019 Jan 3;10:1. doi: 10.1186/s13100-018-0144-1 (PMC6317226; doi:10.1186/s13100-018-0144-1)
Supplement: Supplementary file 3 — Sequences of all polyprotein domains in FASTA format. Individual types of domains are distinguished by a prefix which is followed by a name of DNA sequence of the complete element. For example Ty1-RT__REXdb_ID3879 is a protein sequence of RT domain from Ty1/copia element whose entire DNA sequence name is REXdb_ID3879. Information about sources of DNA sequences and classification of complete elements is provided in the Additional file 1. (FASTA 13368 kb) [file 13100_2018_144_MOESM3_ESM.fasta]

>Ty1-GAG__REXdb_ID1
IYATISTDLLHTILEPDSTAMEAWNRLRDIFQDNxNSRAVTLEQEFSHTSMEDFPNASAY
CQKLKVLSDQLKNVGAPVSNSRLVLQMVAGL
>Ty1-GAG__REXdb_ID4819
IRSCLAQDVKYLVMNDVSAKEMWRKLEEKYMTKTIHNKNYLLRKFYRIDMRRGISMAEHL
NDFTKLIADLANLGVDVSDESKAVCLLNSL
>Ty1-GAG__REXdb_ID4820
IRSCLAQDVKYLVMNDVSAKEMWRKLEEKYMTKTIHNKNYLLRKFYRIDMRRGISMAEHL
NDFTKLIADLANLGAVVSDESKAVCLLNSL
>Ty1-GAG__REXdb_ID4821
IELHISDEVMFNVMEETCAKGTWEKLEKLYMGKSLSNKLFLKDELLNLRMEEGGDLMEHL
NVFNKCITNLVLVDVKYDDEDKSLYLLRSL
>Ty1-GAG__REXdb_ID4822
IELHISDEVMFNVMEETCAKGTWEKLEKLYMGKSLSNKLFLKDELLNLRMEEGGDLMEHL
NVFNKCITNFLRVDVKYDDEDKSLYLLRSL
>Ty1-GAG__REXdb_ID4823
IELHISDEVMFNVMEETCAKGTWEKLEKLYMGKSLSNKLFLKDELLNLRMEEGGDLMEHL
NVFNITNLLRVDVKYDDEDKSLYLLRSL
>Ty1-GAG__REXdb_ID4824
IELHISDEVMFNVMEETCAKGTWEKLEKLYMGKSLSNKLFLKDELLNLRMEEGGDLMEHL
NVFNKCITNLLRVDVKYDDEDKSLYLLRSL
>Ty1-GAG__REXdb_ID4616
VLNSLDEVLYKVYKPIVTARLLWEALEKKYKTEDAGLKKFVVDKFMDYKMIDSKSVSDQI
QELQIILHEVHAEGHVIGESFQVAALIGKL
>Ty1-GAG__REXdb_ID3887
IHCGVSSEEYKSIMTCETTKEAWDILELSHEGTSQVKDSKLQMLMSQFENMRMEEKETFG
QFWLRLQDCTNSMWGLGEQVHDTMIVRKILRSL
>Ty1-GAG__REXdb_ID3008
LFQSIDKSILKTIAQKETPKQLWDSMKVKYQGNARVQRAQLQILRRNFEVLEMKLGESVT
NYFARVMLVANDMRNLGENMPDVKIVEKILRTL
>Ty1-GAG__REXdb_ID3009
LFQAIEREIIETILDKRTSKAIWDSMKQKYQGSTKVKRAQLQALRKEFELLFMKEGEKID
SFIARTLTVVNRMKVNGEAVKQSTVVSKVLRSL
>Ty1-GAG__REXdb_ID4825
IELHISNEVMFNVMEETCAKGTWEKLEKLYMGKSLSNKLFLKDELLNLRMEEGSDLMEHL
NVFNKCITNLLRVDVxYDDEDKFLYLLRSL
>Ty1-GAG__REXdb_ID3010
LFQSIDKSILKTIAQKETAKQLWDSMKVKYQGNARVxRAQLQILRRNFEVLEMKLGEYVT
NYFARVMLVANDMRNLGENMPDVKIVEKILRTL
>Ty1-GAG__REXdb_ID3011
IQQGVSKSIFPRIRGASNSKDAWEILKKEFQGTQKIISIKLQSLWREFDNFLIKDNEKVQ
VFYNRVSNVINQIKSYGDTIEDKKVIEKILRSL
>Ty1-GAG__REXdb_ID3012
IQQGVSKSIFSRILGASNSKDAWEILKKEFQGTQKIISIKLQSLWREFDNFLMKDNEKVQ
VFYNKVSNVINQIKSYGDTIEDKKVIEKILRSL
>Ty1-GAG__REXdb_ID4826
IRSCLAQDVKYLVMNDVSAKEMWQKLEEKYMTKTIHNKNYLLRKFYRIDMRRGISMAGHL
NDFTKLIADLANLGADVSDESKAVCLLNSL
>Ty1-GAG__REXdb_ID4827
IRSCLTQDIKYHVMNDVSAKEMWRKLEEKYMTKTIHNKNYLLRKFYRIDMRRGISMAKHL
NDFTKLIADLANLGADVSDESKAVCLLNSL
>Ty1-GAG__REXdb_ID3013
IQQGVSKSIFPRILGASNSKDAWEILKKEFxGTQKIISIKLQSLWREFDNFLMKDNEKVQ
VFYNRVSNVINQIKSYGDTIEDKKVIEKILRSL
>Ty1-GAG__REXdb_ID4828
IELHISDEVMFNVMEETCAKGTCEKLEKLYMGKSLSNKLFLKDELLNLRMEEGGDLMEHL
NVFNKCITNLLRVDVKYDDEDKSLYLLRSL
>Ty1-GAG__REXdb_ID4617
VLNSLDEVLYKVYKPIVTARLLWEALEKKYKTEDAGLKKFVVDKFMDYKMIDSKSVSDQI
QELQIILHEVHAEGHVIGESFQVAALIGKL
>Ty1-GAG__REXdb_ID4829
IELHISDEVMFNVMEETCAKGTWEKLEKLYMGKSLSNKLFLKDELLNLRMEEGGDLMEHL
NVFNKCITNLLRVDVKYDDEDKSLYLLRYL
>Ty1-GAG__REXdb_ID2
IYATISTDLLHTILEPDSTAMEAWNRLRDIFQDNQNSRAVTLEQEFSHTSMEDFPNVSAY
CQKLKVLSDQLKNVGAPVSNSRLVLQMVAGL
>Ty1-GAG__REXdb_ID3
IYATISTDLLHTILEPDSTAMEAWNRLRDIFQDNQNSRAVTLEQEFSHTSMEDFPNVSAY
CQKLKVLSDQLKNVGAPVSNSRLVLQMVAGL
>Ty1-GAG__REXdb_ID4618
ILNGLADDLYDYYSELANATDVWNVLQKKYDTEEAGSKKYAVSRYLKFIMVDDKSVIAQC
HDLQKIVHEILLEGMKIDEQFQVAVLIDKL
>Ty1-GAG__REXdb_ID4830
IRSCLAKYIKYLVMNDVSAKEMWRKLEEKYMTKTIHNKIYLLRKFYRIDTRRGISMADHL
NDFTKLIADLANLGADVSDESKAVCLLNSL
>Ty1-GAG__REXdb_ID4831
IRSCLAQDIKYLVMNDASAKEMWRKLEEKYMTKTIHNKNYLLRKFYRIDMRRGISMAEHL
NDFTKLIADLTNLGADVSDESKAVCLLNSL
>Ty1-GAG__REXdb_ID4832
IELHISDEVMFNVMEETCAKGTWEKLEKLYMGKSLSNKLFLKDELLNLRMEEGGDLMEHL
NVFNKCITNLLRVDVKYDDEDKSLYLLRSL
>Ty1-GAG__REXdb_ID4833
IELHISDEVMFNVMEETCAKGTWEKLEKLYMGKSLSNKLFLKDELLNLRMEEGGDLMEHL
NVFNKCITNLLRVDVKYDDEDKSLYLLSSL
>Ty1-GAG__REXdb_ID4834
IRSCLAQEIKYLVMNDVYAKEMWQKLEEKYMTKTIHNKNYLLRKFYRIDMRRGISMAEHL
NDFTKLIADLANLGADVSDESKAVCLLNSL
>Ty1-GAG__REXdb_ID4
IYATISTDLLHTILEPDSTAMEAWNRLRDIFQDNQNSRAVTLEQEFSHTSMEDFPNVSAY
CQKLKVLSDQLKNVGAPVSNSRLVLQMVAGL
>Ty1-GAG__REXdb_ID5
INATLSEPILSLVVGMDTAQQTWKCLQDHFSDLSTANATLIRFQLMDIKKGSRSISEYLQ
HAKSLADSLAAINQPMTNNDLVTSVLRGL
>Ty1-GAG__REXdb_ID6
IYATISTDLLHTILEPDSTAMEAWNRLRDIFQDNQNSRAVTLEQEFSHTSMEDFPNVSAY
CQKLKVLSDQLKNVGAPVSNSRLVLQMVAGL
>Ty1-GAG__REXdb_ID4835
IRSCLTQDIKYLVMNDASAKEMWQKLEEKYMTKTIHNKNYLLRKFYRIDMRRGISMAEHL
NDFTKLIADLANLGADVSDESKAVCLLNSL
>Ty1-GAG__REXdb_ID4836
IRLCLTRDITHNFASETSAKELWEKLEKLYLSKDLTSELYLKRRLYSTRFTPGKSVIDHI
NDFNKICSDLANIDVILPDGEKAIILLCSL
>Ty1-GAG__REXdb_ID3014
LFSSIDKSILKTITKKDTAKQLWDSMKLKCHGNARVQRAQLNRLRRSFEILAMKNGESIT
DYFGRVMVIANDMRNCGEDMPDVKIVEKILRTL
>Ty1-GAG__REXdb_ID4838
IRSCLAQEIKYLVMNDVSAKEMWQKLEEKYMTKTIHNKNYLLRKFYRIDMRRGISMAEHL
NDFTKLIADLANLGADVSDESKAVCLLNSL
>Ty1-GAG__REXdb_ID4839
IRLCLAQDIKYLVMNDASAKEMWRKLEKKYMTKTIHNKNYLLRKFYRIDMRRGISMAEHL
NDFTKLIADLANLGADVSDESKAVCLLNSL
>Ty1-GAG__REXdb_ID4840
IRSCLAQDIKYLVMNDASAKEMWQKLEEKYMTKTIHNKNYLLRKFYRIDMRRGISMAEHL
NDFTKLIADLTNPGADVSDESKAVCLLNSL
>Ty1-GAG__REXdb_ID3015
LQQAVAESIFPRLANATKSKEAWRILKQEFHGDAKVTTVKLQTLRREYETLFMKGSESVQ
DFFSRVSTIVNQMKSFGENIDDQKVVEKVLRSL
>Ty1-GAG__REXdb_ID4841
IELHISDKVMFNVMEELCAKGTWEKLEKFYMGKSLSNKLFLKDELLNLRMEKCGDLMEHL
NMFNKCITNLLRMDVKYDDEDKSMYLLRSL
>Ty1-GAG__REXdb_ID2694
MRMVIGTNIKTSLPKTESAKEYLQAIEDRFKTADKSLAGKLMADLVTTKFDGSHSMSAHV
IEMINLAAKLKNLGLVMDDAFLVQFILTSL
>Ty1-GAG__REXdb_ID4837
IRSCLAQEIKYLVMNDVSAKEMWQKLEEKYMTKTIHNKNYLLRKFYRIDMRRGISMAEHL
NDFTKLIADLANLGADVSDESKAVCLLNSL
>Ty1-GAG__REXdb_ID4842
IRICLTRDITYNFAGETSAKKLWEKLEKLYLSKDLTSKLYLKRRLYSTRFTPGKSVINHI
NDFNKICSNLANIDVILPDGEKAIILLCSL
>Ty1-GAG__REXdb_ID4843
IELHISDEVMFNVMEETCAKGTWEKLEKLYMGKSLSNKLFLKDELLNLRMEEGGDLMEHL
NVFNKCITNLLRVDVKYDDEDKSLYLLRSL
>Ty1-GAG__REXdb_ID3016
LFQSIDKSILKTIAQKETAKQLWDSMKVKYQGNARVQRAQLQILRRNFEVLEMKVGESVI
DYFARVMLVANNMRNLGENMPDVKIVEKILRTL
>Ty1-GAG__REXdb_ID4619
ILNGLDNTLYNVYSPFKTSKELWESLDKKYKAEDAGSKKFVVGRFLDFKMVDSKTVISQV
QELKLILHEIHAENLTLCEPFQVASVIEKL
>Ty1-GAG__REXdb_ID4844
IELHISDEVMFNVMEETCAKGTWEKLEKLYMGKSLSNKFFLKDELLNLRMEEGGDLMEHL
NVFNKCITNLLRVDVKYDDEDKSLNLLRSL
>Ty1-GAG__REXdb_ID1789
IKASIQKDLIEHIRDAKTPKQAWDAFAALFSRANDARLQLLENEIGTVKQGTLSISEYFM
KVKNLCTEISQLDKESTISEARMRRIIIRGL
>Ty1-GAG__REXdb_ID4845
IELHISDEVMFNVMEETNAKGTWEKLEKLYMGKSLSNKLFLKDELLNLRMEEGGDLMEHL
NVFNKCITNLLRVDVKYDDEDKSLYLLRSL
>Ty1-GAG__REXdb_ID4846
IRSCLAQDVKYLVMNDVSAKEMWRKLEEKYMTKTIHNKNYLLRKFYRIDMRRGISMAEHL
NDFTKLIADLANLRADVSDESKAVCLLNSL
>Ty1-GAG__REXdb_ID4620
ILNGLDNTLYNVYSPFKTSKELWESLDKKYKAEDAGSKKFVVGRFLDFKMVDSKTVISQV
QELQLILHEIHAENLTLCEPFQVASVIEKL
>Ty1-GAG__REXdb_ID4847
INLCLMENHCLDFPLRILRIQFFCHLTTNFHALNNHHNKNYLLRKFYRIDMRRGISMAEH
LNDFTKLIADLVNLGADVSDESKAGCLINSL
>Ty1-GAG__REXdb_ID4848
IRSCLAQEIKYLVMNDVSAKEMWQKLEEKYMTKTIHNKNYLLRKFYRIDMRRGISMAEHL
NDFTKLIADLANLGADVSDESKAVCLLNSL
>Ty1-GAG__REXdb_ID2695
MRMVIDTNIKTSLPKTESAKEYLQAIEDRFKTADKSLAGKLMADLVTMKFDGSRTMSAHV
IEMINLAAKLKNLGLIMDDAFLVQFILTSL
>Ty1-GAG__REXdb_ID4621
ILDTLSDRLFDLYSTIKSPREIWKALEHKYTAEKVGTDKFLIFKYFEFVMVDTKSVLDQV
HELQVLVSKLRELKIVLPELFQVGAIIAKL
>Ty1-GAG__REXdb_ID4849
IRSCLAQDIKYLVMNDVSAKEIWRKLEEKYMTKTIHNKNYLLRKFYRIDMRRGISMAEHL
NDFTKVIADLVNLGADVSDESKAVCLLNSL
>Ty1-GAG__REXdb_ID7
INATLSEPILSLVVGMDTAQQTWKCLQDHCSDLSTANATLIRFQLMDIKKGSRSISEYLQ
HAKSLADSLAAINQPMTNNDLVTSVLRGL
>Ty1-GAG__REXdb_ID4850
IRSCLAQDIKYLVMNDASAKEMxRKLEEKYMTKTIHNKNYLLxKFYRIDMRRGISMAEHL
NDFTKLIADLANLGADVSDESKAVCLLNSL
>Ty1-GAG__REXdb_ID1790
IKASIQKDLIEHIRDAKTPKQAWDAFAALFSRANDARLQLLENEIGTVKQGTLSISEYFM
KVKNLCTEISQLDKESTISEARMRRIIIRGL
>Ty1-GAG__REXdb_ID3017
IQQGVSKSIFPRILGASNSKDAWEILKKEFQGTQKIISIKLQSLWREFDNFLMKDNEKVQ
VFYNRVSNVINQIKSYGDTIEDKKVIEKILRSL
>Ty1-GAG__REXdb_ID4851
IELHIPDEVMFNVMEETCAKGTWEKLEKLYMGKSLSNKLFLKDELLNLRMEEGGDLMEHL
NVFNKCITNLLWVDVKYDDEDKSLYLLRFL
>Ty1-GAG__REXdb_ID3018
KKKAIEREIIETILDKRTSKAIWDSMKQKYQGSTKVKRAQLQALRKEFVLLFMKEGEKID
SFIARTLTVVNRMKVNGEAVKQSTVVSKVLRSL
>Ty1-GAG__REXdb_ID3019
LQQAVAESIFPRLAKATKSKEAWRILKQEFHGDAKVTTVKLQTLRREFETLFMKGSESVQ
DFFSRVSIIVNQMKSFGENIDDQKVVEKVLRSL
>Ty1-GAG__REXdb_ID4852
IRSCLAQEIKYLVMNDVSAKEMWQKLEEKYMTKTIHNKNYLLRKFYRIDMRRGISMAEHL
NDFTKLIADLANLGADVSDESKAVCLLNSL
>Ty1-GAG__REXdb_ID4854
IRSCLAQDIKYLVMNDVSAKEMWRKLEEKYMTKTIHNKNYLLRKFYRIDMRRGISMAEHL
NDFTKLIADLVNLGADVSDESKAVCLLNSL
>Ty1-GAG__REXdb_ID8
IYATISTDLLHTILEPDSTAMEAWNRLRDIFQDNQNSRAVTLEQEFSSTSMEDFPNVSAY
CQKLKVLSDQLKNVGASVSNSRLVLQMVAGL
>Ty1-GAG__REXdb_ID4855
IRSCLAQDIKYLVMNDASAKEMWRKLEEKYMTKTIHNKNYLLRKFYRIDMRRGISMAEHL
NDFTKLIADLANLGADVSDESKAVCLLNFV
>Ty1-GAG__REXdb_ID4856
IRSCLAQDIKYLVMNDASAKEMWQKLEEKYMTKIIHNKNYLLRKFYRIDMRRGISMAEHL
NDFTKLIADLVNLGADVSDESKAVCLLNSL
>Ty1-GAG__REXdb_ID9
IYATISHDLLHTILEPDTTTMETWNRLRDIFQDNKHSSAVTLEYDFTHTAMENFPNVSAY
CQHLKSLSDQLKNVGSTVDNNRLVLQLVSGL
>Ty1-GAG__REXdb_ID4857
IELHISDEVMFNVMEETNAKRTWEKLEKLYMGKSLSNKLFLKDELLNLRMEEGGDLMEHL
NVFNKCITNLLRVDVKYDDEDKSLYLLRSL
>Ty1-GAG__REXdb_ID4622
ILNGLDNTLYNVYSPFKTSKELWESLDKKYKAEDAGSKKFVVGRFLDFKMVDSKTVISQV
QELQLILHEIHAENLTLCEPFQVASVIEKL
>Ty1-GAG__REXdb_ID4858
IRSCLAQEIKYLVMNDVYAKEMWQKLEEKYMTKTIHNKNYLLRKFYRIDMRRGISMAEHL
NDFTKLIADLANLGADVSDESKAVCLLNSL
>Ty1-GAG__REXdb_ID10
IYATISTDLLHTILEPDSTAMEAWNRLRDIFQDNQNSRAVTLEQEFSHTSMEDFPNASAY
CQKLKVLSDQLKNVGAPVSNSSVLQMVAGL
>Ty1-GAG__REXdb_ID4859
IELHISDEVMFNVMEETNAKGTWGKLEKLYMRKSLSNKLFLKDELLNLRMEEGGDLMEHL
NVFNKCITTLLRVDVKYDNEDKSLYLLRSL
>Ty1-GAG__REXdb_ID4860
IELHISDEVMFNVMEETNAKGTWEKFEKLYMRKSLSNKLFLKDELLNLRMEEGGDLMEHL
NVFNKCITNLLRVDVKYDNEDKSLYLLRSL
>Ty1-GAG__REXdb_ID4861
IELHISYEMMFNVMEETCAKRTWKKLEKLYMGKSLSNKLFLKDELLNLRMEEGADLMEHL
NVFNECITNLLRVDVKYDDEDMSLYLLRSL
>Ty1-GAG__REXdb_ID4862
IRSCLAQEIKYLVMNDVSAKEMWQKLEEKYMTKTIHNKNYLLRKFYRIDMRRGISMAEHL
NDFTKLIADLANLGADVSDESKAVCLLNSL
>Ty1-GAG__REXdb_ID4863
IRSCLAQEIKYLVMNDVSAKEMWQKLEEKYMTKTIHNKNYLLRKFYRIDMRRGISMAEHL
NDFTKLIADLANLGADVSDESKAVCLLNSL
>Ty1-GAG__REXdb_ID3020
LFQAIDRSILETIYILSRESAKEIWDSMKKKYQGTVKVKRAHLQVLRSEFETLRMKSGES
VSDYFSRTMAIANKMRIHGDKIADVTIVEKILRAM
>Ty1-GAG__REXdb_ID1791
LRTSISKEYIQHVREMNSPKQVWETLERLFTQKNTMRLQFLENELAGMIQGNLSIPEYFV
KVKTLCSEVSELDSEEPISDARLRRYLIRGL
>Ty1-GAG__REXdb_ID4864
IELHISDEVMFNVMEETCAKGTWKELEKLYMGKSLSNKLFLKDELLNLRMEEGGDLMEHL
NVFNKCITNLLRVDVKYDDEDKSMYLLRSL
>Ty1-GAG__REXdb_ID4865
IEVHISDEVMFNVMEETCAKGTxEKLEKLYMGKSLSNKLFLKDKLLNLRMEKGDDLMEHL
NVFNKCITNLLRVDMKYDDEDKSLYLLRSL
>Ty1-GAG__REXdb_ID4623
ILNGLDNTLYNVYNPFKTSKELWESLDKKYKAEDAGSKKFVVGRFLDFKMVDSKTVISQV
QELQLILHEIHAENLTLCEPFQVASVIEKL
>Ty1-GAG__REXdb_ID4866
IELHISDEVIFNVMEETCAKGIWEKLEKLYMGKSLSNKLFLKDELLNLRMEEGGDLMEHL
NVFNKCITNLLRVDVKYDDEDKSLYLLRSL
>Ty1-GAG__REXdb_ID4867
IRSCLAQDIKYLVMNDASAKEMWRKLEEKYMTKTIHNKKYLLRKFYRIDMRRGISMAEHL
NDFTKLIADLANLGADVSDESKAVCLLNSL
>Ty1-GAG__REXdb_ID4868
IRSCLAQDIKYLVMNDASAKEMWRKLEEKYMTKTIHNKNYLLRKFYRIDMRRGISMAEHL
NDFTKLIADLANLGADVSDESKAVCLLNSL
>Ty1-GAG__REXdb_ID3920
IHCGVSSEEYKSIITCETAKEAWDILELSHEGTSQVKDSKLQMLMSQFENMRMEEKETFG
QFWLRLQDCTNSMWGLGEQVHDTMIVRKILRSL
>Ty1-GAG__REXdb_ID4869
IRSCLAQEIKYLVMNDVYAKEMWKKLEEKYMTKTIHNKNYLLRKFYRIDMRRGISMAEHL
NDFTKLIADLANLGADVSDESKAVCLLNSL
>Ty1-GAG__REXdb_ID4870
IRSCLAQDIKYLVMNDASAKEMWRKLEEKYMTKTIHNKNYLLRKFYRIDMRRGISMAEHL
NDFTKLIADLANLGADVSDESKAVCLLYSL
>Ty1-GAG__REXdb_ID11
IYGTISTDLLNTIIDQEDTAAEAWNRLVHLFQDNKSARALALDAKFTNTKLVDFPNVKAY
CTRLKVLADNLANVGHKVSDERLVLRLLRGL
>Ty1-GAG__REXdb_ID2696
MRMVIDTNIKTSLPKTESAKEYLQAIEDRFKTADKSLAGKLMVDLVTMKFDGSRTMSAHV
IEMINLAAKLKNLGLIMDDAFLVQFILTSL
>Ty1-GAG__REXdb_ID4871
IELHISDEVMFNVMEETCAKGTWEKLEKLYMGKSLSNKLFLKDELLNLRMEEGGDLMEHL
NVFNKCITNLLRVDVKYDNEDKSLYLLRSL
>Ty1-GAG__REXdb_ID3923
IHCGVSSEEYKSIMTCETAKEAWDILELSHEGTSQVKDSKLQMLMSQFENMRMEEKETFG
QFWLRLQDCTNSMWGLGEQVHDTMIVRKILRSL
>Ty1-GAG__REXdb_ID4872
IRSCLAQNIKYLVMNDASAKKMWRKLEEKYITKTIHNKNYLLRKFYRIDMRRGISMAEHL
NDFTKLIADLVNLGAYVSDESKAVCLLNSL
>Ty1-GAG__REXdb_ID3021
IQQGVSKSIFPRILGASNSKDAWEILKKEFQGTQKIISIKLQSLWREFDNFLMKDNEKVQ
VFYNRVSNVINQIKSYGDTIEDKKIIEKILRSL
>Ty1-GAG__REXdb_ID1792
IKASIQKDLIEHIRDAKTPKQAWDAFAALFSRANDARLQLLENEIGTVKQGTLSISEYFM
KVKNLCTKISQLDKESTISEARMRRIIIRGL
>Ty1-GAG__REXdb_ID4873
IELHISDEVMFNAMEETSAKETWEKLEKLYMGKSLSNKLFLNDELLNLRMEEGGDLMEHQ
NVFNKCITNLLRMDVKYDDEDKSLYLLRSF
>Ty1-GAG__REXdb_ID4874
IELHISDEVMFNAMEETSAKETWEKLEKLYMGKSLSNKLFLNDELLNLRMEEGGDLMEHQ
NVFNKCITNLLRMDVKYDDEDKSLYLLRSF
>Ty1-GAG__REXdb_ID4875
IRSCLAQDIKYLVMNDASAKEMWQKLEEKYMTKTIHNKNYLLRKFYRIDMRRGISMAEHL
NDFTKLIADLANLGADVSDESKAVCLLNSL
>Ty1-GAG__REXdb_ID3022
LFQAIDRSILETILSRESAKEIWDSMKKKYQGTAKVKRAHLQVLRSEFETLRMKSGESVS
DYFSRTMAIANKMRIHGDKIADVTIVEKILRSM
>Ty1-GAG__REXdb_ID4876
IRSCLAQDVKYLVMNDVSAKEMWQKLEEKYMKKTIHNKNYLLxKFYRIDMRRGISMAEHL
NDFTKLIADLANLGADVNDESKAVCLLNSL
>Ty1-GAG__REXdb_ID4877
IELHISDEVMFNVMEETCAKGTWEKLEKLYMGKSLSNKLFLKDELLNLRMEEGGDLMEHL
SVFNKCITNLLRVDVKYDDEDKSLYLLRSL
>Ty1-GAG__REXdb_ID3023
IQQGVSKSFFPRILGASNSKDAWEILKKEFxGTQKIISIKLQSLWREFDNFLMKDNEKVQ
VFYNRVSNVINQIKSYGDTIEDKKVIEKILxSL
>Ty1-GAG__REXdb_ID4878
IRSCLAQDIKYLVMNDASAKEMWRKLEEKYMTKTIHNKNYLFRKFYRIDMRRGISMAEHL
NDFTKLIADLVNLGADVSDESKAVCLLNSL
>Ty1-GAG__REXdb_ID3024
IYQGLDEGAFEKVACATSSKQAWDILQNSYKGVEKVKKVRLQTLRGEFESLHMKESELVS
DYFSRVLAVVNQLKRNGDTIDDLRVMEKILRSL
>Ty1-GAG__REXdb_ID3025
IYQGLDEGAFEKVACATSSKQAWDILQNSYKGVEKVKKVRLQTLRGEFESLHMKESELVS
DYFSRVLAVVNQLKQNGDTIDDLRVMEKILRSL
>Ty1-GAG__REXdb_ID3026
LFQAIDRAILETILQKDTSKKIWDSLKKKYQGSARVKRAQLQTLRRDFETLQMKNGSVND
YFARTMGIANKMGIHGDILEDGAIVEKILRSM
>Ty1-GAG__REXdb_ID3027
LFQAIDRSILETILTKDSSKQIWDAMKQKYQGSAKVKRAHLQTLRAEFETLRMQSTESVI
EYFSRTMGIVNKMRVYGEKIEDVSIIEKILRSM
>Ty1-GAG__REXdb_ID3028
IQQGVSKSIFPRILGASNSKDAWEILKKEFQGTQKVISIKLQSLWREFDNFLMKDNEKVQ
VFYNRIxNVINQIKSYGDTIEDKKVIEKILRSL
>Ty1-GAG__REXdb_ID2697
MRMVIDTNIKTSLPKTESAKEYLQAIEDRFKTAYKSLAGKPMADLVTMKFDGSRTMSAHV
IEMINLAAKLKNLGLIMDDAFLVQFILTSL
>Ty1-GAG__REXdb_ID3029
LFxAIDRAILETILQKDTSKNIWDSLKKKYQGSARVKRAQLxTLRRDFETLQMKNGESVN
DYFARTMGIANKMRIHGDMLEDGAIVEKILRSM
>Ty1-GAG__REXdb_ID4879
IRSCLAQEIKCLVMNDVYAKEMWQKLEEKYMTKTIHNKNYLLRKFYRIDMRRGISMAEHL
NDFTKLIADLANLGADVSDESKAVCLLNSL
>Ty1-GAG__REXdb_ID4880
IELHISDEVMFNVMEETCAKGTWEKLEKLYMGKSLSNKLFLKDELLNLRMEEGGDLMEHL
NVFNKGITNLLRVDVKYDDEDKSLYMLRSL
>Ty1-GAG__REXdb_ID4881
IELHISDEVMFNVMEETCAKGTWEKLEKLYMGKSLSNKLFLKDELLNLRMEEGGDLMEHL
NVFNKCITNLLRVDVKYDDEDKSLYMLRSL
>Ty1-GAG__REXdb_ID3950
IHCGVSSEEYKSIMTCETAKEAWDILELSHEGTSQVKDSKLQMLMSQFENMRMEEKETFG
QFWLRLQDCTNSMWGLGEQVHDTMIVRKILRSL
>Ty1-GAG__REXdb_ID4882
IRSCLAQNIKYLVMNDASAKEMWRKLEEKYMTKTIHNKNYLLRKFYRIDMRRGISMAEHL
NDFTELIANLANLGADVSDESKAKCLLNSL
>Ty1-GAG__REXdb_ID3030
LFQAIDRSILETILTKDSSKQIWDAMKQKYQGSAKVKRAHLQTLRAEFETLRMQSTESVI
EYFSRMMGIVNKMRVYGEKIEDVSIIEKILRSM
>Ty1-GAG__REXdb_ID12
INATLSEPILSLVVGMDTAQQTWKCLQDHFSDLSTANATLLRFQLMDIKKGSHSISEYLQ
HAKSLADSLAAINQPMTNNDLVTSVLRGL
>Ty1-GAG__REXdb_ID4883
IRSCLAQEIKYLVMNDVSAKEMWQKLEEKYMTKTIHNKNYLLRKFYRIDMRRGISMAEHL
NDFTKLIADLANLGADVSDKSKAVCLLNSL
>Ty1-GAG__REXdb_ID4884
IRSCLAQDIKYLVMNDASAKEMWQKLEEKYMTNTIHNKNYLLRKFYxIDMRRGISMAEHL
NDFTMLIADLANLGANLSDESKAVCLLNSL
>Ty1-GAG__REXdb_ID2698
MRMVIDTNIKTSLPKTESAKEYLQAIEDRFKTADKSLAGKLMADLVTMKFDGSRTMSAHV
IEMINLAAKLKNLGLIMDDAFLVQFILTSL
>Ty1-GAG__REXdb_ID4885
IRLCLTRDITHNFVGETSAKELWEKLEKLYLSKDLTSELYLKRHLYSTRFTPGKSVIDHI
NDFNKICSDLANIDVILPDGEKAIILLCSL
>Ty1-GAG__REXdb_ID4886
IRLCLTRDITHNFAGETSAKELWEKLERLYLSKDLTSELYLKRRLYSTRFTPGKSVIDHI
KDFNKICSDLANIDVILPDGEKAIILLCSL
>Ty1-GAG__REXdb_ID4887
IELHISDEVMFNVMKETCAKGTWEKLEKLYMGKSLSNKLFLKDELLNLRMEEGGDLMEHL
NVFNKCITNLLRVDVKYDDEDKSLYLLRSL
>Ty1-GAG__REXdb_ID1820
ILASMSNVLQHRHQNFAIATEIMENLQEMFGEQYRTKRQIAMKNLMSTKMVEGTPVREHI
LKMIDYINELEILGAVIDAHSQVDAALQSL
>Ty1-GAG__REXdb_ID3031
IQQGVSKSIFPRILGASNSKDAWEILKKEFQGTQKVISIKLQSLWREFDNFLMKDNEKVQ
VFYNRVSNVINQIKSYGDTIEDKKVIEKILRSL
>Ty1-GAG__REXdb_ID4624
ILNGLDNTLYNVYSPFKTSKELWESLDKKYKAEDVGSKKFVVGRFLDFKMVDSKTVISQV
QELQLILHEIHAENLTLCEPFQVASVIEKL
>Ty1-GAG__REXdb_ID4888
IRSCLAQDIKYLVMNDASAKEMWRKLEEKYMTKTIHNKNYLLRKFYRIDMRRGISMAEHL
NDFTKLIADLANLGADVSDESKAVCLLNSL
>Ty1-GAG__REXdb_ID4889
IELHISDEVMFNVMEETNAKGTWEKLEKVYIGKSLSNKLFLKDELLNLRMEEDGDLMEHL
NVFNKCITNLLRVDVKYDDEDKSLYLLRSL
>Ty1-GAG__REXdb_ID2699
MRMVIDTNIKTSLPKTESAKEYLQAIEDRFKTADKSLAGKLMADLLTMKFDGSRSMSAHV
IEMINLAAKLKNLGLVMDDAFLVQFILTSL
>Ty1-GAG__REXdb_ID13
INATLSEPILSLVVGMDTAQQTWKCLQDHFSDLSTANATLIRFQLMDIKKGSRSISEYLQ
HAKSLADSLAAINQPMTNNDLVTSVLRGL
>Ty1-GAG__REXdb_ID4625
VLNSLDEVLYKVYKPIVTARLLWEALEKKYKTEDAGLKKSVVDKFMDYKMIDSKSVSDQI
QELQIILHEVHAEGHVIGESFQVAALIGKL
>Ty1-GAG__REXdb_ID4890
IELHISDEVMFNVMEETSAKRTWEKLEKLYMGKSLSNKLFLKDELLNLRMKxGGDLMEHL
NVFNKCITNLLRVDVKYDDEDKSLYLLRSL
>Ty1-GAG__REXdb_ID4891
IELHISDEVMFNVMEETCAKGTWEKLEKLYMGNSLSNKLFLKDELLNLRMEEGGDLMEHL
NVFNKCITNLLRVDVKYDDEDKSLYLLRSL
>Ty1-GAG__REXdb_ID4626
VLNSLDEVLYKVYKPIVIARLLWEALEKKYKTEDAGLKKFVVDKFMDYKMIDSKSVSDQI
QELQIILHEVHAEGHVIGESFQVAALIGKL
>Ty1-GAG__REXdb_ID3032
LFQAIDRAILETILQKDTSKNIWDSLKKKYQGSARVKRAQLQTLRRDFETLQMKNGESVN
DYFARTMGIANKMRIHGDMLEDGAIVEKIMRSM
>Ty1-GAG__REXdb_ID4892
IELHISDEVMFNVMEETCAKGTWEKLEKLYMGKSLSNKLFLKDELLNLRMEEGGDLMEHL
NVFNKCITNLLRVNVKYDDEDKSLYLLRSL
>Ty1-GAG__REXdb_ID4627
ILNGLADDLYDYYSELANATDVWNALQKKYDTEEAGSKKYAVSRYLKVIMVDDKFVITQC
HDLQKIVHEILSEGMKIDEQFQVAVKLMNN
>Ty1-GAG__REXdb_ID4893
IRSCLAQDIKYLVMNDASAKEMWRKLEEKYMTKTIHNKNYLLRKFYRIDMRRGISMAEHL
NDFTKLIADLVNLGADVSDESKAVCLLNSL
>Ty1-GAG__REXdb_ID3033
LFQAIDRAILETILQKDTSKNIWDSLKKKYQGSARVKRAQLQTLRRDFETLQMKNGESVN
DYFARTMGIANKMRIHGDMLKDGAIVEKILRSM
>Ty1-GAG__REXdb_ID2700
MRMVIDTNIKTSLPKTESAKEYLQAIEDRFKTADKSLAGKLMADLVTMKFDGSRTMSAHV
IEMINLAAKLKNLGLIMDDAFLVQFILTSL
>Ty1-GAG__REXdb_ID4894
IRSCLAQDIKxLMMNDASAKEMWRKLEEKYMTKTIHNKNYLLRKFYRIDMRRGISMAEHL
NDFTKLIADLANLGADVSDESKAVCLLNSL
>Ty1-GAG__REXdb_ID1821
ILASMSNVLQHRHQNFATATEIMENLQEMFGEQNRTKRQIAMKNLMSTKMVEGTPVREHI
LKMIDYINELEILGAVIDAHSQVDAVLQSL
>Ty1-GAG__REXdb_ID4628
ILNGLDNTLYNMYSPFKTSKELWESLDKKYKAEDAGSKKFVVGRFLDFKMVDSKTVISQV
QELQLILHEIHAENLTLCEPFQVASVIEKL
>Ty1-GAG__REXdb_ID3034
LFQAIDRSILETILSRESAKEIWDSMKKKYQGTAKVKRAHLQVLRSEFETLRMKSGESVS
DYFSRTMAIANKMRIHGDKIADVTIVEKILRSM
>Ty1-GAG__REXdb_ID4895
IRPCLAQDVKYLVMNDVSAKEMWRKLEEKYMTKTIHNKNYLLRKFYRIDMRRGISMAEHL
NDFTKLIADLANLGADVSDESKALCLLNSL
>Ty1-GAG__REXdb_ID4896
IRSCLAQEVKYLVMNDVYAKEMWQKLEEKYMTKTIHNKNYLLRKFYRIDMRRGISMAEHL
NDFTKLIADLANLGADVSDESKAVCLLNSL
>Ty1-GAG__REXdb_ID4897
IRSCLAQDIKYLVMNDASAKEMWRKLEEKYMTKTIHNKNYLLRKFYRIDMRRGISMAEHL
NDFTKLIADLANLGADVSDESKAVCLLNSL
>Ty1-GAG__REXdb_ID4898
IRSCLAQEIKYLVMNDVSAKEMWQKLEEKYMTKTIHNKNYLLRKSYRIDMRRGISMAEHL
NDFTKLIADLANLGADVSDESKAVCLLNSL
>Ty1-GAG__REXdb_ID14
LIGAMEPDIMKLFVRLPTAKNIWDVISQTYYEEVDRSVIYDLSRQAMQMKQKGKSVSTYY
ADLRAIWQELDYRKPIVFTQPDVIRIRQKELDEECVYTFLAGL
>Ty1-GAG__REXdb_ID4899
IRSCLAQEIKYLVMNDVYAKEMWQKLEEKYMTKTIHNKNYLLRKFYRIDMRRGISMAEHL
NDFTKLIADLANLGADVSDESKVVCLLNSL
>Ty1-GAG__REXdb_ID4900
IRSCLAQEIKYLVMNDVYAKEMWQKLEEKYMTKTIHNKNYLLRKFYRIDMRRGISMAEHL
NDFTKLIADLAYLGADVSDESKAVCLLNSL
>Ty1-GAG__REXdb_ID3035
IYQGLDEGAFEKVACATSSKQAWDILQNSYKGVEKVKKVRLQTLRGEFESLHMKESELVS
DYFSRVVAVVNQLKRNGDTIDDLRVMEKILRSL
>Ty1-GAG__REXdb_ID16
IYGTISTDLLNTIIDQEDTAAEAWNRLVHLFQDNKSARALALDAKFTNTKLVDFPNVKAY
CTRLKVLADNLANVGHKVSDERLVLRLLRGL
>Ty1-GAG__REXdb_ID15
IYATISHDLLHTILEPDTTAMETWNRLRDIFQDNKHSRAVTLEYDFTHTAMENFPNVSAY
CQHLKSLSDQLKNVSSTVDNSRSVLQLVSGL
>Ty1-GAG__REXdb_ID4901
IELHISDEVMFNVMEKTSAKGIWEKFENLYMGKSLSNKLFLKDELLNLRMEEGGDLMEHL
NVFNKCITNLLRVDVKYDDEDKSLYLLRSL
>Ty1-GAG__REXdb_ID17
IYATISTDLLHTILEPDSTAMEAWNRLRDIFQDNQNSRAVTLEQEFSHTSMEDFPNVSAY
CxKLKVLSDQLKNVGAPVSNSRLVLQMVAGL
>Ty1-GAG__REXdb_ID4629
ILDTLSDRLFDLYSTIKSPREIWKALEHKYTAEKVGTDKFLIFKYFEFVMVDTKSVLDQV
HELQVLVSKLRELKIVLPELFQVGAIIAKL
>Ty1-GAG__REXdb_ID4902
IRSCLAQDIKYLVMNDASTKEMWRKLEEKYMTKTIHNKNYLLRKFYRIDMRRGISMAEHL
NDFTKLIADLVNLGADVSDESEAVCLLNSL
>Ty1-GAG__REXdb_ID4630
ILNGLDNTLYNVYSPFKTSKELWESLDKKYKAEDAGSKKFVVGRFLDFKMVDSKTVISQV
QELQLILHEIHAENLTLCEHFQVASVIEKL
>Ty1-GAG__REXdb_ID2701
MRMVIDTNIKTSLPKTESAKEYLQAIEDRFKTADKSLAGKLMADLVTMKFDGSRTMSAHV
IEMINLAAKLKNLGLIMDDAFLVQFILTSL
>Ty1-GAG__REXdb_ID4903
IRSCLAQEIKYLVMNDVPAKEMWQKLEEKYMTKTIHNKNYLLRKFYRIDMRRGISMAEHL
NDFTKLIADLANLGADVSDESKAVCLLNSL
>Ty1-GAG__REXdb_ID4904
IRSCLAQDIKYLVMNDAFAKEMWRKLEEKYMTKTIHNKNYLLRKFYRIDMRRGISMAEHL
NDFTKLIADLANLGADVSDESKAVCLLNSL
>Ty1-GAG__REXdb_ID4905
IELHISDEVMFNVMEETCAKGTWEKLEKLYMGKSLSNKLFLKDELLNLRMEERSDLMEHL
NVFNKCITNLLRVDVKYDDEDKSLYLLRSL
>Ty1-GAG__REXdb_ID4631
ILNGLDNTLYNVYSPFKTSKELWESLDKKYKAEDAGSKKFVVGRFLDFKMVDSKTVISQV
QELQLILHEIHAENLTLCEPFQVASVIEKL
>Ty1-GAG__REXdb_ID1793
IKASIQKDLIEHIRDAKTLKQAWDAFAALFSRANDARLQLLENEIGTVKQGTLSISEYFM
KVKNLCTEISQLDKESTISEARMRRIIIRGL
>Ty1-GAG__REXdb_ID4906
IRSCLTQDIKYLVMNDASAKEMWRKLEEKYMTKTIHNKNYIADLANLGADVSDESKAVCL
LNSL
>Ty1-GAG__REXdb_ID1794
IKASIQKDLIEHIRDAKTPKQAWDAFAALFSRANDARLQLLENEIGTVKQGTLSISEYFM
KIKNLCTEISQLDKESTISEARMRRMIFRGL
>Ty1-GAG__REXdb_ID18
IYGTISTDLLNTIIDQEDTAAEAWNRLVHLFQDNKSARALALDAKFTNTKLVDFPNVKAY
CTRLKVLADNLANVDHKVSDERLVLRLLRGL
>Ty1-GAG__REXdb_ID1795
ITASIQKDLIEHIRDAKTPKQAWDAFAALFSRANDARLQLLENEIGTVKQGTLSISEYFM
KIKNLCTEISQLDKESTISEARMRRIIIRGL
>Ty1-GAG__REXdb_ID3036
IQQGVSKSIFPRILGASKSKDAWEILKKEFQGTQKIISIKLQFLWREFDNFLMKDNEKVQ
VFYNRVSNVINQIKSYGDTIEDKKVIEKILRSL
>Ty1-GAG__REXdb_ID4907
IRSCLAQDIKYLVMNDASAKEMWQKLEEKYMTKTIHNKNYLLRKFYRIDMRRGISMAEHL
NDFTKLIADLANLGADVSDESKAVCLLNSL
>Ty1-GAG__REXdb_ID4908
IRSCLAQDVKYLVMNDVSAKEMWQKLEEKYMTKTIHNKNYLLRKFYRIDMRRGISMAEHL
NDFTKLIADLANLGADVSDENKAVCLLNSL
>Ty1-GAG__REXdb_ID4909
IELHISDEVMFNVMEETCAKGTWAKLEKLYMGKSLSNKLFLKDELLNLRMEEGGDLMEHL
NVFNKCITNLLRVDVKYDDEDKSLYLLRSL
>Ty1-GAG__REXdb_ID3037
IYQGLDEGAFEKVACATSSKQAWDILQNSYKGVEKVKKFRLQTLRGEFESLHMKESELVS
DYFSRVLAVVNQLKRNGDTIDDLRVMEKILRSL
>Ty1-GAG__REXdb_ID4910
IELHISDEVMFNVMEETNAKETWEKLEKLYMGKSLSNKLFLKDELLNLRMEEGGDLMEHL
NVFNKCITNSLWVDVKYDDEDKSLYLLKSL
>Ty1-GAG__REXdb_ID4911
IRSCLAQDIKYLVMNDAYAKEMWRKLEEKYMTKTIHNKNYLLLKFYRIDMRRGISMAEHL
NDFTKLIADLVNLGADVSDESKAVCLLNSL
>Ty1-GAG__REXdb_ID4632
VLNSLDEVLYKAYKPIVTAKLLWEALDKKYKTEDAGLKKFVVDKFMDYKMIDSKSVSDQI
QELQIILHEVHAEGHVIGETFQVAALIGKL
>Ty1-GAG__REXdb_ID19
IYATISTDLLQRLLLRHDSTAMEAWNRLRDIFQDNQNSRAVTLEQEFSHTSMEDFPNVSA
YCQKLKVLSDQLKNVGAPVSNSRLVLQMVAGL
>Ty1-GAG__REXdb_ID4912
IRSCLAQDVKYLVMNDVSAKEMWQKLEEKxQKLEEKYMTKTIHNKNYLLRKFYRIDMRRG
ISMAEHLNDFTKLIADLANLGANVSDESKAVCLLNSL
>Ty1-GAG__REXdb_ID4913
IELHISDEVMFNVMEETNAKGTWEKLEKLYMGKSLSNKLFLKEELLNLRMEEGGDLMEHL
NVFNKCITNLLRVDVKYDDEVKSLYLLRSL
>Ty1-GAG__REXdb_ID4633
ILDTLPDRLFDLYSTIKSPREIWKALEHKYTAEKVGTDKFLIFKYFEFVMVDTKSVLDQV
HELQVLVSKLRELKIVLPELFQVGAIIAKL
>Ty1-GAG__REXdb_ID3038
LFSSIDKSILKTITKKDTAKQLWDSMKLKCHGNARVQRAQLNRLRRSFEILAMKNGESIT
DYFGRVMVIANDMRNCGEDMPDVKIVEKILRTL
>Ty1-GAG__REXdb_ID4914
IELHISDEVMFNVMEETCAKGTWEKLEKLYMGKSLSNKLFLKDELLNLRMEEGGDLMKHL
NVFNKCITNLLRVDVKYDDEDKSLYLLRSL
>Ty1-GAG__REXdb_ID4915
IELHISDEVMFNVMEETCAKGTWEKLEKLYMGKSLSNKLFLKDELLNLRMEEGGDLMEHL
NVFNKCITNLLRVDVKYDDEDKSLYLLRFL
>Ty1-GAG__REXdb_ID4916
IELHISDEVMFNVMEETCAKGTWEKLEKLYMGKSLSNKFFLKDELLNLRMEEGDDRMEHL
NVFNKCITNLLRVDVKYDDEDKSLYLLRSL
>Ty1-GAG__REXdb_ID4917
IELHISDEVMFNVMEKTCAKGTWENLEKLYMGKSLSNNIFLKDELLNFWMEEGGDLMEHL
NVFNKCITNLLRVDMKYDDEDKSLYLLRFL
>Ty1-GAG__REXdb_ID20
IYGTISTDLLNTIIDQEDTAAEAWNRLVHLFQDNKSARALALDAKFTNTKLVDFPNVKAY
CTRLKVLADNLANVGHKVSDERLVLRLLRGL
>Ty1-GAG__REXdb_ID4634
ILNGLDNTLYNVYSPFKTSKELWESLDKKYKAEDAGSKKFVVGRFLDFKMVDSKTVISQV
QELQLILHEIHAENLTLCEPFQVASVIEKL
>Ty1-GAG__REXdb_ID1796
LRTSISKEYIQHVREMNSPKQVWETLERLFTQKNTMRLQFLENELAGMIQGNLSIPEYFV
KVKTLCSEVSELDSEEPISDARLRRYLIRGL
>Ty1-GAG__REXdb_ID4918
IRSCLAQDVKYLVMNDVSAKEMWQKLEEKYMTKTIHNKNYLLRKFYRIDMRRGISMAEHV
NDFTKLIADLANLRADVSDESKAVCLLNSL
>Ty1-GAG__REXdb_ID21
LIGTMEPDIMKLFVCLPTSKNIWDAISQTYYEGADRSVTYDLSRQAMQMKxEGKSVSTYY
ADLCAIWQELDYRKPIIFTQPDVIRIRQKEFDEERVYTFLAGL
>Ty1-GAG__REXdb_ID4635
ILNGLDNTLYNVYSPFKTSKELWESLDKKYKAEDAGSKKFVVGRFLDFKIVDSKTVISQV
QELQLILHELHAENLTLCEPFQVASIIEKL
>Ty1-GAG__REXdb_ID4919
IELYISDEVMFNVMEETSAKGTWEKLEKLYMGKSLSNKPFLKDELLNLRMEEGGDLMEHL
NMFNKCITNLLRVDVKYDDEDKSLFLFRSL
>Ty1-GAG__REXdb_ID22
IMNTIEPTLRTSISMVDEVQVLWDDLKLTFSAGNGPRISELRADIANCRQNGDTVMAYYG
RLKKMWDELAIYKPIRTCSCGELATQLEEDRNEERTNTFLNGL
>Ty1-GAG__REXdb_ID3039
LYQSIDRVTFEQILDRRTSKIIWDSMKSKFGGNARVKRSLLQKLRRDFEVLEMKETETID
EYFKRVLAITNQMRSNGEVMDDTKVVEKILRTL
>Ty1-GAG__REXdb_ID3993
IHCSVGRKQFDLIQGCETAKEAWDILQIHYEGTIKVQTSRKDLIASRFENLKMDEQDSIS
DFSSKLSSLAQEALTLGKKYKDKKLVKKFLRCL
>Ty1-GAG__REXdb_ID24
IIGTLSLQVQPMVARAKNTREIWAKLATTYGNPSRAHINQIKHQLKTISKGNQSVEDYMK
NIVTKADKLALLGSPLPHEDLLDHITTGL
>Ty1-GAG__REXdb_ID1797
LKRSISSGVFEHVSRCTSASSIWQALDRLFNKKNEARLQLLENELANVKQGESSISEFFI
KVKNLCSEINSLNPEKSISDARLKRFIIRGL
>Ty1-GAG__REXdb_ID2360
LRKHLDENLMHDYANVKDPVELWKALKNRFDNQKAITLPHALDEWANLRFLDFNKVAQYN
STMLRIVAQLEYCGKKVSEDEMLNKTYLTF
>Ty1-GAG__REXdb_ID3040
IFQSIPESLILRVGEYETAKQVWDAIKTRHIGADRVKEARLQTLTAEFDRIKMKETDNLD
EFVGKLSEIATKSAALGEKIAEIKLVKKFLKCL
>Ty1-GAG__REXdb_ID25
LHCSLETSILEGYSYCETSKELWDTLANVFGNESNLTRIYEIKKALGELSQEDSDFNAHF
GKYRSLVAELEMLRPFTTDAKTLKERREQDLVFELMLTL
>Ty1-GAG__REXdb_ID26
LHCSLETSILEGYSYCETSKELWDTLANVFGNESNLTRIYEIKKALGELSQEDSDFNAHF
GKYRSLVAELEMLRPFTTDAKTLKERREQDLVFGLMLTL
>Ty1-GAG__REXdb_ID3041
LYQSIDRVTFEQILDMRTSKIIWDSMKSKFGGNARVKRSLLQKLRRDFEVLEMKETETID
EYFKRVLAITNQMRSNGEVMDDTKVVEKILRTL
>Ty1-GAG__REXdb_ID2702
LLSCMQDDLMCEFEEYETAKGMWEALKEKFGATSATKLRRLNQNFNDFKQRPNQSMRQHR
RVMSNMIRELKNAGQIVSDEQKIQAVLRSL
>Ty1-GAG__REXdb_ID2362
LRKHLDENLMHDYANVKNPVELWKALKNRFDNQKAITLPHALDEWANLRFLDFNKVAQYN
STMLRIVAQLEYCGKKVSEDEMLNKTYLTF
>Ty1-GAG__REXdb_ID4920
IRQWVDDNVLNHIENEIDARSLWLKLEQLYARKTGNDKMYMIKKLIELRYQEGTPMTDHL
NVFQGLLNKLSDMGIKFEDEIHGLWLLGTL
>Ty1-GAG__REXdb_ID2363
IRHHLAASLKQQYLTLENPLELWVALKKRYDHQKTVLLPQAKFDWKELRFQDYKSVDDYN
SELFRIVSIMKLCGEEVSDNDLLEKTLSTF
>Ty1-GAG__REXdb_ID3042
LFQSISEAMILQVGDHETAKEVWRAIKTRNLGADRVKEARLQTLMAEFDRLKMKETETID
EFAGKLSEIATKSVALGESIEEPKLVKKFLKSV
>Ty1-GAG__REXdb_ID2364
LRKHLDENVTHDYAHIKDPAELWQALKARFDNQREITLPHALEDWKNLRFQDFEKVEEYN
SAMLRIVSQLKYCAKPITEAEMLEKTYLTF
>Ty1-GAG__REXdb_ID3994
IHCSVGRKQFDLIQGCETAKEAWDILQTHYEGTIKVQTSRKDLIASRFENLKMDEQDSIS
DFSSKLSSLAQEALTLGKKYKDKKLVKKFLRCL
>Ty1-GAG__REXdb_ID4921
LGHALTDPVLRKVMTEPTAYDMWKALENEYQAQTLPNRFYLKQRFFSFKMEEDQSLDKNL
DNFNKLVLDLSSMNAEMREEDKAAVLMNSL
>Ty1-GAG__REXdb_ID2365
FRKHLDDNLTHDYAQTRDHAELWKALKNRFDNQKAITLPHAMDEWNSLRFQHFEKVEQYN
SAMLRIVAQFEYCGKPVSEAEMLNKTFLTF
>Ty1-GAG__REXdb_ID23
IFGSLSEDTLKSVYGLDSSQEVWFYLAKKYNRVSATRKLDIQRKIQTTTKGTRSLAQYLS
EIKALCDQLDSIGAPISEQEKIYGVLSGV
>Ty1-GAG__REXdb_ID2366
IRHHLAESLKNQYLTIEDPLDLWVELKNRYDHQKTVLLPRAQYDWKNLRIQDFKSVEEYN
SELFKIVSILRLCGETVTDNNLLEKTYSTF
>Ty1-GAG__REXdb_ID27
IKMTIDPVLRSNISHRDVAKDLWDHLKKRFSVMNGPKLQQIKAELACCKQRGLAIENYYG
KLMKIWDSMASFRPLRTCKCGKCECDLGTLQEKDREEEKVHQFLFGL
>Ty1-GAG__REXdb_ID2367
LRKHLDENLMHDYANVKDPVELWKALKNRFDNQKAITLPHALDEWANLRFLDFNKVAQYN
STMLRIVAQLEYCGKKVSEDEMLNKTYLTF
>Ty1-GAG__REXdb_ID28
LYGSLSEEALKAVYGLRSSHEVWFSLSKKYNRVSATRKLDLQRKMQGTKKGDRSMSEYLS
EMKTICDQLDSIGSPLSEHEKIYGVLNGL
>Ty1-GAG__REXdb_ID29
LLNSVSKQIYSSILYFATATEIxKDLHTRFHKSNLPRLYKLRQQIHSLRQGSMDLSTYHT
KTQSLWEELSSLQVTARSVEDLLAERETNRVIDFLMGL
>Ty1-GAG__REXdb_ID3043
IYQGLDEDTFEKVVEATSAKEAWEKLRTSYKGADQVKKVRLQTLRGEFEALQMKEGELVS
DYFSRVLTVTNNLKRNGEKLDDVRIMEKVLRSL
>Ty1-GAG__REXdb_ID4636
ILNALDDSLYDVYQIFQTPKQLWESLEKKYKSEVASAKKFIVGKFLNFKMSDTISVVKQV
EEIQIFAHELKDEGMGLNEAFLVASIIEKL
>Ty1-GAG__REXdb_ID4637
ILNALDDSLYDVYQIFQTPKELWESLEKKYKSEVASAKKFIVGKFLNFKMSDTISVVKQV
EEIQIFAHELRDEDMGLNEAFLVASIIEKL
>Ty1-GAG__REXdb_ID3995
IHCSVGRKQFDFIQGCETAKEAWDILQTHYEGTIKVQTSRKDLIASRFENLKMNEQDSIS
DFSSKLSSLAQEALTLGKKYKDKKLVKKFLRCL
>Ty1-GAG__REXdb_ID3044
LFQSIPEALVLQIGEIDSAKKVWAAIKAKHVGAERVKEARLQTLMAEFDRLKMKDSETID
GFSEKLAEIASKSAALGETIESTKLVKKFLKSL
>Ty1-GAG__REXdb_ID4638
ILNGMSDSLFDVYQNVESAKELWDALESKYMAEDASSKKFLVSDFNNYKMSDSRPVMEQY
NELLRILGQFAQHNMKMDESISVSCIIDKL
>Ty1-GAG__REXdb_ID2368
ILRHLDESMICDYAHIXDPKEIWESLKARFDNRKKINLPLVRDEXQSLKSKDFDKVMDYN
SAMEXIVVKLKYYGDIITDSQMLEKTYTTF
>Ty1-GAG__REXdb_ID30
LFGSLSEETLKSVYGLKTSQEVWFYLAKKYNRVSAMNLCVLRTKxQTTTKGNRSLAQYIS
EIKALCDQLDSIGAPITEQEKIxIYGVLSGI
>Ty1-GAG__REXdb_ID3996
IHCSVGRKQFDLIQGCETAKEAWDILQTHYEGTIKVQTSRKDLIASRFENLKMDEQDSIT
DFSSKLSSLAQEALTLGKKYKDKKLVKKFLRCL
>Ty1-GAG__REXdb_ID3997
IHCSVGRKQFDLIQGCETAKEAWDILQTHYEGTIKVQTSRKDLIASRFENLKMDEQDSIS
DFSSKLSSLAQEALTLGKKYKDKKLVKKFLRCL
>Ty1-GAG__REXdb_ID2369
ILRHLDESIICDAHIKDPKEIWESLKARFDNRKEINLPLVRDEWQSLKFKDFDKVMDYNS
AMMEIVVKLKYYGDIITDSQMLEKTYTTF
>Ty1-GAG__REXdb_ID2370
IRHHLAASLKQQYLTLENPLELWVALKKRYDHQKTVLLPQAKFDWKELRFQDYKSVDDYN
SELFRIVSIMKLCGEEVSDNDLLEKTLSTF
>Ty1-GAG__REXdb_ID2371
IRHHLAESLKNQYLTIEDPLDLWIELKNRYDHQKTVLLPRAQYDWKNLRIQDFKSVEEYN
SELFKIVSILRLCGETVTDNNLLEKTYSTF
>Ty1-GAG__REXdb_ID31
LLNSVSKQIYSSILYFATATEIWKDLHTRFHKSNLPRLYKLRQQIHSLRQGSMDLSTYHT
KTQSLWEELSSLQVNARSVEDLLAERETNRVIDFLMGL
>Ty1-GAG__REXdb_ID2372
LRKHLDENLMHDYANVKDPVELWKALKNRFDNQKAITLPHALDEWANLRFLDFNKVAQYN
STMLRIVAQLEYCGKKVSEDEMLNKTYLTF
>Ty1-GAG__REXdb_ID32
IMNTIEPTLRTSISMVDEVQVLWDDLKLTFSAGNGPRISELRADIANCRQNGDTVMAYYG
RLKKMWDELAIYKPIRTCSCGELATQLEEDRNEERTNTFLNGL
>Ty1-GAG__REXdb_ID2373
IRHHLAASLKQQYLTLENPLELWVALKKRYDHQKTVLLPQAKFDWKELRFQDYKSVDDYN
SELFRIVSIMKLCGEEVSDNDLLEKTLSTF
>Ty1-GAG__REXdb_ID33
LHCSLEASLLEGYSYCETSKELWDTLANVFGNESNLTRVYELKKTLGSLSQEDNDFNTHF
GKYRSLVAELEMLRPFTIEATTLKDRREQDRVFGLLMTL
>Ty1-GAG__REXdb_ID34
LQNSLEASILEGYSYCETPKDLWETLQNVFGNQSNLSRVFEIKKAINELTQGDMEFTQHF
GKFRSLWAELEMLRPSTLDPAVINERREQDKVFGLLFTL
>Ty1-GAG__REXdb_ID4639
IIRHLSEKLFDIYVNYESAKEIWNNLKKRYGAEDEGKKQYVTSKWTSFQMKDDQPVLDQL
HEYEAIVSKIQAEGIPIDEQLAALVLVDKL
>Ty1-GAG__REXdb_ID3046
LQTAVTDQIFSRISGATSSKEAWEALKDEYEGSPQVRLVKLQTLRREYENLKMNDGENVK
SFTDKLVDLESQLTYHGERKTSAQLIQKILISM
>Ty1-GAG__REXdb_ID3048
IYQGLDEDTFEKVVEATSAKEAWEKLRTSYKGADQVKKVRLQTLRGEFEALQMKEGELVS
DYFSRVLTVTNNLKRNGEKLDDVRIMEKVLRSL
>Ty1-GAG__REXdb_ID35
IFGSLSEDTLKSVYGLRSSQEVWFYLAKKYNRVSATRKLDIQRKIQTTTKGTRSLAQYLS
EIKALCDKLDSIGAPISEQEKIYGVLSGV
>Ty1-GAG__REXdb_ID3998
IHCSVGRKQFDLIQGCETAKEAWDILQIHYEGTIKVQTSRKDLIASRFENLKMDEQDSIS
DFSSKLSSLAQEALTLGKKYKDKKLVKKFLRCL
>Ty1-GAG__REXdb_ID4640
IIRHLSEKLFDIYVNYESAKEIWNNLKKRYGAEDEGKKQYVTSKWTSFQMKDDQPVLDQL
HEYEAIVSKIQAEGIPIDEQLAALVLVDKL
>Ty1-GAG__REXdb_ID36
LHCSLETSILEGYSYCEISKELWDTLANVFGNESNLTRIYEIKKALGELSQEDSDFNAHF
GKYRSLVAELEMLRPFTTDAKTLKERREQDLVFGLMLTL
>Ty1-GAG__REXdb_ID3049
LFQAIDREVFEQILDRSTSKIVWDSMKGKFGGNERVKRSLLQTLRRDFEVLAMKGGESID
EYFGRVMAVSNKMRSNGENMSDSKIVEKILRTL
>Ty1-GAG__REXdb_ID2374
IRHHLAESLKNQYLTIEDPLDLWIELKNRYDHQKTVLLPRAQYDWKNLRIQDFKSVEEYN
SELFKIVSILRLCGETVTDNNLLEKTYSTF
>Ty1-GAG__REXdb_ID3050
LQSAVSESIFPRIAPASTAKDAWNALEMEFQGSSQVKMINLQTLRREYENLKMEEGETIN
DFTTKLINLSNQLRVHGEEKSDYQVVQKILISV
>Ty1-GAG__REXdb_ID4922
LGHGLTDPVLRKVMKEPTAYDMWTALENEYQAQTLPNRFYLKQRFFSFKMEEDQSLDKNL
DIFNKLVLDLSSVNAEMGEEDKAAILMNSL
>Ty1-GAG__REXdb_ID4641
ILNGMSDSLFDVYQNVESAKELWDALESKYMAEDASSKKFLVSDFNNYKMSDSRPVMEQY
NELLRILGQFAQHNMKMDESISVSCIIDKL
>Ty1-GAG__REXdb_ID2375
IRHHLAASLKQQYLTLENPLELWVALKKRYDHQKTVLFPQAKFDWKELRFQDYKSVDDYN
SELFRIVSIMKLCGEEVSDNDLLEKTLSTF
>Ty1-GAG__REXdb_ID3051
LFQSIDKTILKTITHKATGKQLWDSMKIKYQGNERVKRAQLQRLRRVFETLEMKSGETVT
DYFGRVMVTANDMRICGEDMEDVKIVEKILRTL
>Ty1-GAG__REXdb_ID3052
LFASIDKTILKTIAKKETAKDIWDSMKTKYQGNLRVQSAQLQRLRRNFEVLEMKEGDTIT
DYFSKVMVVANDMRNLGEDMPDAKVVEKILRTL
>Ty1-GAG__REXdb_ID37
IFGSLxEDTLKSVYGLRSSQEVWFYLAKKFNRVSATRKLDIQRKIQTTIKGTRSLAQYLS
EIKALCDQLDSIGAPISEQEKIYGVLSGV
>Ty1-GAG__REXdb_ID3999
IHCSVGRKQFDLIQGCETAKEAWDILQIHYEGTIKVQTSRKDLIASRFENLKMDEQDSIS
DFSSKLSSLAQEALTLGKKYKDKKLVKKFLRCL
>Ty1-GAG__REXdb_ID2376
ILRHLDESMICDYAHIXDPREIXESLKARFDNRKAINLPLAWDEWQSLKFKDFDKVMDYN
SAMMEIVVKLKYYGDIITDSQMLEKTYTTF
>Ty1-GAG__REXdb_ID4642
ILNGMSDSLFDVYQNVESAKELWDALESKYMAEDASSKKFLVSDFNNYKMSDSRPVMEQY
NELLRILGQFAQHNMKMDESISVSCIIDKL
>Ty1-GAG__REXdb_ID4923
LGHGLTDPVLRKVMKEPTAYDMWTALENEYQAQTLPNRFYLKQRFFSFKMEEDQSLDKNL
DIFNKLVLDLSSVNAEMGEEDKAAILMNSL
>Ty1-GAG__REXdb_ID2377
IRHHLAESLKNQYLTIEDPLDLWIELKNRYDHQKTVLLPRAQYDWKNLRIQDFKSVEEYN
SELFKIVSILRLCGETVTDNNLLEKTYSTF
>Ty1-GAG__REXdb_ID4643
ILNGMSDSLFDVYQNVESAKELWDALESKYMAEDASSKKFLVSDFNNYKMSDSRPVMEQY
NELLRILGQFAQHNMKMDESISVSCIIDKL
>Ty1-GAG__REXdb_ID4000
IFNSVNQNQFKRIQNCESAKEAWDKLAKAYEGTSSVKRSRIDMLASQFENLTMDEMETIE
EFSGKISAIASEAHNLGKQYKDKKLVKKLLRCL
>Ty1-GAG__REXdb_ID2378
LRKHLDENLMHDYANVKDPVELWKALKNRFDNQKAITLPHALDEWANLRFLDFNKVAQYN
STMLRIVAQLEYCGKKVSEDEMLNKTYLTF
>Ty1-GAG__REXdb_ID4644
ILNGMSDSLFDVYQNVESAKELWDALESKYMAEDASSKKFLVSDFNNYKMSDSRPVMEQY
NELLRILGQFAQHNMKMDESISVSCIIDKL
>Ty1-GAG__REXdb_ID2379
IRHHIAESLKNQYLTIEDPLDLWIELKKRYDHQKTVLLPKAQYDWKNLRIQDFKSVEEYN
SELFKIVSILRLCGEKVTDDTLLEKTYSTF
>Ty1-GAG__REXdb_ID2380
IRHHLAASLKQQYLTLENPLELWVALKKRYDHQKTVLLPQAKFDWKELRFQDYKSVDDYN
SELFRIVSIMKLCGEEVSDNDLLEKTLSTF
>Ty1-GAG__REXdb_ID2381
IRHHLAASLKQQYLTLENPLELWVALKKRYDHQKTVLLPQAKFDWKELRFQDYKSVDDYN
SELFRIVSIMKLCGEEVSDNDLLEKTLSTF
>Ty1-GAG__REXdb_ID2383
LRKHLDENVTHDYAHIKDPAELWQALKARFDNQREITLPHALEDWKNLRFQDFEKVEEYN
SAMLRIVSQLKYCGRPITETEMLEKTYLTF
>Ty1-GAG__REXdb_ID3053
LFQSIPESLVLQIGKLDTTKKVWESIKSKHLGAERVKEARLQTLMAEFDRLTMKDTETID
EFAGRLSEISSKSASLGENIEETKLVKKFLKCL
>Ty1-GAG__REXdb_ID38
LYASLDPKIQKAISFVDNSKVLWDNLRIRYSIGNASRVHQIKSSIVACSxDGQDVAEYFG
KLKVMWDDLDDYEPFIDCCCSSPTCPQRLKQQTRRDLERIHQFLMGL
>Ty1-GAG__REXdb_ID39
LYGSLSEEALKAVYGLRSSHEVWFSLSKKYNRVSATRKLDLQRKMQGTKKGDRSMSEYLS
EMKTICDQLDSIGSPLSEHEKIYGVLNGL
>Ty1-GAG__REXdb_ID2384
LRKHLDENLMHDYANVKDPVELWKALKNRFDNQKAITLPHALDEWANLRFLDFNKVAQYN
STMLRIVAQLEYCGKKVSEDEMLNKTYLTF
>Ty1-GAG__REXdb_ID3054
IYQGLDEDTFEKVIEATSAKEAWEKLRTSYKGADQVKKVRLQTLRGEFEALQMKEGELVS
DYFSRVLTVTNNLKRNGEKLDDVRIMEKVLRSL
>Ty1-GAG__REXdb_ID4645
ILNALDDSLYDVYQIFQTPKQLWESLEKKYKSEVASAKKFIVGKFLNFKMSDTISVVKQV
EEIQIFAHELKDEGMGLNEAFLVASIIEKL
>Ty1-GAG__REXdb_ID3055
LFQSIDKSILKTITQKETAKLLWDSMKVKYQGNERVKRAQLQRLRRVFETLEMKVGETVT
DYFGRVMVTANDMRNCGENMEDVKIVEKILRTL
>Ty1-GAG__REXdb_ID2385
IRHHLAASLKQQYLTLENPLELWVALKKRYDHQKTVLLPQAKFDWKELRFQDYKSVDDYN
SELFRIVSIMKLCGEEVSDNDLLEKTLSTF
>Ty1-GAG__REXdb_ID2386
ICHHLAASLKQQYLTLENPLELWVALKKRYDHQKTVLLPQAKFDWKELRFQDYKFVDDYN
SELFRIVSIMKLCGEEVSDNDLLEKTLSTF
>Ty1-GAG__REXdb_ID3056
IYQGLDEDTFEKVVEAMSAKEAWEKLRTSYKGADQVKKVRLQTLRGEFEALQMKEGELVS
DYFSRVLTVTNNLKRNREKLDDVRIMEKVLRSL
>Ty1-GAG__REXdb_ID2387
LRKHLDENLMHDYANVKDPVELSKALKNRFDNQKAITLPHALDEWANLRFLDFNKVAQYN
STMLRIVAQLEYCGKKVSEDEMLNKTYLTF
>Ty1-GAG__REXdb_ID2388
LRKHLDENVTHDYAHIKDPAELWQALKARFDNQREITLPHALEDWKNLRFxDFEKVEEYN
SAMLRIVSQLKYCGKPITETEMLEKTYLTF
>Ty1-GAG__REXdb_ID40
LHCSLETSILEGYSYCETSKELWDTLANVFGNESNLTRIYEIKKALGELSQEDSDFNAHF
GKYRSLVAELEMVRPFTTDAKTLKERREQDLVFGLMLTL
>Ty1-GAG__REXdb_ID3057
IYQGLDEDTLEKVVEATSVKEAWEKLRTSYKGADQVKKVRLQTLRGEFEALQMKEGELVS
DYFSRVLTVTNNLKRNGEKLDDVKIMEKVLRSL
>Ty1-GAG__REXdb_ID4924
IVLNVGNQVLRKIKNCETAAAMWSTLNRLYMETSLPNRIYLQLKFYTYKMTDSKSIDGNV
DDFLKLVTDLNNIGVDVTEEVQAILLLSSL
>Ty1-GAG__REXdb_ID4001
IHCSVGRKQFDLIQGCETAKEAWDILQIHYEGTIKVQTSRKDLIASRFENLKMDEQDSIS
DFSSKLSSLAQEALTLGKKYKDKKLVKKFLRCL
>Ty1-GAG__REXdb_ID42
LYGTLTPKQFQGSFVSGSTSREIWLRIENQFRNNKDARALRLDNELRTKEIGDMKVADYC
REMKKLADSFSNVDAPVQDRTLVMYVLNGL
>Ty1-GAG__REXdb_ID4925
LGMSVTDLVLRKVMKNKSAQEFWDALESQYQDKSVPNRFYLKQRFYSFKLEEDKNLDKNL
DVFNKLVLDLVSLDVEVSDEDQAVILLNSL
>Ty1-GAG__REXdb_ID2389
ILRHLDENIICDYAHIKDPKEIWESLKARFDNRKAINLPLVRDEWQSLKFKDFDKVMDYN
SAMMEIVVKLKYYGDLITDSQMLEKTYTTF
>Ty1-GAG__REXdb_ID2390
LRKHLDENVTHDYAHTKDPAELWQALKARFDNQREITLSHALENWKNLRFQDFEKVEEYN
SAMLRIVSQLKYCGKPITEAEMLEKTYLTF
>Ty1-GAG__REXdb_ID43
IIGTLSLQVQPMVSRAKTTREIWAKLATTYGNPSRAHINQIKHQLKTISKGNQSVEDYMK
NVVTKADKLALLGSPLPHEDLLDHITTGL
>Ty1-GAG__REXdb_ID44
IFGSLSEDTLKSVYGLRSSQEVWFYLAKKFNRVSATRKLDIQRKIQTTTKGTRFLAQYLS
EIKALCDQLDSIGAPISEQEKIYGVLSGV
>Ty1-GAG__REXdb_ID3058
LQTAVTDQIFSRIAAASTSKEVWDVLKDEYQGSPQVRLVKLQSLRREYENLKMYDNDDIK
TFTDKLIVLENQLTYHGEKKTNSQLIQKILISL
>Ty1-GAG__REXdb_ID2391
ILRHLDESIICDYAHIKDPKEIWESLKVRFDNRKAINLPLVRDEWQNLKFKDFDKVMDYN
SAMMEIVVKLKYYGDIITDSQMLEKTYTTF
>Ty1-GAG__REXdb_ID4002
IHCSVGRKQFDLIQGCETAKEAWDILQTHYEGTIKVQTSRKDLIASRFENLKMDEQDSIS
DFSSKLSSLAQEALTLGKKYKDKKLVKKFLRCL
>Ty1-GAG__REXdb_ID4926
IRQWVDDNVLNHIENEIDARSLWLKLEQLYARKTGNDKMYMIKKLIELRYQEGTPMTDHL
NVFQGLLNKLSDMGIKFEDEIHGLWLLGTL
>Ty1-GAG__REXdb_ID3059
LFASIDKTILKTILQKETSKDLWESMKRKYQGNDRVQSAQLQRLRRSFEVLEMKVGETIT
GYFSRVMEVTNDMRNLGEDMPDSKVVEKILRTL
>Ty1-GAG__REXdb_ID45
LQNSLETSILQAYSYCERAKELWDTLKNVYGDVSNLTRVFEVKRAINNLHMEDLDFKKYF
GKYRSLLAELEMLRPPTIKPKELAMRREQDNVFGLLLGL
>Ty1-GAG__REXdb_ID2392
LRKHLDENLMHDYANVKDPVELWKALKNRFDNQKAITLPHALDEWANLRFLDFNKVAQYN
STMLRIVAQLEYCGKKVSEDEMLNKTYLTF
>Ty1-GAG__REXdb_ID2393
LRKHLDENLMHDYANVKDPVELWKALKNRFDNQKAITLPHALDEWANLRFLDFNKVAQYN
STMLRIVAQLEYCGKKVSEDEMLNKTYLTF
>Ty1-GAG__REXdb_ID3060
LQTAVTDQIFSRISGATSSKEAWEALKDEYEGSPQVRLVKLQTLRREYENLKMNDGENVK
SFTDKLVDLESQLTYHGERKTSAQLIQKILISM
>Ty1-GAG__REXdb_ID4927
LGHGLTDPVLRKVMKEPTAYDMWTALENEYQAQTLPNRFYLKQRFFSFKMEEDQSLDKNL
DIFNKLVLDLSSVNAEMGEEDKAAILMNSL
>Ty1-GAG__REXdb_ID4928
IVLNVGNQVLRKIKNCETAAAMWSTLNRLYMETSLPNRIYLQLKFYTYKMTDSKSIDGNV
DDFLKLVTDLNNIGVDVTEEVQAILLLSSL
>Ty1-GAG__REXdb_ID46
LHCSLDASILEGYSYCETAKELWETLTSVFGNETNLTRVYGIKKALGGLNQEESDFNTHF
GKYRSLVAELEMLRPFTTDAKVLRERREQDRVFGLLLSL
>Ty1-GAG__REXdb_ID47
LHCSLETFILEGYSYCETSKELWDTLANVFGNESNLTRIYEIKKALGELSQEDSDFNAHF
GKYRSLVAELEMLRPFTTDAKTLKERREQDLVFGLMLTL
>Ty1-GAG__REXdb_ID1798
LKRSISSGVFEHVSRCTSASSIWQALDRLFNKKNEARLQLLENELANTKQGESSISEFFI
KVKNLCSEINSLNPEESISDARLKRFIIRGL
>Ty1-GAG__REXdb_ID2394
ILRHLDESMICDYAHIXDPREIXESLKARFDNRKAINLPLAWDEWQSLKFKDFDKVMDYN
SAMMEIVVKLKYYGDIITDSQMLEKTYTTF
>Ty1-GAG__REXdb_ID48
IFGSLSESALRVVYGMHSAHEVWSALAKQFNRVSTTRKYDLQKKLRSCLKSGKTMEEYVG
EMKQVFDQLHSIDFPMTEQEKIYALLSGL
>Ty1-GAG__REXdb_ID4929
LGHGLTDPVLRKVMKEPTAYDMWTALENEYQAQTLPNRFYLKQRFFSFKMEEDQSLDKNL
DIFNKLVLDLSSVNADMGEEDKAAILMNSL
>Ty1-GAG__REXdb_ID49
LYGSLSEEALKAVYGLRSSHEVWFSLSKKYNRVSATRKLDLQRKMQGTKKGDRSMSEYLS
EMKTICDQLDSIGSPLSEHERIYGVLNGL
>Ty1-GAG__REXdb_ID2395
LRKHLDENLMHDYANVKDPVELWNALKNRFDNQKAITLPHALDEWANLRFLDFNKVAQYN
STMLRIVAQLEYCGKKVSEDEMLNKTYLTF
>Ty1-GAG__REXdb_ID50
LQNSLETSILQAYSYCERAKELWDTLKNVYGDVSNLTRVFEVKRAINNLHMEDLDFKKYF
GKYRSLLAELEMLRPPTIKPKELAMRREQDNVFGLLLGL
>Ty1-GAG__REXdb_ID51
LIGAISVTVQPVVSRAITASQIWEKLAGTYAKPSRGHIKQLKTQIKNYNKGSKTIDEYMQ
GLITRFDQLAVLGKPFDHEDQVELILAGL
>Ty1-GAG__REXdb_ID4003
IYSCLDDDEFKLVQGSENAKQMWDILQKTHEGNTGVKRTRLDxLATNFENLKMDPSETIV
QFSSKLSGIANEAKSLGKFYKEKKLVKKMLRCL
>Ty1-GAG__REXdb_ID2396
ILRHLDESMICDYAHIXDPKEIWESLKAXFDNRKKINLPLVRDEXQSLKSKDFDKVMDYN
SAMVXIVVKLKYYGDIITDSQMLEKTYTTF
>Ty1-GAG__REXdb_ID4004
IHCSVGRKQFDLIQGCETAKEAWDILQTHYEGTIKVQTSRKDLIASRFENLKMDEQDSIS
DFSSKLSSLAQEALTLGKKYKDKKLVKKFLRCL
>Ty1-GAG__REXdb_ID4930
IVLSVTDRVLRKIKKQPTAAAMISALDKLYMSKALPNRIYLKQKLYSFKMSENLSIEGNI
DEFLHIIADLENTNVMVSDEDQAILLLMSL
>Ty1-GAG__REXdb_ID3061
LQTAVTDQIFSRIAAAGTSKEAWEALKTEYEGSSQVRLIKLQALRREYENLKMYDGENIK
SFTDKLVVLENQLTYHGEKKTNSQVVQKILISL
>Ty1-GAG__REXdb_ID52
LQNSLETSILQAYSYCERPKELWDTLKNVYGDVSNLTRVFEVKRAINNLHMEDLDFKKYF
GKYRSLLAELEMLRPPTIKPKELAMRREQDNVFGLLLGL
>Ty1-GAG__REXdb_ID3062
IYQGLDEDTFEKVVEATSAKEAWEKLRTSYKGADQVKKVRLQTLRGEFEALQMKEGELVS
DYFSRVLTVTNNLKRNGEKLDDVRIMEKVLRSL
>Ty1-GAG__REXdb_ID53
MKLIHESISTSMSHLDDSHELWSHIQKRFGVKNGQRVQRLKTELATCRQKGLPIETYYGK
LSQLWRSLADYQQAKTMEEVRKEREEDKLHQFLMGL
>Ty1-GAG__REXdb_ID54
IKMTIDPVLRSNISHRDVAKDLWDHLKKRFSVMNGPKLQQIKAELACCKQRELAIESYYR
KLMKIWDSMASFRPLRTCKCGKYECDLGTLQEQDREEDKVHQFLFGL
>Ty1-GAG__REXdb_ID55
LHCSLEASILEGYSYCETAKELWDTLTSVFGNESNLTRVYGIKKALGNLSQEESDFNTHF
GKYRSLVAELEMLRPFTTDAKTLKERREQDRVFGLLLSL
>Ty1-GAG__REXdb_ID56
LHCSLETSLLEGYSYCETAKELWDTLASVFGNESNLTRVYELKKALGSLIQDENDFNTHF
GKYRSLVAELEMLRPFTTEAKVLKDRREQDLVFGLMMTL
>Ty1-GAG__REXdb_ID4006
IHCSVGRKQFDLIQGCETAKEAWDILQIHYEGTIKVQTSRKDLIASRFENLKMDEQDSIS
DFSSKLSSLAQEALTLGKKYKDKKLVKKFLRCL
>Ty1-GAG__REXdb_ID4931
IRQWVDDNVLNHIENEIDARSLWLKLEQLYARKTGNDKMYMIKKLIELRYQEGTPMTDHL
NVFQGLLNKLSDMGIKFEDEIHGLWLLGTL
>Ty1-GAG__REXdb_ID4646
ILNGMSDSLFDVYQNVESAKELWDALESKYMAEDASSKKFLVSDFNNYKMSDSRPVMEQY
NELLRILGQFAQHNMKMDESISVSCIIDKL
>Ty1-GAG__REXdb_ID57
IFGSLSEDTLKSVYGLRSSQEVWFYLAKKYNRVSATRKLDIQRKIQTTTKGTRSLAQYLS
EIKALCDQLDSIGAPISEQEKIYGVLSGV
>Ty1-GAG__REXdb_ID58
IIGTLSLQVQPLVARTTTTREIWASLAKTFGNPSRGHINQLREQLKGVSKGNQSVQDYMK
NIVTKADQLALLGSPMPHEDLLDHITRGL
>Ty1-GAG__REXdb_ID3063
LFQSIDKSILKTITQKETAKLLWDSMKIKYQGNERVKRAQLQRLRRVFETLEMKVGETVT
DYFGRVMVTSNDMRNCGENMEDVKIVEKILRTL
>Ty1-GAG__REXdb_ID4647
ILNALDDSLYDVYQIFQTPKQLWESLEKKDKSEVASAKKFIVGKFLNFKMSDTISVVKQV
EEIQIFAHELKDEGMGLNEAFLVASIIEKL
>Ty1-GAG__REXdb_ID59
LYASLDPHVQKSISVVDNAKVMWESLKTRYSVGNASRVHQLKSIFACRQDGQTVANYFGK
LKVMWDDLDDYEPLLTCCCDKTTCPHMLRQIKRRDHERIHQFLMGL
>Ty1-GAG__REXdb_ID3064
LQSAVSESIFPRIAPASTAKDAWNALEMEFQGSSQVKMINLQTLRREYENLKMEEGETIN
DFTTKLINLSNQLRVHGEEKSDYQVVQKILISV
>Ty1-GAG__REXdb_ID3065
LFASIDKTILKTILQKETSKDLWESMKRKYQGNDRVQSAQLQRLRRSFEVLEMKVGETIT
GYFSRVMEVTNDMRNLGEDMPDSKVVEKILRTL
>Ty1-GAG__REXdb_ID3066
LFQAIEREVFEQILDRKTSKIIWESMKRKFGGNERVKRSLLQTLRRDFEVLVMKGDESID
NYFKRVMMVANKMRSNGESMPDSKIVEKILRTL
>Ty1-GAG__REXdb_ID4932
IVLSVTDRVLRKIKKQQTAAAMIIALDKLYMSKALPNRIYLKQKLYSFKMSENLSIEGNI
DEFLHIIADLENTNVLVSDEDQAILLLMSL
>Ty1-GAG__REXdb_ID2397
IRHHLADSLKNQYLTLENPLELWVALKKRYDHQKTVLLPQAKFDWKNLRFLDFKSVDAYN
SELFRIVSLMKLCGDEVSDNDLLEKTLSTF
>Ty1-GAG__REXdb_ID4648
ILNGMSDSLFDGYQNVESAKELWDALESKYMAEDASSKKFLVSDFNNYKMSDSRPLMEQY
NELLRILGQFAQHNMNMDESISVSCIIDKL
>Ty1-GAG__REXdb_ID3067
LQSAVSESIFPRIAPASTAKDAWNALEMEFQGSSQVKMINLQTLRREYENLKMEEGETIN
DFTTKLINLSNQLRVHGEEKSDYQVVQKILISV
>Ty1-GAG__REXdb_ID4933
IVLSVSDQVLRKIKKEKTATSMLNALDKLYMSKALPNRIYLKQKLYSFKMQENLSVEGNI
DEFLRLIADLENTNVLISDEDQAILLLMSL
>Ty1-GAG__REXdb_ID4649
ILNGMSDSLFDVYQNVESAKELWDALESKYMAEDASSKKFLVSDFNNYKMSDSRPVMEQY
NELLRILGQFAQHNMKMDESISVSCIIDKL
>Ty1-GAG__REXdb_ID2398
IRHHLAASLKQQYLTLENPLELWVALKKRYDHQKTVLLPQAKFDWKELRFQDYKSVDDYN
SELFRIVSIMKLCGEEVSDNDLLEKTLSTF
>Ty1-GAG__REXdb_ID60
IIGTLSLQVQPLVARTTTTREIWASLAKTFGNPSRGHINQLREQLKGVSKGNQSVQDYMK
NIVTKADQLALLGSPMPHEDLLDHITRGL
>Ty1-GAG__REXdb_ID2399
LRKHLDENLMHDYANVKDPAELWKALKNRFDNQKAITLPHALDEWANLRFLDFNKVAQYN
STMLRIVAQLEYCGKKVSEDEMLNKTYLTF
>Ty1-GAG__REXdb_ID3068
LLQSIPEALTLQVGKLNTAKRIWDAIKSRNLGADRVKDARLQTLMGELERIKMKETEKID
DFAGRLSELSTKAASLGHDIEEPKLVKKFLNGL
>Ty1-GAG__REXdb_ID3069
LQTAVTDQIFSRISGATSSKEAWEALKDEYEGSPQVRLVKLQTLRREYENLKMNDGENVK
SFTDKLVDLESQLTYHGERKTSAQLIQKILISM
>Ty1-GAG__REXdb_ID3070
LLQSIPEALTLQVGKLNTAKKIWDAIKSRNLGADRVKDARLQTLMGEFERIKMKESEKID
DFAGRISELSTKSESLGHDIEEPKLVKKFLNGL
>Ty1-GAG__REXdb_ID3072
IYQGLDEDTFEKVVEATSAKEAWEKLRTSYKGADQVKKVRLQTLRGEFEALQMKEGELVS
DYFSRVLTVTNNLKRNGEKIDDVRIMEKVLRSL
>Ty1-GAG__REXdb_ID61
VLTRVESDPNKGYSYCETAKELWDTLASVFGNESNLTRVYELKKALGSLIQDENDFNTHF
GKYRSLVAELEMLRPFTTEAKVLKDRREKDLVFGLMMTL
>Ty1-GAG__REXdb_ID3073
LFASIDKTILKTIAKKDSSRDIWESMRTKYQGNTRVQSAQLQRLRRNFEVLEMKSGDTIT
EYFSRVMVVANDMRNLGEEMPDAKVVEKILRTL
>Ty1-GAG__REXdb_ID4934
VVLSVTDRVLRKIKKQPTAAAMISALDKLYMSKALPNRIYLKQKLYSFKMSENLSIEGNI
DEFLHIIADLENTNVIVSDEDQAILLLMSL
>Ty1-GAG__REXdb_ID3074
LFQSIPEALVLQIGEIDYAKKVWAAIKAKHVGAERVKEARLQTLMAEFDRLKMKDSETID
GFSEKLAEIASKSAALGETIESTKLVKKFLKSL
>Ty1-GAG__REXdb_ID62
LYGTLTPKQFQGSFVSGSTSREIWLRIENQFRNNKDARALRLDNELRTKEIGDMKVADYC
REMKKLADSLSNVDAPVQDRTLVMYVLNGL
>Ty1-GAG__REXdb_ID2400
ILRHLDESMICDYAHIXDPREIXESLKARFDNRKAINLPLAWDEWQSLKFKDFDKVMDYN
SAMMEIVVKLKYYGDIITDSQMLEKTYTTF
>Ty1-GAG__REXdb_ID63
IIGTLSLQVQPMVSRAKTTREIWAKLATTYGNPSRAHINQIKHQLKTISKGNQSVEDYMK
NVVTKADKLALLGSPLPHEDLLDHITTGL
>Ty1-GAG__REXdb_ID4935
IINHISDTVLRKVNHYKTAATLWELLNELYMETSLPNRIYAQLKFYSFRMMTSKTIDQNV
RDDFLRIVAELGSLDIKVAKEVQAIIILNSL
>Ty1-GAG__REXdb_ID64
MKLTIDETVSTSMSHLDDSHELWTHIQKRFGVKNGQHVQRLKTELATCRQKGVAIETYYG
CLSQLWCSLADYQQAKTMDDVRKEREEDKLHQFLMGL
>Ty1-GAG__REXdb_ID4936
IVLSVSDQVLRKSKKEKTAPSMLEALDKLYMSKALPNRIYLKQKLYSYKMQENLSVEGNI
DEFLRLIADLENTNVLVSDEDQAILLLMSL
>Ty1-GAG__REXdb_ID65
MKMTIDPALLTNISHRDVARDLWEHTRKRFSVSSGPKNQKMKADLATCKQEGMTVEGYYG
KLNKIWDNINNYRPLRTCKCGRCVCNLEAEQEKGREDDMVQQFLYGL
>Ty1-GAG__REXdb_ID4937
IINHITDTVLLKVQHCVTAAELWATLNKLFMETSLPNRIYTQLRLYSFKMVDNLSIDQNT
DEFLRIVAELGSLQIQVGEEVQAILILNSL
>Ty1-GAG__REXdb_ID66
MKMTIDSELLTNISHRDVARDLWEQIRKRFSVSNGPKNQKMKADLATCKQEGMTVEGYYG
KLNKIWDNINSYRPLRICKCGRCICNLGTDQEKYREDDMVHQFLYGL
>Ty1-GAG__REXdb_ID2401
IRHHIAESLKNQYLTVEDPLELWLELKNRYDHQRTIQLPKAQHDWLNLRIQDYKSVEEYN
SELFKIVSILRLCGEKVTENDMLEKTFSTF
>Ty1-GAG__REXdb_ID3076
IYQGLDEDTFEKVVEATSAKEAWEKLRTSYKGADQVKKVRLQTLRGEFEALQMKEGELVS
DYFSRVLTVTNNLKRNGEKLDDVRIMEKVLRSL
>Ty1-GAG__REXdb_ID67
MKMTIDSELLTNISHRDVARDLWEQIRKRFSVSNGPKNQKMKADLATCKQEGMTVEGYYG
KLNKIWDNIYSYRPLRICKCGRCICNLGTDQEKDREDDMVHQFLYGL
>Ty1-GAG__REXdb_ID2402
IRHHIAESLKNQYLTVEDPLELWLELKNRYDHQRTIQLPKAQHDWLNLRIQDYKSVEEYN
SELFKIVSILRLCGEKVTENDMLEKTFSTF
>Ty1-GAG__REXdb_ID2403
IRHHIAESLKNQYLTVEDPLELWLELKNRYDHQRTIQLPKAQHDWLNLRIQDYKSVEEYN
SELFKIVSILRLCGEKVTENDMLEKTFSTF
>Ty1-GAG__REXdb_ID4938
IILSLGNNVLRKVIKQKTAAGMIKVLDQLFMAKSLPNRIYLKQRLYGYKMSENMTMEENV
NDFFKLISDLENVKVVVPDEDQAIVLLMSL
>Ty1-GAG__REXdb_ID68
MKLTIHESLATSMSHLDDSHDMWTHIQKRFGVKNGQRIQRLKTELATCRQKGTPIETYYG
KLSQLWRSLADYQQAKTMEEVRKEREEDKLHQFLMGL
>Ty1-GAG__REXdb_ID69
MKLTIHESLATSMSHLDDSHDMWTHIQKRFGVKNGQRIQRLKTELATCRQKGTPIETYYG
KLSQLWRSLADYQQAKTMEEVRKEREEDKLHQFLMGL
>Ty1-GAG__REXdb_ID4008
IFNSVNQNQFKRIQNCESAKEAWDKLAKAYEGTSSVKRSRIDMLASQFENLTMDESENIE
EFSGKISAIASEAHNLGKKYKDKKLVKKLLRCL
>Ty1-GAG__REXdb_ID3077
FFASIDKATLKTIAKKDTAKDIWESMKTKYQGNKKVQSAQLQRLRRNFEVLEMKEGDTID
GYFSKVMVVANDMRNLGESMPDAKIVEKILRTL
>Ty1-GAG__REXdb_ID3078
LFASIDKTILKTILQKETSKDLWESMKRKYQGNDRVQSAQLQRLRRSFEVLEMKIGETIT
GYFSRVMEITNDMRNLGEDMPDSKVVEKILRTL
>Ty1-GAG__REXdb_ID70
MKMTIDSELLTNISHRDVARDLWEQIRKRFFVSNGPKNQKMKADLATCKQEGMTMEGYYG
KLNKIWDNINSYRPLRICKCGRCISNLGTDQEKDREDDMVHQFLYGL
>Ty1-GAG__REXdb_ID3075
IYQGLDEDTFEKVVEATSAKEAWEKLRTSYKGADQVKKVRLQTLRGEFEALQMKEGELVS
DYFSRVLTVTNNLKRNGEKLDDVRIMEKVLRSL
>Ty1-GAG__REXdb_ID71
LFGTLSEEVLGHVHNLSTSRQIWVSLAENFNKSSVAREFSLRRSLQLLSKKEKPFSVYCR
EFKTICDALSSIGKPVDEQMKIFGFLNGL
>Ty1-GAG__REXdb_ID3079
LQTAVTDQIFSRIAAASSSKEAWDVLKDEYQGSPQVRLVKLQSLRREYENLKMYDNDNIK
TFTDKLIVLENQLTYHGEKKTNTQLIQKILISL
>Ty1-GAG__REXdb_ID72
MKLTIDETVSTSMSHLDDSHELWTHIQKRFGVKNGQRVQRLKTELATCRQKGVAIETYYG
RLSQLWRSLADYQQAKTMDDVRKEREEDKLHQFLMGL
>Ty1-GAG__REXdb_ID73
MKMTIDSELLTNISHRDVARDLWEQIRKRFSVSNGPKNQKMKADLATCKQEGMTVEGYYG
KLNKIWDNINSYRPLRICKCGRCICNLGTDQEKYREDDMVHQYLYGL
>Ty1-GAG__REXdb_ID3080
IYQGLDEDTFEKVVEATSAKEAWEKLRTSYKGADQVKKVRLQTLRGEFEALQMKEGELVS
DYFSRVLTVTNNLKRNGEKLDDVRIMEKVLRSL
>Ty1-GAG__REXdb_ID4939
IVLSVIDRVLRKIKKESTAAAMLLALDRLYMSKAFPNRIYLKQKLYSYKMSENLSVEGNI
DEFLxIITNLEDMNVNISDEDQAILLLTSL
>Ty1-GAG__REXdb_ID3081
LQTAVTDQIFSRIAAASSSKEAWDVLKDEYQGSPQVRLVKLQSLRREYENLKMYDNDNIK
TFTDKLIVLEIQLTYHGEKKTNTQLIQKILISL
>Ty1-GAG__REXdb_ID4940
IVLSVTDRVLRKIKKEQSAAAMLGVLDKLYMSKALPNRIYQKQKLYSFKMSENLSIEGNI
DEFLRIIADLENTNVLVSDEDQAILLLMSL
>Ty1-GAG__REXdb_ID74
LFGTLSEEVLGHVHNLSTSRQIWVSLAENFNKSSVAREFSLRQNLQLLSKKEKPFSVYCR
EFKTICDALSSIGKPVDESMKIFGFLNGL
>Ty1-GAG__REXdb_ID2405
IRHHIAESLKNQYLTVEDPLELWLELKNRYDHQKTIQLPKAQHDWLNLRIQDYKSVEEYN
SELFKIVSILRLCGEKVTENDMLEKTFSTF
>Ty1-GAG__REXdb_ID75
NKMSIDPVVKKNVSNRDVAKDLWDHLKKRFSVMNGPKLQQLKSELACCKQRGLTIETYYG
KLTKIWDSMASFRPVRTCKCGGCVCDLGALEEKDREEDKVHEFLFGL
>Ty1-GAG__REXdb_ID3083
LQSAVSDSIFPRIAPASSATEAWNALEMEFQGSSQVKMINLQTLRREYENLKMEEGETIN
DFTTKLINLSNQLRVHGEEKSDYQVVQKILISV
>Ty1-GAG__REXdb_ID3082
LFASIDKTILKTILQKETSKDLWESMKRKYQGNDRVQSAQLQRLRRSFEVLEMKIGETIT
GYFSRVMEITNDMRNLGEDMPDSKVVEKILRTL
>Ty1-GAG__REXdb_ID3084
IYQGLDEDTFEKVVEDMSAKEAWEKLQTSYKGADQVKKVRLQTLRGEFEALQMKEGELVS
DYFSRVLTVTNNLKRNGEKLDDVRIMEKVLRSL
>Ty1-GAG__REXdb_ID4009
IVNGIDEDEFKLIQGCKSAKQAWDTLQKSHEGTSSVKRTRLDHIATQFEYLKMEPYETIV
KFSSKISALANEAEVLGKTYKDQKLVKKLLRCL
>Ty1-GAG__REXdb_ID4941
IVLSVSDRVLRKIKKETSAAAMLEALDRLYMSKALPNRIYLKQKLYSFKMSENLSIEGNI
DEFLHIVADLENLNVLVSDEDQAILLLMSL
>Ty1-GAG__REXdb_ID76
LFGTLSEEVLGYVHNLQTSRDIWISLAENFNKSSVAREFTLRRTLQLLSKKDKTLSAYCR
EFIAVCDALSSIGKPVDESMKIFGFLNGL
>Ty1-GAG__REXdb_ID3085
LFQAIDREILETILDKSTSKAIWESMKKKYQGSTKVKRAQLQALRKEFELLAMKEGEKID
TFLGRTLTVVNKMKTNGEVMEQSTIVSKILRSL
>Ty1-GAG__REXdb_ID3086
IYQGLDEDTFEKVVEATSAKEAWEKLRTSYKGADQVKKVRLQTLRGEFEALQMKEGELVS
DYFSRVLTVTNNLKRNGEKLDDVRIMEKVLRSL
>Ty1-GAG__REXdb_ID77
ILGAISMSVQPAVSRATTAAQIWETLRKIYANPSYGHVTQLRTxLKQWTKGAKTIDDYMQ
GFITRFDQLALLGKPMDHDEQVERVLENL
>Ty1-GAG__REXdb_ID1824
LLLGMEPELQKRFEHHTAYAMIGELNTLFQTQARAERYEASEKFFNCKMEENSSVSEHVL
RMSGYADRLRKLGIGIPNELGIDRVLQSL
>Ty1-GAG__REXdb_ID1799
LKTTIEEDLLEHIRDQKTPKEAWETLAKLFSRKNEARLQLLENELAGISxGNLSISQYFS
KVKVICREISQLAPDEKVSEAQMKRIIIHGL
>Ty1-GAG__REXdb_ID78
IQGSLTPEVAGMIVFAKTSHEAWTILERFFASQSQSQARSSTLRRQLGECEKLDTMVTAF
YNKVKSLADTLASIAQPLTDTEFTSYILNGL
>Ty1-GAG__REXdb_ID1800
LKTTIEEDLLEHIRDEKTPKEAWETLAKLFSRKNEARLQLLENELAGISQGNLSISQYFS
NVKFICREISQLAPDEKVSETRMKRIIIHGL
>Ty1-GAG__REXdb_ID3087
LLRSTPSEMHCMLIGKGTAKAAWEAIRMAHQGNDRVRDSRVRRLRTEFETVSFKDGERID
EFAMRLSNIAAALRSLGDHGTVEEEKVVRKFLSVV
>Ty1-GAG__REXdb_ID3088
ILHAVPPEMMASLAVKRTTKEAWEAVRTMRVGTDRVRKGKAQQLRREFETISFCDRxKVD
DFVLRLSNLVTSLATLGEPIDKSQVVEKFLRVV
>Ty1-GAG__REXdb_ID3089
ILRSVPPEMVPVLAAKDEAKAAWDMLKTMRVGDNRVREARRQRLLAFKSEESVEDFSMRM
SSLVSELQSLGDNTTKLDAIYKTLRVV
>Ty1-GAG__REXdb_ID3090
IHAAVPNDVLQHLKGKKSAKDAWDTIKTLHQGHERVREANLQTLLKNYESLKMGEDEAVD
AFAARVRTLVNGIRDLGETLSEISVVRRFLRAA
>Ty1-GAG__REXdb_ID3091
IHAAVPNDVLQHLKGKKSAKDAWDTIKTLHQGHERVREANLQTLLKNYESLKMGEDEAVD
AFAARVRTLVNGIRDLGETLSEISVVRRFLRAA
>Ty1-GAG__REXdb_ID1825
MLAYMEPELQQQFENVEAFDMIETLKGMFQTQARTERFNVWRSFLETKLKEGEPLSPHVI
KLVGYTQSLEKLGFPLSQELATDTILASL
>Ty1-GAG__REXdb_ID79
LVSSVLPQFSSEIVGLSSAFQMWTHLSQRYQPSGDTLYLSVVRQEHKLRQGDATIDEFYS
RSxAIWRQLHSLRSTGCGTCSCCQTARADKEFHRLYEFLSRL
>Ty1-GAG__REXdb_ID3092
IHVAMPNDVLQHLKGKKSAKDAWDTIKTLHQGHERVREANLQTLLKNYESLKMGEDEAVD
AFAARVTTLVNRIRDLGETLSEISVVRQFLRAA
>Ty1-GAG__REXdb_ID1826
LLLGMEPELQKRFEHHSAYAMIGELNTLFQTQARAERYDASERFFNCKMEENSSVSEHVL
RMSGYADRLRQLGIEIPNELGIDRVLQSL
>Ty1-GAG__REXdb_ID4650
ICSVLGDKLVDAYLHYQDAKELWDALDAKFGASDAGSELYVMEQFFDYKMVANRSVVEQA
HELLTMAKELEQFKCPLPDKFVAGGIIAKL
>Ty1-GAG__REXdb_ID3093
LLRSTPSEMHCMLIGKGTAKAAWEAIRMAHQGNDRVRDSRVRRLRTEFETVSFKDGERID
EFAMRLSNIAAALRSLGDHGTVEEEKVVRKFLSVV
>Ty1-GAG__REXdb_ID1827
MLAHMEPDLQQQFENVEAYDMIESLKSMFQAQAKTERYQVSQALLGCKLKDGDPLSPHVI
KMTGYVQSLDRLGFPISDEFATDIVLNSL
>Ty1-GAG__REXdb_ID1828
MLAYMEPELQQQFENVEAFDMIETLKGMFQTQARTERFNVWRSFLETKLKEGEPLSPHVI
KLVGYTQSLEKLGFPLSQELATDTILASL
>Ty1-GAG__REXdb_ID1829
MLAYMEPELQQQFENVEAFDMIETLKGMFQTQARTERFNVWRSFLETKLKEGEPLSPHVI
KLVGYTQSLEKLGFPLSQELATDTILASL
>Ty1-GAG__REXdb_ID1830
MLAHMEPDLQQQFENVEAYDMIESLKSMFQAQAKTERYQVSQALLGCKLKDGDPLSPHVI
KMTGYVQSLDRLGFPISDEFATDIVLNSL
>Ty1-GAG__REXdb_ID1831
MLAYMEPELQQQFENVEAFDMIETLKGMFQTQARTERFNVWRSFLETKLKEGETLSPHVI
KLVGYTQSLEKLGFLLSQELATDTILASL
>Ty1-GAG__REXdb_ID1832
MLAYMEPELQQQFENVEAFDMIETLKGMFQTQARTERFNVFLETKLKEGEPLSPHVIKLV
GYTQSLEKLGFPLSQELATDTILASL
>Ty1-GAG__REXdb_ID3094
IHAAVPNDVLQYLKGKKSAKDAWDTIKTLHQGHERVREANLQTLLKNYESLKMGEDEAVD
AFAARVTMLINGIRDLGETLSEISVVRRFLRAA
>Ty1-GAG__REXdb_ID80
LYGSIMPDIADMVMAAGSTSFAVLGGIAALFRDNQQAHAGYLGQKFRNIEQGDKSVTAYC
LEQKTVADALADVNAPVSDNALVWNTIKGL
>Ty1-GAG__REXdb_ID81
LVSSVLPQFSSEIVGFSSAFQMWTHLSQRYQPSGDALYLSVIRQEHELxQGDATIDEFYS
RSSAIWRQLDSLRSTGCGTCSCCQTARADKEFHRLYEFLSRL
>Ty1-GAG__REXdb_ID3095
LLRSTPSEMHCMLIGKGTAKAAWEAIRMAHQGNDRVRDSRVRRLRTEFETVSFKDGERID
EFAMRLSNIAAALRSLGDHGTVEEEKVVRKFLSVV
>Ty1-GAG__REXdb_ID1833
MLAHMEPDLQQQFENVEAYDMIESLKSMFQAQAKTERYQVSQALLGCKLKDGDPLSPHVI
KMTGYVQSLDRLGFPISDEFATDIVLNSL
>Ty1-GAG__REXdb_ID1834
MLAHMEPDLQQQFENVEAYDMIESLKSMFQAQAKTERYQVSQALLGCKLKDGDPLSPHVI
KMTGYVQSLDRLGFPISDEFATDIVLNSL
>Ty1-GAG__REXdb_ID1835
LLLGMEPELQKRFEHHSAYAMIGELNTLFQTQARAERYDASERFFNCKMEENSSVSEHVL
RMSGYADRLGQLGIEIPNELGIDRVLQSL
>Ty1-GAG__REXdb_ID1836
LLLGMEPELQKRFEHHSAYAMIGELNTLFQTQPRAERYDASERFFNCKMEENSSVSEHVL
RMSGYADRLRQLGIEIPNELGIDRVLQSL
>Ty1-GAG__REXdb_ID82
LVLGVEPSLRMSLEHHTSAKEIWNYFEQRYLQSSGALHFSLLQNLHHTQQLQDMSIEEYY
GAFTKITGQLVSMVPKSSPGCQSCVDKEAYNHKSPMFQFVMGL
>Ty1-GAG__REXdb_ID1837
LLLGMEPELQKRFEHHSAYAMIGELNTLFQTQARAERYDASERFFNCKMEENSSVSEHVL
RMSGYADCLRQLEIEIPNELGIDRVLQSL
>Ty1-GAG__REXdb_ID1838
LLLGMEPELQKRFEHHSAYAMIGELNTLFQTQARAERYEASERFFNCKMEENSSVSEHVL
RMSGYADRLRQLGIEIPNELGIDRVLQSL
>Ty1-GAG__REXdb_ID1839
MLAHMEPDLQQQFENVEAYDMIESLKSMFQAQAKTERYQVSQALLGCKLKDGDPLSPHVI
KMTGYVQSLDRLGFPISDEFATDIVLNSL
>Ty1-GAG__REXdb_ID83
LVSSVLPQFSSEIVGFSSAFQMWTHLSQRYQPSGAALYLSVVRQEHELRQGDATIDEFYS
RSSAIWRQLDSLCSTTCGTCACCQTARADKEFQRLxEFLSRL
>Ty1-GAG__REXdb_ID4651
LISILGDNIVDSYLSFNNGKDMWDALERKFGVSDAGSELYVMEQFYDYKMVEDRPIVKQA
HEIQSLAKELEHFTCVLLDKFVAGGIIAKL
>Ty1-GAG__REXdb_ID4010
IIKGLQRSDFDRVAHLASAHEVWNALCSYHEGSTSVKEVRQDMYKKEYMRFEMNTGESLD
EFFARFNKILSNLRALGVTYTDAEASRQLLSAL
>Ty1-GAG__REXdb_ID4011
IIQGLQRSDFDRVAHLASAHEVWNALCSYHEGSNSVKEVRQDMYKKEYMRFEMNTGESLD
KFFARFNKILSNLRALDVTYTDAEASRQLLSAL
>Ty1-GAG__REXdb_ID3097
IHAAVPNDVLQHLKGKKSAKDAWDTIKTLHQGHERVREANLQTLLKNYESLKMGEDEAVD
AFAARVRTLVNGIRDLGETLSEISVVRRFLRAA
>Ty1-GAG__REXdb_ID3098
IYQGVPEDVLPSLAGKDTAKQAWEAIKVMNVGHDRVRETNLQTLRKAFETLEMEDTEAVD
AFATRLNRMVSSIRALGDDVKELTVVQKILQAA
>Ty1-GAG__REXdb_ID1840
LLLGMEPELQKRFEHHSAYAMIGELNTLFQTQARAERYDASERFFNCKMEENSSVSEHVL
RMSGYADRLRQLGIEIPNELGIDRVLQSL
>Ty1-GAG__REXdb_ID1841
MLAHMEPDLQQQFENVEAYDMIESLKSMFQAQAKTERYQVSQALLGCKLKDGDPLSPHVI
KMTGYVQSLDRLGFPISDEFATDIVLNSL
>Ty1-GAG__REXdb_ID1842
LLLGMEPELQKRFEHHSAYAMIGELNTLFQTQARAERYDASERFFNCKMEENSSVSEHVL
RMSGYADRLRQLGIEIPNELGIDRVLQSL
>Ty1-GAG__REXdb_ID1843
LLLGMEPELQKRFEHHSAYAMIGELNTLFQTQARAERYDASERFFNCKMEENSSVSEHVL
RMSGYADRLRQLGIEIPNELGIDRVLQSL
>Ty1-GAG__REXdb_ID1844
MLACMEPELxQQFENVEAFDMIETLKDMFQTQARTERFNVWRSFLETKLKEGEPLSPHVI
KLVGYTQSLEKLGFPLSQELATDTILASL
>Ty1-GAG__REXdb_ID3099
IYQGVPEDVLPSLAGKDTAKQAWEAIKVMNVGHDRVRETNLQTLRKAFETLEMEDTEAVD
AFATRLNRMVSSIRALGDDVKELTVVQKILQAA
>Ty1-GAG__REXdb_ID1846
MLAHMEPDLQQQFENVEAYDMIESLKSMFQAQAKTERYQVSQALLGCKLKDGDPLSPHVI
KMTGYVQSLDRLGFPISDEFATDIVLNSL
>Ty1-GAG__REXdb_ID1847
LLLGMEPELQKRFEHHSAYAMIGELNTLFQTQARAERYDASERFFNCKMEENSSVSEHVL
RMSGYADRLRQLGIEIPNELGIDRVLQSL
>Ty1-GAG__REXdb_ID1845
LLLGMEPELQKRFEHHTAYAMIGELNTLFQTQARAERYEASEKFFNCKMEENSSVSEYVL
RMSGYADRLRQLGIRIPNELGIDRVLQSL
>Ty1-GAG__REXdb_ID1848
MLAHMEPDWQQQFENVEAYDMIESLKSMFQAQAKTERYQVSQALLGCKLKDGDPLSPHVI
KMTGYVQSLDRLGFPISDEFATDIVLNSL
>Ty1-GAG__REXdb_ID1849
MLAYMEPELQQQFENVEAFDMIETLKGMFQTQARTERFNVWRSFLETKLKEGEPLSPHVI
KLVGYTQSLEKLGFPLSQELATDTILASL
>Ty1-GAG__REXdb_ID1850
LLLGMEPELQKRFEHHSAYAMIGELNTLFQTQARAERYDASERFFNCKMEENSSVSEHVL
RMSGYADRLRQLGIEIPNELGIDRVLQSL
>Ty1-GAG__REXdb_ID3100
LLRSTPSEMHCMLIGKGTAKAAWEAIRMAHQGNDRVRDSRVRRLRTEFETVSFKDGERID
EFAMRLSNIAAALRSLGDHGTVEEEKVVRKFLSVV
>Ty1-GAG__REXdb_ID4652
ICSVLGDKLVDAYLHYQDAKELWDALDAKFGASDAGSELYVMEQFFDYKMVANRSVVEQA
HELLTMAKELEQFKCPLPDKFVAGGIIAKL
>Ty1-GAG__REXdb_ID1851
LLLGMEPELQKRFEHHSAYAMIGELNTLFQTQARAERYDASERFFNCKMEENSSVSEHVL
RMSGYADRLRQLGIEIPNELGIDRVLQSV
>Ty1-GAG__REXdb_ID3102
ILRSVPPEMVPALAAKDEAKAAWDMLKTMRVGDNRVREARRQRLCKEFEAMAFKSGESVE
DFSMRMSGLVSELQSLGDNTTELDAIYKTLRVV
>Ty1-GAG__REXdb_ID1801
LKTTIEEDLLEHIRDEKTPKEAWETLAKLFSRKNEARLQLLENELAGISQGNLSISQYFS
KVKFICREISQLAPDEKVSEARMKRIIIHGL
>Ty1-GAG__REXdb_ID1852
MLAHMEPDLQQQFENVEAYDMIESLKSMFQAQAKTERYQVSQALLGCKFKDGDPLSPHVI
KMTGYVQSLDRLGFPISDEFATDIVLNSL
>Ty1-GAG__REXdb_ID3101
ILHAVPPEMMASLAVKRTAKEAWEAVRTMRVGTDRVRKGKAQQLRREFETISFRDGEKVD
DFALRLSNLVTSLATLGEPIDESxVVEKFLRVV
>Ty1-GAG__REXdb_ID4942
LGTCLSDTILRKIMHEPTALGMWRALEQDYQTKSLPNRIYLKQSFASFKMEERKSIEENL
DTFLKLIADLASLKIMVSDEDQAIQLLTSL
>Ty1-GAG__REXdb_ID4943
LILNLGDHVLRKLDDCITAAAIWTALERLYNQKTLPNRIHLQHKFYMFKMVESKSVDQNI
DEFLKLVSGLSSLNVEVTEEVQAILLLNSL
>Ty1-GAG__REXdb_ID85
LIGTLSPSIQSLVTNTKTSHELWKSLSSTYATPSRGHIQQLRLQLKSYTKGDKSIDDYMR
GLTSRFDQLALLGKPLDHEDKIEYVIDGL
>Ty1-GAG__REXdb_ID4944
ICASLTNIVLRKVMKEQTAMGVWKALEADYQTKTLPNRIYLKQSFASFKMSEQKSIEENL
DGFLKLVDDLASLNILVSDEDQAIQVLSSL
>Ty1-GAG__REXdb_ID86
IRASISPVLRSTVPFSPDACKMWSELKKRFSVGSAVRVHQLKAELASCKQDGSTVMDYFG
RLSQKWEELLSCKPIPKCKCEAADVYVKEYEEEKVHQFLMGL
>Ty1-GAG__REXdb_ID87
LYGTLAPPLFKSTFKKGGNAHDVWTRIENQFRNNKETRVMQLDTDLRNKEIGDLSIHEYC
QQLKSVADLLANLDSPVADKTLVMYMLNGL
>Ty1-GAG__REXdb_ID4945
LCTCLSDSILRKIMHEQTALGMWKSLEKLYQLKSLPNRIYLKRQFSCYKMEEDKSIEENV
DIFLKLIADLESLKVTITDEDQAIQLLSGL
>Ty1-GAG__REXdb_ID4946
LTMSLSDMVLRKVIKARTALEMWTALESTYQLKSLPNRFYLKQRFYSYKMDEEKNLDKNL
DVFTKLVSDLASLDAELSEEDQAVILLNSL
>Ty1-GAG__REXdb_ID4947
ISMSLSDMVLRKVIKSKTALEMWTALESTYQIKSLPNRFYLKQRFYSFKMEEDKNLDKNL
DVFTKLVPDLASLDVELSEEDQAVILLNSL
>Ty1-GAG__REXdb_ID4948
IFMSVGDHVLRKLDKCTTALEAWELLDRLYMAKTLPNRVHAQLKVYLFRMQDSKSIDQNV
DDFLKLITDLNNLSIEIPEEVQAILLLNAL
>Ty1-GAG__REXdb_ID88
LIGAITPTIQPIVSTAKTAAEIWSTLSSTYAKPTRGHIQQIKLQIKGWTKGTKTIDEYLQ
GFVTRFDQLALLGKPIEHEDQVEYILGGL
>Ty1-GAG__REXdb_ID89
IKMTIEPTLRSNISHRDVAQDLWEHLKRRFSVLNGPRIQQIKAELANCKQKGLAIESYFG
KLNRIWDSMASYRPLRICKCGNCTCDLVTQQEKDREDDKVHQFLYGL
>Ty1-GAG__REXdb_ID4949
ICSSLTNIVLRKVMKEQTAKGVWKALEADYQTKTLPNRIYLKQSFASFKMSEQKSIEENL
DGFLKLVDDLASLNILVSDEDQAIQILSSL
>Ty1-GAG__REXdb_ID3103
LFQAIDRVVFEQILDRKTSKIIWESLKRKFGGNERVKRSLLQTLRREFEVLAMKNEESID
DYFARVMVVSNKMRSNGESMSDSKIVEKILRTL
>Ty1-GAG__REXdb_ID90
LLGAITTTIQPILSTAQTSAEIWSLLSETYAKPSRGHVKESKQQIKDWTKGTKSIDEYFx
GLTTRFDHLALLGKPYDHEDQIEFILAGL
>Ty1-GAG__REXdb_ID91
IYGTLTEEVLGTVHCLTTSHDVWFSLADNYNKSSIAREFELRRSLQLMSKKGKDFTTYCR
EFRAICDKLSSIGKPVEESMKIFSFTNGL
>Ty1-GAG__REXdb_ID92
LVGSLSEDILSVVLGAQTAQEVWVSLGNHFNRVSSARLFELQRRLQTVSKANKTMTDYLK
EIKGLCDQLNSVGSPVTEKMKIFAALQGL
>Ty1-GAG__REXdb_ID2406
LRHHIHDGLKDEYITKEDPCDLWKSLKERFDHQKYVIFPKAKHEWIHLRFQDYKSVSEFN
SAMLGITSRMMLCGEKISDYDMIEKTLSTF
>Ty1-GAG__REXdb_ID93
LLGTLSPSIQSLVTNTKTSQEMWKSLSATYATPSRGHIQQLRLQLKQYTKGDKNIDDYMR
GLTSRFDQLALLGKPLDQEDKVEYIIDGL
>Ty1-GAG__REXdb_ID3104
LFASIDKTILKTIAKKETGKDIWESMRTKFQSNKRVQSAQLQRLRRNFEVLEMRDGDTIT
EYFSRVMVVANDMRNLGEDMPDAKVVEKILRTL
>Ty1-GAG__REXdb_ID94
LVGSLSEDILSVVLGAQTAQEVWVSLGNHFNRVSSSRLFELQRHLQTVSKSNKSMSDYLK
EIKGLCDQLNSVGSPVTEKMKIFAALQGL
>Ty1-GAG__REXdb_ID3105
LFQAIDRTVFEQILDRRTSKLIWDSMKKKFGGNERVKRSLLNTLRREFEVLAMKPDEKID
AYFGRVMTVSNKMRSNGEDMPDSKIVEKILRTL
>Ty1-GAG__REXdb_ID4951
IILNLGDHVLRKLEEYTTAATMWSALERLYNSKTLPNRIHLQHKFYTFKMIESKSIDENI
DEFLKLVSGLSSVNVSVSEEVQAILLLSSL
>Ty1-GAG__REXdb_ID4950
IILNLGDHVLRKLEDCTTAAAIWSTLERLYNSKTLPNRIHLQHKFYTFKMVESKSIDENI
DDFLKLVSGLSSVNVSVSEEVQAILLLSSL
>Ty1-GAG__REXdb_ID4952
LSTCLSDTILRKIMHEPTALGMWKALEQDYQTKSLPNRIYLKQSFASFKMEERKSIEENL
DTFLKLIADLASLKIVVSDEDQAIQLLTSL
>Ty1-GAG__REXdb_ID95
IKMTIEPTLRSTISHREVAQDLWEHLKRRFSVLSGPRIQQIKAELAGCKQKGLTIEAYFG
KLNRIWDSMASYRPLRVCKCGSCTCDLGGIQETDREEDKVHQFLYGL
>Ty1-GAG__REXdb_ID96
IFGTLAEEVLGLVHALSTSQEVWLSLASHFNKSSVAREFELRRRLQLMSMKGKTFTEYCR
EFRVVCDNLSSIGKNIDEPMKIFSFLNGL
>Ty1-GAG__REXdb_ID97
IIGAISPTVQPIVSTAKTVVDIWSTLAATYAKPTRGHIQQLKLQVKNWSKGTKTIDEYVQ
GLTTRFDQLALLGKPIEHEDQIEYILGGL
>Ty1-GAG__REXdb_ID4953
IILNLGDHVLRKLEECTTAASIWTALERLYNSKTLPNRIHLQHKFYTFKMVESKSIDENI
DEFLKLVSGLSSVNVSVSEEVQAILLLSSL
>Ty1-GAG__REXdb_ID98
IRVSISPTIRSTVPFTPDASKMWYDLKKRFSVGSAVRVHQLKAELASCKQDGSSVMEYFG
KLSQKWEELLTCKPFPACTCDASEMYAKEYEEEKVHQFLMGL
>Ty1-GAG__REXdb_ID99
LYGTLAQPLFKTTFKKRGTAHDVWNRIENQFRNNKEARVMQLDDELRNKEIGDMSIHEYC
QKLKSIADLLSNLDAPVPDKTLVMYMLNGL
>Ty1-GAG__REXdb_ID100
LLGAITPTIQPILSTAHTSAEIWSLLSETYAKPSRGHVKQIKQQVKDWTKGTKTIDEYFQ
GLTTRFDHLALLGKPYDHEDQIEFLLAGL
>Ty1-GAG__REXdb_ID101
IFGTLTEEVLGTVHGLTTSRDVWHSLADNYNKSSVAREFELRRTLQLLTKRGKDFSTYSR
EFRAVCDKLSSIGKPVDESLKIFTFLNGL
>Ty1-GAG__REXdb_ID4954
IFMSVGDHVLRKLDKVKTASEAWELLDKLYMAKTLPNRVHAQLKVYSFRMQDSRTIDQNV
DDFLKLIADLNNLNIEIPEEVQAILLLNAL
>Ty1-GAG__REXdb_ID4955
LSMSLSDMVLRKVGLKHKTAQAMWDSLESQYQDKSLLNRLYLKQRFYNFKMEEGKSLDKN
LDVFNKLVSDLASLYVELSDEDQTIILMNGL
>Ty1-GAG__REXdb_ID3106
LFQSIPENLILQLGEQDTAKKIWEAIKTRHMGADRVREARLQTLNSEFDRLVMKDSDTID
NFAGKLSEISSRSAALGEIIEESKLVKKFLKSL
>Ty1-GAG__REXdb_ID3107
LFASIDKTILKMILKKETSKDLWDSMKRKYQGNTPVQSAQLxRLRRSFEVLEMKIGETIT
GYFSRVMEVINDMRNLGEDMSDSKVAEKILRTL
>Ty1-GAG__REXdb_ID102
IFGTLSEEVLGSVHNIQTSRDIWVSLAENFNKSSVAREFSLRRNLQLLNKKGKTFVTYCR
EFKAICDSLSSIGKPIDESMKIFGFLNGL
>Ty1-GAG__REXdb_ID3108
LFQAIDRVVFEQILDRRTSKIVWESMKRKFGGNERVKRSLLQTLRRDFELLSMKGEENID
DYFGRVMAISNKMRSNGEEMPDSKIVEKVLRTL
>Ty1-GAG__REXdb_ID3109
LFxSIPETLILQLEEQDTAKRIWEAIKTHHMGVDRVREARLQTLNSEFDRLVMKDSDTID
NFAGKLSEISSRSAALxEIIKKSKLVKKFLKSL
>Ty1-GAG__REXdb_ID2407
LRKHLDENLIHDYAQVKDPAELWKALKERFDNQKKITLPHALDEWANLRFQDFEKVETFN
SAMLRIATQLEYCGKLVSEAEMLEKTYLTF
>Ty1-GAG__REXdb_ID103
IKMTIHESLCSSISHREIAKDLWESLKQRFSISNGPRLQQIKADIAMCKQHGQSIENYYG
RLCKIWDQLSILTCGHCTCNLADLLDQDREADRVQQLLYGV
>Ty1-GAG__REXdb_ID104
IKMTIHESLRPSISHREIAKDLWESLKQHFSISNGPRLxQIKADMAMCKQNGQSTKNYYG
RLCKIWDQLPVLxPIRRCTCGCCTCNLADALDQDREADRVQQLLYGV
>Ty1-GAG__REXdb_ID3110
IQTSVTDQIFSRIAPATTSKEAWDALKSEFQGSPQVRMINLQSLRREYENLKMSEEDNIK
VFTEKLIDLGNQLRVHGEEKTDYQIVQKILISL
>Ty1-GAG__REXdb_ID105
LHCSLETSLLEGYSYCETAKELWDTLASVFGNESNLTRVYELKKALGSLSQDENDFNTHF
GKYRSLVAELEMLRPFTTEAKVLKGRREQDRVFGLMMTL
>Ty1-GAG__REXdb_ID3111
LQSAVSDSIFPRIPPASNAREAWNALEMEFQGSPQVRMINLQTLRREYENLKMEKSETIN
DFTTKLINMSNQLRVHGEEKTDYQLVQKVLISL
>Ty1-GAG__REXdb_ID2703
LRMSMAESIKPSMPKTDKAREFILKIKEQSQSDVADKSIVGSLMSELTTKRFDWSHPIHE
HVTKMSNLASRLTSMGMEVHESFLVQFIMNSL
>Ty1-GAG__REXdb_ID3112
LFASIDKTILKTILKKETSKDLWDSMKRKYQGNTRVQSAQLQRLRRNFEVLEMNMGETIT
GYFSRVMEVTNDMRNLGEDMPDSKVVEKILRTL
>Ty1-GAG__REXdb_ID3113
LFASIDKTILKTILKKDTSKDLWESMKRKYQGNTRVQSAQLQRLRRNFEVLEMKIGETIT
DYFSRVMEVTNDMRNLGEDMPDSKVVEKILRTL
>Ty1-GAG__REXdb_ID2704
LRMSMAESIKPSMPKTEKAREFILKIKVQSQSDVADKSIVGSLMSELTTKRFDWSQPIHE
HVTYMSNLASRLTYMGMEVHESFLVQFIINSL
>Ty1-GAG__REXdb_ID106
LYGTIAQPLFRSSFKPGSSARDIWLCVENTFRNNKEARAIQLDNELQTMEIGDMTVREYF
QKIKYVADLLTNVDVAVNERKLVMYLLNGL
>Ty1-GAG__REXdb_ID3114
LQTAVSDKIFSRIAPMVTSKEAWDALMSEFQGSPQVRMINLQSLRREYENLKMSEEDNIK
VFTEKLIDLGNQLRVHGEEKTDYQIVQKILISL
>Ty1-GAG__REXdb_ID4653
ILNTLSNRLYDLYNSMTSPVEIWNALEYKYKTEKKGTDKFLVSKYFEFIMVDTKSILDQI
HELQIIVAKFRELKVEISESFQVGAIIAKL
>Ty1-GAG__REXdb_ID107
MMSSIQQNLLATVIDSTTSKQLWETLASMFISQSQARIQTLRMQIQTIKKGAMHMSDYFV
KVKRIADTLALAGKPVELNDLVMHVLTGL
>Ty1-GAG__REXdb_ID108
ILSSISEGILNTVLNCENSFEAWRSIEKQFGVQSEARVMQLRYEMNVLRKENMSVEEYCL
KVKAVADKLACAGSPVSEKDLLMQILNGL
>Ty1-GAG__REXdb_ID4956
IILSLGDSVIREVAKEKMVADLWAKLETIYMTKSLANRLHIKKRMFTLKMAEGSSLDDHV
EEFNRVCDTLETIDESKALLLVSSL
>Ty1-GAG__REXdb_ID4957
IILHLSDEVLREVSKEKTASGLWEKLEELFLKKSLAKRLYMKRKLYTFSMKDGTALKDHV
DEFNKLILDLENVNIVLEDEDRALILLSSL
>Ty1-GAG__REXdb_ID109
LINSMEPTLGKPFMFLPIARDVWEAVRETYSDLENHSQLYEINTRMWRTQQGDRDVTAYY
NDMMILWQELDMFEVEVWESPNDSGxYEKKVEQSRVFVFLAGL
>Ty1-GAG__REXdb_ID4958
IILSLGDGVLREVGGEKTAAGLWKKLEDLYTKKSMAKRLATKKKLYTLQIGEGSSITDHI
DTFNKIILDLEDINVKIDDEDKAMILLCSL
>Ty1-GAG__REXdb_ID110
LINSMDPHISxVFLFLPSARDLWDAVTETYSDLGNTAQLYELKCRIHETKQGSDTVTAYY
NIMNSLWQELDLYYNGEWKCRDDSKRFKQLQEKERVFEFLAGL
>Ty1-GAG__REXdb_ID4012
LFCALDKKEFHRVSSCESAQEIWHKLEVVYEGTNQVKESKISRYTRQYELFQMDQNENVY
SMYTRFTDIVNTLGALGKTFSNSEKVKKIIRSL
>Ty1-GAG__REXdb_ID4959
IILSLGDSVIREVAKERTVAELWAKLDRLYMTKSLANILYIKKRMFTLKMGEGSSLDDHI
DEFNKVCDTLETIDEGLDDEGKALLLVSSL
>Ty1-GAG__REXdb_ID4013
LFCALDKKEFHRVSSYESANEIWHKLEVVYEGTNQVKESKISRYTRQYELFQMEQNENVY
SMYTRFTDIVNTLGALGKTFSNSEKVKKIIRSL
>Ty1-GAG__REXdb_ID4960
IILSLGDGVLREVGGEKTAGGLWKKLEDLYTKKSMAKRLATKKKLYTLQMEEGSSITDHI
DAFNKIILDLEDINVKIDDEDKAMILLCSL
>Ty1-GAG__REXdb_ID4014
LFCALDKKEFHRLSSCESANEIWHKLEVVYEGTNQVKESKISRYTRQYELFQMEQNENVY
SMYTRFTDIVNTLGALGKTFSNSEKVKKIIRSL
>Ty1-GAG__REXdb_ID4015
LFCALDKKEFHRVSSCESANQIxHKLEVVYEGTNQVKESKISRYTRQYELFQMEQNKNVY
SIYTRFTDIVNTLGALGKTFSNSEKVKKIIRSL
>Ty1-GAG__REXdb_ID4016
LFCALDKKEFHRVSSCESAQEIWNKLEVVYEGTNQVKESKISRYTRQYELFQMEQNENVY
SMYTRFTDIVNTLGALGKTFSNSEKVKKIIRSL
>Ty1-GAG__REXdb_ID1853
ILASISNILQTKHQNLETATEIMDSLQQMFGQSTRSARQAALKGIMNSKMGKGTRVRDHV
LKMMDSLNEAEIQGAQIDDNSKIDMVLESL
>Ty1-GAG__REXdb_ID4961
LILSLGDGVLREVGDQTTAAGLWKKLEDLYTKKSLTKRLCTKKRLYTLQMEEGSSLATHI
DNFNKIILDLEDINVSLEDEDKAIILLSSL
>Ty1-GAG__REXdb_ID4962
IRSCLTKEVKYLVKDEECAMTLWRTLEEKYLVKSPENCLHAMSQVYGFRMKPGVSMHDHV
SRFEKLLADLKNLDEDIKDEVKAMIMLHSL
>Ty1-GAG__REXdb_ID4963
IILSLGDGVLREVGDQTTVAGLWKKLEDLYTKKSLTKRLSTKKRLYTLQMEEGSSLTTHI
DNFNRIILDLEDINVKIQDEDKAIILLSSL
>Ty1-GAG__REXdb_ID4017
LFCALDKKEFHRVSSCESAQEIxNKLEVVYEGTNQVKESKISRxTRQYELFQMEQNENVY
SMYTTFTDMVNTLGALGKTFSNSEKVKKIIKSL
>Ty1-GAG__REXdb_ID111
LRSMMNDDVLSMVIGLQTAQEIWLTVEENMLPATKEQETWLKDSLYSLKKGSSKLDEFLK
KFKGLCDKLAAIGKPMNDDDKIFQIARAL
>Ty1-GAG__REXdb_ID112
LLSTLSEEVLSAVVGARSSLEVWQILAAQFGARSRARVLHLRTQIQTTRKxSTSIHEYYT
KMKTNLDALRAAGNNMTDEDFVLCLLAGL
>Ty1-GAG__REXdb_ID113
LLSTLSEEVLSAVVGARSSLEVWQILAAQFGARVLHLRTQIQTTRKGSTSIHEYYTKMKT
NLDALRAAGNNMTDEDFVLCLLAGL
>Ty1-GAG__REXdb_ID114
LRSMMNEDVLSMVIGLQTAREIWLTVEENMLPATKEQETWLKDSLYSLKEGSSKLDEFLK
KFKGLCDKLAAIGKPMNDDDKIFQIVRAL
>Ty1-GAG__REXdb_ID116
MMSSIQQNLLSTVIDCTTSKQLWETLTDMFISQSQARIQTLRMQIQTIKKGSMHMADYFA
KIKRIADTLALAGKPVELSDLIMHVLTGL
>Ty1-GAG__REXdb_ID117
LINSMEPTLGKPFMFLPTARDVWEAVRETYSDLENHSQLYEINTRMWRTQQGDRDVTAYY
NDMMILWQELDMFEVEVWESPNDSARYKEKVEQSRVFVFLAGL
>Ty1-GAG__REXdb_ID2705
MKYTIDRTTRDSIHACDKAKDYLAAVGRTFKKVDKAEKGNYLRLLANTQYDGVSGVREHI
LKMTSYHKKLKDMDVNLPDDYLVFQILESL
>Ty1-GAG__REXdb_ID115
LINSMEPRIGKPYLFLPTAKAVWDAVRDTYSDLENSSQIFELKTRLWQSKQGNQEVTTYY
NELLILWQGLDLCYDEQWDCSSDSVRYKKMLENDRVYVFLAGL
>Ty1-GAG__REXdb_ID118
LMSSINLEILSLVVNSETFLDLWISLEQQFGSETFAKKVHLKIMLNNMKKGSMSMTDFFG
KLKLITDELAIAGNPISSLDFITHLISGL
>Ty1-GAG__REXdb_ID4655
VMNGLSDSLHNVYIRKKTTKELWESLDQKYKIEDAGTKKFVVGRFLDYKIVDSKTIISQV
xELQIILFEILAEGMHLSETFQVAAIIEKL
>Ty1-GAG__REXdb_ID4964
LILSLGDSIFREISEEKTALGIWNKVETMCMKKSLAHRLFLKKRLYTFSMREGVTIQDHI
DTFNKIILDLEGVENVKICDEDKAFFLLSSL
>Ty1-GAG__REXdb_ID3115
IFQSLDEDAFEKIAGTTSSKEAxEKLETSYKGAEQVKKVRLQTLRGEFESLHMKASESIS
DYFTRVVTVSNELKRNGEELKEVRIIEKILRSV
>Ty1-GAG__REXdb_ID4965
LHLALADGVLSSVAEKNTAKEIxDTLTKLYEAKSLHNKIFLKRKLYTLRMAESTMVTDHI
NTLKTLFSQLTTxGHNIEENERAELLLQSL
>Ty1-GAG__REXdb_ID120
LVNSMEPNIGQTYLFYQTAAELWEAVKETYSDLENSSQLFELRNMARNLKQGDMDVTHYF
NSLKNLWQELDLFNECEWRCIDDGARYKKLVDKDRIYDFLASL
>Ty1-GAG__REXdb_ID119
MLSSIQQSLLSTVIDCATSKQLWDSLNSMFISQSQARIQTLRMKIQTIKKGSMSMVEYFT
KIKRIADTLALAGKPVELNDFVMHVLTGL
>Ty1-GAG__REXdb_ID1802
LKTTIEEEMLEHIRDAKSPKEAWDTFATLFSKRNDTKLxLLENELLSMVQRDMAVAQYFH
KVKSICREISELDPTAAVGEARIKRIIVHGL
>Ty1-GAG__REXdb_ID4018
LFCAIDKKEFHRVSSCESAQETWNKLEVVYEGTNQVKESKISRYTRxYELFQMEQNENVY
YMYTRFTDIVNTLGALGKTFSNSEKVKKIIRSL
>Ty1-GAG__REXdb_ID4019
LFCALDKKEFHRVSSCESAQEIWNKLEVVYEGTNQVKESKISRYTRQYELFQMEQNENVY
SMYTRFTDIVNTLGALGKTFSNSEKVKKIIRSL
>Ty1-GAG__REXdb_ID121
LLISMSLEIMKRYLRIPTAYKIWDALSKAFYDGSNELQVFTLNQKAFSTKQNGQPLYKFY
GELVEIFRELDHRDKVVMKDPEDVVIYRRSVEKLRVHIFLAGL
>Ty1-GAG__REXdb_ID4656
ICNAMSDTLFDQYHNKPTSKEIWDSLEAKYMMEDATSKKFLASKFFNYRMVDNRLVVEQY
NEILHILDQFNQHNMKMDESIIVSSIIDKL
>Ty1-GAG__REXdb_ID122
ILNSLTQDLADSVIFSTTAQEVWEDLRDRFSQSNAPRIFQIERDIACLAQDQMTVAAYYT
RLKKLWDELGSYNDTVCSCGADHKRRRLMQFLMGL
>Ty1-GAG__REXdb_ID3116
IQQGVSKSIFPRIFGVKKAKNAWKILKQEFQGSEKAVTIKLQTLWKEFDNLSMKDREGIQ
DFCSRVTEIVNQIKGCGDSIEDKKVNEKVLRCL
>Ty1-GAG__REXdb_ID123
LLSTISEGILSSVLSYDTSFDVWRSIEKQFGVQSEAKIMQLRYEMNILRKDSMNVEEYCA
KMKLLANKLACAGDVITEKDLLMRVLNGL
>Ty1-GAG__REXdb_ID124
LLSAINEGNLSLVINCVSSFDAWKTLEKKFGVQSEARVLxLRYELNTIKKEALSIEDYCI
KMKSIADKLTSAGSPITEKDLMLTILNGL
>Ty1-GAG__REXdb_ID4657
ILNTLSDRLYDLYNSMTSPVEIWNALEYKYKTEKEGTDKFLVSKYFEFIMVDTKSILDQI
HELQIIVTKLRELKVEISESFQVRAIIAKL
>Ty1-GAG__REXdb_ID125
MMSSIQQNLLATVIHCSTAKELLDALTSMFISQSQARIMPLKMQIQTLKKGSMSMIDYFA
KMKRLSDSLALAGKPVELNDFLQHVLTGL
>Ty1-GAG__REXdb_ID1854
ILASISNILQTKHQNLETATEIMDSLQQMFGQSTRSARQAALKGIMNSKMGKGTRVRDHV
LKMMDYLNEAEIQGAQIDDNSKIDMVLESL
>Ty1-GAG__REXdb_ID126
MFSSIxENLLTSVIHCVSSKELWDSLTRMFVSQTQARIMPLKMQLxTAKKGSMPMTAYFS
KMKRLADSLAIVGKPVEHNDLITYILTGL
>Ty1-GAG__REXdb_ID4020
LFCALDKKEFHRVSSCESANEIWHKLEVVYEDTNQVKESKISRYTRQYELFQMERNENVY
SMYTRFTDIVNTLGALGKTFSNSEKVKKIIRSL
>Ty1-GAG__REXdb_ID4967
LILSLGDGVLREVGDQTTAAGLWKKLEDLYTKKSLTKRLCTKKRLYILQMEEGSSLANHI
DNFNRIILDLEDINVKLEDEDKAIILLSSL
>Ty1-GAG__REXdb_ID4021
LFCALDKKEFHRVSSCESANEIWHKLEVVYEGTNQVKESKISRYTRQYELFQMEQNENVY
SMYTRFTDIVNTLGALGKTFSNSEKVKKIIRSL
>Ty1-GAG__REXdb_ID4968
IILSLGDGVLREVGDQTIAAGLWKKLEDLYTKKSLTKRLSTKKRLYTLQMEEGSSLTTHI
DAFNRIILDLEDINVKIEDEDKVIILLSSL
>Ty1-GAG__REXdb_ID1855
ILASISNILQTKHQNLETATEIMDSLQQMFGQSTRSVRQAALKGIMNSKMRKGTRVRDHV
LKMMDYLNEAEIQGAQIDDNSKIDMVLESL
>Ty1-GAG__REXdb_ID127
LLSSITEGILSHVHSCNTAYDVWKTLEKKFGAKSEARVLQLKYEMSVLRKDSLNVEDYCL
KMKQIADKLACAGSPVSDKDLLQQILNGL
>Ty1-GAG__REXdb_ID4969
LHLALADGVLSSVAEKNTAKEIWDTLTKLYEAKSLHNKIFLKRKLYTLRMAKSTMVTDHI
NTLKTLFSQLTTLGHNIEENERAELLLQSL
>Ty1-GAG__REXdb_ID4970
LHLAFTDGVLSSVAEKNTVKEIWDTLTKFYEAKSLHNKIFLKRKLYTLRMTESTIVTDHI
NTLKTLFSQLTTLGHNIEENERAELLLQSL
>Ty1-GAG__REXdb_ID4971
IILSLADSVIREVAKEPTVADLWAKLESIYMKKSLANRLYIKKRMFTLKMHEGSSLDEHL
DEFNKVCDTLETIDAALEDEDKALLLISSL
>Ty1-GAG__REXdb_ID128
LLSLMTEEVMSGIVGVENAQQIWSSLEDQLLPMTKEKEVHLMDRLATLKKGSLSVEEYVR
KYKHICDCLAAINKPVNDLDKVFGLARGL
>Ty1-GAG__REXdb_ID2706
IKYTIDRTTRDNIPACDKAKDYLAAVRRTFKKVDKAEKGNYLRLLANTQYDGVYWVRKQI
FKMTSYHKKLKDMDVNLPNDYLVFQILESL
>Ty1-GAG__REXdb_ID4972
LHLALADGVLSSVAEKNTAKEIWDTLTKLYEAKSLHNKIFLKRKLYTLRMAESTMVTDHI
NTLKTLFSQLTILGHNIEENERAELLLQSL
>Ty1-GAG__REXdb_ID129
LRSMMNEDVLSMVIGLQTAQEIxLTVEENMLPATKEQETWLKGSLYSLKKGSSKLDEFLK
KFKGLCDKLATIGKPMNDDGKIFQIAKAL
>Ty1-GAG__REXdb_ID4022
LFCALDKKEFHRVSSCESANEIWHKLEVVYEGTNQVKExKISRYTRQYELFQMEQNESVY
SMYTRFTDIVNTLGALGKTFSNSEKVKKIIRSL
>Ty1-GAG__REXdb_ID3117
IFQSLDEDAFEKIAGTTSSKEAWEKLETSYKRAEQVKKVRLxTLRxEFESLHMKASESIS
DYFTRVVTVSNELKRNGEELKEVRIIERILRSV
>Ty1-GAG__REXdb_ID4023
LFCALDKKEFHRVSSCESAQEIWNKLEVVYEGTNQVKESKISRYTRQYELFQMEQNENVY
SMYTRFTDIVNTLGALGKTFSNSEKVKKIIRSL
>Ty1-GAG__REXdb_ID3118
IFQSLDEDAFEKIAGTTSSKKAWEKLETSYKGAEQVTKVRLQTLRGEFESLHMKASESIS
EYFTRVVTVSNELKRNGDELKEVRIIEKILRSV
>Ty1-GAG__REXdb_ID130
LMSAISLEILSLVVNSKTSLEIWISLEQQFGSETFAKKVHLKIMLNNLRKGAMSMTEFFG
KLKTVTDELAVAGSPVSSLDFLTHLISGL
>Ty1-GAG__REXdb_ID4024
LFCALDKKEFHRVSSCESAQEIWNKLEVVYEGTNQVKESKINRYTRQYELFQMKQNENVY
SMYTRFTDIVNTLGALGKTFSNSEKVKKIIRSL
>Ty1-GAG__REXdb_ID4973
IILHLSDEVLREVSKERSAAGLWAKLEEMFLRKSLAKRLYMKRRLYTFSMKDGVAMKDHV
DEFNKLILDLENVNIILEDEDRALILLSSL
>Ty1-GAG__REXdb_ID4974
IHLALVDGVLSSVAEKNMAKEIxDTLTKLYEAKSLHNKIFLKRKLYTLRMAESTMVTDHI
NTLKTLFSQLTTLGHNIEENERAELLLQSL
>Ty1-GAG__REXdb_ID4975
IILHLSDEVLREVAKEKSASGLWSKLEELFLKKSLAKRLYMKRKLYTFSMKEGTAMKDHL
DEFNKLILDLENVNVNLEDEDRALILLSSL
>Ty1-GAG__REXdb_ID4966
IILHLSDEVLREVAKERTASGLWSKLEDLYMKKSLAKRLYMKRRLYTFSMKEGVAIKDHL
DEFNKLILDLENVNIDLKDEDRALILLSSL
>Ty1-GAG__REXdb_ID133
ILNTIEPTLRSTITHMEVAKKLWDDIKERFSVGNRPRVHQLKSELAECKQxGMTILSYYG
KLKLIWEELANYEQYPICSCGGCACELEAKLNKKRExERLHQFLMGL
>Ty1-GAG__REXdb_ID4025
LFCALDKKEFHRVSSCESAQKIWNNLEVVYEGTNQVKESKISRYTRQYELFQMEQNENVY
SMYTRFTDIVNTLGALGKTFSNSEKVKKIIRSL
>Ty1-GAG__REXdb_ID134
MLSSIQPNLLTTMIHCSTAKELLDTLTSMFVSQSQARIMPLKMQIQTLKKGSMSIIDYFA
KMKRISDSLALAGKPVKVNNFVQHVLTGL
>Ty1-GAG__REXdb_ID132
LLSAINEGNLSLVINCVSSFDAWRTLEKKFGVQSEARVLQLRYELNTIKKEALSIEDYCI
KMKSIADKLTSGGSPITEKDLMLTILNGL
>Ty1-GAG__REXdb_ID136
LINSMDVDIGRTYLFLPSAKELWEAVTETYSDLGNAAQLFEIKSQLRDQKQGSLSVTQYF
NSLNNIWHELDLYYESQWHCSEDAIKYKRMLDKERLFDFLYGL
>Ty1-GAG__REXdb_ID137
LIDSMSPSLMQRFIRLPTAKDIWEAVSKTFYDGTDETCIFELNQRSFSTKQDGRPLPTYY
NELVAIFQEIDHRTTTQEGTVEGVLQLHSAMARLRVHIFLSGL
>Ty1-GAG__REXdb_ID4977
LHLALADGVLSSVAEKNTAKEIWDTLTKLYEAKSLHNKIFLKRKLYTLRMAESTMVTDHI
NTLKTLFSQLTTLGHNIEENERAELLLQSL
>Ty1-GAG__REXdb_ID139
MMSSIQQNLLATVIHCSTTKELLDTLTSMFISQSQARIMPLKMQIQTLKKGSMSMIDYFA
KMKRLSDSLALAGKPVELSDFVQYVLTGL
>Ty1-GAG__REXdb_ID4978
LHLALADGVLSSVAEKNTANEIWDTLTKLYKAKSLHNKIFLKRKLYTLRMAESTMVTNHI
NTLKTLFSQLTMLGHNIEENKRAELLLQSL
>Ty1-GAG__REXdb_ID140
MLSFINLEILSLVVNSETSLELWTSLEQQFGSETFAKKVHLKMMLNNLRKGSMSMTEFFG
KLKTITDDLAIAGSPVSSLDFITHLISGL
>Ty1-GAG__REXdb_ID4979
LHLALADGVLSSVAEKNTAKEIWDTLTKLYEAKSLHNKIFLKRKLYTLRMTESTMVTDHI
NTLKTLFSQLTTLGHNIEENERAELLLQSL
>Ty1-GAG__REXdb_ID138
LLISMSPEIMKRYLRIPTAYEIWDALSKAFYDGSDELQVFTLNQKAFSTKQNGQPLSKFY
GELVEIFRELDHRDKVVMKDPEDVVIYRRSVERLRVHIFLAGL
>Ty1-GAG__REXdb_ID4980
IILHLSDEVLREVAKERSASGLWTKLEEMFLKKSLATRLYMKRRLYTFSMKEGITMKDHL
DEFNKLILDLENVSINLEDEDKALILLSSL
>Ty1-GAG__REXdb_ID4026
LFCALDKKEFHRVSSCESAQEIWNKLEVVYEGTNQVKESKISRYTRQYELFQMEQNENVY
CMYTRFTDIVNTLGALGKTFSNSEKVKKIIRSL
>Ty1-GAG__REXdb_ID4981
IRSCLTKEVKYLVKDEECAVTLWRTLEEKYLVKSPENRLHAMSQVYGFRMKPGMSMHDHV
SRFEKLLADLKNLDEDIKDEVKAMILLHSL
>Ty1-GAG__REXdb_ID4658
VMNGLSDSLYNVYIGKKTAKELWESLDRKYKTEDAGTKKFVVGRFLDFKMVDSKTVISQV
QELQIILSEILAEGMHLSETFQVAAIIEKL
>Ty1-GAG__REXdb_ID4027
LFCAIDKKEFHRVCSCESANEIWHKLEVVYEGTNQVKESKISRYTRQYELFxMEQNESVY
SMYTRFTDIVNTLGALGKTFSNSEKIKKIIRSL
>Ty1-GAG__REXdb_ID4982
IILSLGDSMIREVAKEKTVADLWAKLEKIYMTKSLANRLHIKRRMFTLKMAEESSLDDHI
DEFNQVCDTLETIDEGLDDEGKALLLVSSL
>Ty1-GAG__REXdb_ID4983
VILSLGDAVIREVAKEKTVASLWAKLEGIYMTKSLANRLYIKKRMFTLKMEEGSSLDHHV
DEFNKVYDTLESIDEGLDDEGKASLLISSL
>Ty1-GAG__REXdb_ID141
MMSSIQQNLLATVIDSTTSKQLWETLASIFISQSQDRIQTLRMKIQTIKKGAMHMSEYFV
KVKRIADTLALARKPIELNDLVMHILTGL
>Ty1-GAG__REXdb_ID142
MFSSIQENLLTSVIHCVSSKELWDSLTRMFVSQTQARIMPLKMQLQTAKKGSMPMTAYFS
KMKRLADSLAIVGKPVEHNDLITYILTGL
>Ty1-GAG__REXdb_ID143
LLISMSPEIMKRYLRIPTAYEIWDALSKAFYDGSDELQVFTLNXKAFSTKQNGQPLSKFY
GELVEIFRELDHRDKVVMKDPEDVVIYRRSVERLRVHIFLVGP
>Ty1-GAG__REXdb_ID4984
LILSLGDGVLREVGDQTTAAGLWKKLEDLYTKKSLTKRLCTKKRLYTLQMEEGSSLATHI
DNFNKIILDLEDINVSLEDEDKAIILLSSL
>Ty1-GAG__REXdb_ID4028
LFCALDKKEFHRVSSCESAQEIWNKLEVVYEGTNQVKESKISRYTRQYELFQMEQNENVY
SMYTRFTDIVNTLGALGKTFSNSEKVKKIIRSL
>Ty1-GAG__REXdb_ID4029
LFCAPDKKEFYRVSSCESANEIWRKLKVVYEGTNQVKEFKISRYTRQYELFQNxYSMYTR
FTDIVNTLGALGKTFSNSEKVKKIIRSL
>Ty1-GAG__REXdb_ID145
MMSSIQQNLLSTVIDYTTSKQLWETLTGMFISQSQAQIQTLRMQIQTIKKGSMHMADYFA
KVKRIADTLALAGKPVELGDLIMHVLTDL
>Ty1-GAG__REXdb_ID146
MSSSIQENLLTSVIQCVSSQELWETLTRMFISQTQARIVPLKMQLQTSKKASMSMNAYFS
KMKRLADSLAIAGKPIEHNDLISYILTGL
>Ty1-GAG__REXdb_ID3119
LFAAVSSTIFTRIMSLKSAKAIWDYLKSEYEGDERIKGMQVLNLIREFELQRMKDSETIK
DYSDRLLSIANKVRLLGSEFTDSRIVQKILVKV
>Ty1-GAG__REXdb_ID4030
LFCALDKKEFHRVSSCESAQEIWNKLEVVYEGTNQVKESKISRYTRQYELFQMEQNENVY
SMYTRFTDIVNTLGALGKTFSNSEKVKKIIRSL
>Ty1-GAG__REXdb_ID4985
IRSYLTKEVKYLVKDEKCAVTLWRTLEEKYLLKSPENRLHTMNQVYGFRMKHGVSMHDHV
SRFEKLLADLKNLDEDIKDEVKAMILLHSL
>Ty1-GAG__REXdb_ID147
LINSMNNDIGENFLLFGTAKDIxDAAKETYSSSENTSELFQIETILHDFRQGEQSVTQYF
NTLTRHWQHLDLFETYPWKCTDDTTLYKKIVEQKRTFKFLLGL
>Ty1-GAG__REXdb_ID4986
IILSLGDGVLREVGGEKTAAGLWKKLEDLYTKKSMVKRLATKKKLYTMQMEEGSSITDHI
DAFNKIILDLEDINVKIDDEDKAMILLYSL
>Ty1-GAG__REXdb_ID4987
IILSLGDAVIREVAKEKTVAGLWTKLEGIYMTKSLANRLYIKKRMFTLKMVEGSSLDHHI
GEFNKVYDTLESIDEGLNDEGKALLLISSL
>Ty1-GAG__REXdb_ID148
LINSMNNDIGENFLLFRTAKDIWDAAKETYSSSENTSELFQIETILHDFRQGEQSVTQYF
NTLTRHWQHLDLFETYPWKCTDDTTLYKKIVExKRTFKFLLGL
>Ty1-GAG__REXdb_ID4988
IILSLADSVIREVAKETSVAGLMEKLESLYMKKSLANRLYIKKKMFTLKMTEGSSLDKHI
GEFNQVCDTLATIDEALDDEGKALLLVSSL
>Ty1-GAG__REXdb_ID1856
ILASISNILQTKHQNLETATEIMDSLQQMFGQSTRSARQAALKGIMNSKMGNGTRVRDHV
LKMMDYLNEAEIQGAQIDDNSKIDMVLESL
>Ty1-GAG__REXdb_ID3120
IFQSLDKDAFEKIAGTTSSKEAWEKLETSYKGAEQVKKVRLQTLRGEFESLHMKASESIS
DYFTRVVTVSNELKRNGEELKEVRIIEKILRSV
>Ty1-GAG__REXdb_ID4031
LFCALDKKEFHRVSSCESANEIWHKLEVVYEGTNQVKESKISRYTRQYELFQMEQNENVY
SMYTRFTDIVNTLGAIGKTFSNSEKVKKIIRSL
>Ty1-GAG__REXdb_ID3121
LFQAIDRTIIETILNKETSKSIWESMKQKYQGTTRVKRAQLQALRREFEILQMKGGETVD
QYFGRTLTIVNKMKAQGEDMKPIVIIEKILRSM
>Ty1-GAG__REXdb_ID149
MLSSINLEILSLVVNSETSLELWTSLEQQFGSETFAKKVHLKMMLNNLRKGSMSMTEFFG
KLKTITDDLAIAGSPVSSLDFITHLISGL
>Ty1-GAG__REXdb_ID4989
IILHLSDEVLREVAKERSAAGLWTKLEEMFLKKSLAKRLYMKRRLYTFSMKEGTTMKDHL
NEFNKLILNLENVSINLEDEDIALILLSSL
>Ty1-GAG__REXdb_ID4990
IILSLRDGVLREVGDQTTAAGLWKKLEDLYTKKSLTKRLSTKKMLYTLQMEEGSSLTTHI
DNFNRIILDLEDINVKIEDEDKAIILLSSL
>Ty1-GAG__REXdb_ID4991
IRSCLTKEVKYLVKDEECAVTLWRTLEEKYLVKSPENRLHAMSQVYGFRMKSGVSMHDHV
SRFEKLLADLKNLDEDIKDEVKAMILLHSL
>Ty1-GAG__REXdb_ID4992
LILSLGDGVLREVGDQTTAAGLWKKLEDLYTKKSLTKRLCTKKRLYTLQMEEGNSLATHI
DNFNRIILDLEDINVSLEDEDNAIILLSSL
>Ty1-GAG__REXdb_ID150
LLSTLSEEVLSAVVGARSSLDVWQILATQFGARSRSRVLHLRTQIQTTRKGSMTVHEYYT
RMKTTLDALRAAGNNMSDEDFILCLLAGL
>Ty1-GAG__REXdb_ID151
LLSTISEGILSSVLSYDTSFDVWRSIEKLFGVxSEAKIMQLRYEMNILRKDSMNVKEYCA
TIKLLANKLAYAGDVITEKDLLMRVLNGL
>Ty1-GAG__REXdb_ID152
LLSTISEGILSSVRNYDTSFDIxRSIEKQFGVQSEAKIMQLRYELGTLRKxSMSIEDYCS
KMKMLDNKLACAGDNITEKDLLIRTLNGL
>Ty1-GAG__REXdb_ID4659
ILNTLSDRLYDLYNSMTSPVEIWNALEYKYKTEKEGTDKFLVSKYFEFIMVDTKSILDQI
HELQIIVAKLRELKVEISESFQVGAIIAKL
>Ty1-GAG__REXdb_ID4660
ICNAMSDTLFDQYHNKPTSKEIWDSLEAKYMMEDATSKKFLASKFFNYRMVDNRLVVEQY
NEILHILDQFNQHNMKMDESIIVSSIIDKL
>Ty1-GAG__REXdb_ID153
ILSSISEGILNTVLNCENSFEAWRSIEKQFGVQSEARVMQLRYEMNVLRKENMSVEEYCL
KVKAVADKLACAGSPVSEKDLLMQILNGL
>Ty1-GAG__REXdb_ID4993
LHLALADGVLSSVAEKNTAKEIWDTLTKLYEAKSLHNKIFLKRKLYTLRMAESTMVTDHI
NTLKTLFSQLTTLGHNIEENERAELLLQSL
>Ty1-GAG__REXdb_ID154
LLSTISEGILSSVLNYDTSFDIWRSIEKQFGVQSEAKIMQLRYELDTLRKESMSVEEYCS
KMKTLVNKLACAGDNITEKDLLIRTLNGL
>Ty1-GAG__REXdb_ID4661
ICNAMSDTLFDQYHNKPTSKEIWDSLEAKYVMEDATSKKFLASKFFNYRMVDNRLVVEQY
NEILHILDQFNQHNMKMDESIIVSSIIDKL
>Ty1-GAG__REXdb_ID155
LLISMSPEIMKRYLxIPTAYEICDALSKAFYDGSDKLQVLTLNQKAFSTKQNGQPLAKFY
GEFREIFRELDYRDKVVMKDPEDVVIYRRSVKRLRVHIFLTGL
>Ty1-GAG__REXdb_ID4994
IILSLGDSVIREVARERTVADLWAKLERVYMTKSLANRLYIKKRMFTLKMAEGSSFEDHI
DEFNQVCDTLEIIDEGLDDEGKALLLVSSL
>Ty1-GAG__REXdb_ID4032
LFCALDKKEFHRVSSCECANEIWHKLEVVYEGTNQVKESKISRYTRQYELLxMEQNESVY
SMYTRFTDIVNTLGALEKIFSNSEKVKKIIRLL
>Ty1-GAG__REXdb_ID4662
ILNTLSDRLYDLYNSMTSPMEIWNALKYKYKTEKEGTDKFLVSKYFDFIMVDTKSILDQI
HELQIIVAKLRELKVEISESFQVGAIITKL
>Ty1-GAG__REXdb_ID4033
LFCSLDKKxFHRVSSCESANEIWHKLEVVYEGTNQVKKSKISRYTRQHELFxMEQNENVY
SMYTRFTDIVNTLGALGKTFSNSEKVKKIIRSL
>Ty1-GAG__REXdb_ID156
LVNSMDEDIGANYMCYSTAKELWDNVSQMYSDYGNQSQIYELQLALGDIRQGDYSITKYF
NTLKRLWQDLDLFNDYEWESMEDFKHHKQTVNNERIFKFLAGL
>Ty1-GAG__REXdb_ID4663
ICNAMSDTLFDQYHNKPTSKEIWDSLEAKYMMEDATSKKFLASKFFNYRMVDNRLVVEQY
NEILHILDQFNQHNMKIDESIIVSSIIDKL
>Ty1-GAG__REXdb_ID157
MLSSINLEILSLVVNSETSLELWTSLEQQFGSETFAKKVHLKMMLNNLRKGSMSMTEFFG
KLKTITDDLAIAGSPVSSLDFITHLISGL
>Ty1-GAG__REXdb_ID158
ILGSVESNFILNLRPFKTAAGMWNHLKKLYNQTNTARRFQLEHELANLQQGSLSISDFYS
SFMNLWAEYTDIIYATLPPKGLSSVQSVHETTKRYQFLMKL
>Ty1-GAG__REXdb_ID1857
ILASISNILQTKHQNLETATEIMDSLQQMFEQSTRSARQATLKGIMNSKMMKGTRVLDHV
LKMMDYLNEAEIQGAQIDDNSKIYMVLESL
>Ty1-GAG__REXdb_ID159
LINSMDSIIGKTFMYFKTARDVWEAVRETYSDLENQSQLYELNTRMxKMEQGNRDVTAYY
NDMVAVWQxLDLFEDEQWENSNDSARYKKKVERGRVFVFLAGL
>Ty1-GAG__REXdb_ID4034
LFCALDEKEFHRVSSCESANEIWHKLEVVYEGTNQVKESKISRYTRQYELFQMKxNESVY
SMHTRFTDIVNILGALEKTFSNSEKVKKIIRSL
>Ty1-GAG__REXdb_ID4995
IILHLSDEVLREVAKEKTASGLWAKLEELFLKKSLAKRLYMKRKLYTFSMKEGTAMKDHL
DEFNKLILDLENVNVMLEDKDRALILLSSL
>Ty1-GAG__REXdb_ID4996
IILSLGDSVIREVAKERTVAGLWAKLENLYMTKSLANRLYIKKKMFSLKMIEGASLTEHV
DEFNKVCDELETIDEGLSDESKALLLISSL
>Ty1-GAG__REXdb_ID4997
LHLALADGVLSSVAEKNTAKEIWDTLTKLYEAKSLHNKIFLKRKLYTLRMAESTMVTDHI
NTLKTLFSQLTTLGHNIEENEHAELLLQSL
>Ty1-GAG__REXdb_ID4035
LFCAFDKKEFHRVSSCESAQEIWNKLEVVYEGTNQVKESKISRYTRQYELFQMEQNENVY
SMYTRFTDIVNTLGALGKTFSNSEKVKKIIRSL
>Ty1-GAG__REXdb_ID4998
IILSLGDEVLREVGDETTTAGLWKKLEDLYIKKSLTKRLSTKKMLYTLQMEEDSSLTTHI
DSFNRIILDLEDINVKIEDEDKAIILLSSL
>Ty1-GAG__REXdb_ID4036
LFCALDKKEFHIVSSCESAQEIWNKLEDVYKGTNQVKKSKINRYTCQYELFQMEQNENVY
SMYTRFTDIVNTLGALGKTFSNSEKVKKIIRSL
>Ty1-GAG__REXdb_ID1858
ILASMSTELQRQHENMPNASSMILHLQELYGEQSRTVRYKISKKLFRMRMTEGSVNEHVL
KMIDYIEQLEALNFSMDGELAIDLILQSL
>Ty1-GAG__REXdb_ID4037
LFCALDKKEFHRVSSCESANEIWHKLEVVYEGTNQVKESKISRYTRQYELLQIEQNENVY
SMYTRFTDIVNTLGALGKTFSNSxKVKKISKSL
>Ty1-GAG__REXdb_ID1859
ILASISNILQTKHQNLETATEIMDSLQQMFGQSTRSARQAALKGIMNSKMGKGTRVRDHV
LKMMDYLNEAEIQGAQIDDNSKIDMVLESL
>Ty1-GAG__REXdb_ID4999
IILSLGDGVLREVGAEKTAAGLWKKLEDLYTKKSMAKRLATKKKLYKLQMEEGSSITDHI
DAFNKIILDLEDINVKINDEDKAMILLCSL
>Ty1-GAG__REXdb_ID5000
LILSLGDSILREISEEKTALGIWNKVETLCMKKSLAHRLFLKKRLYTFSMREGVTIQDHI
DTFNKIILDLEGVENVKICDEDKAFFLLSSL
>Ty1-GAG__REXdb_ID4038
LFCALDKKEFHRLSSCESANEIWHKFEVVYEGTNQVKESKISRYTRQYELFQMEQNENVY
SMYTRFTDIVNTLGALGKTFSNSEKVKKIIRSL
>Ty1-GAG__REXdb_ID5001
IILHLSDEVLREVAKERTASGLWAKLEELFLKKSLAKRLYMKRKLYTFSMKEWTTMKDYL
DEFNKLILDLENVNVMLEDEDRALILLSSL
>Ty1-GAG__REXdb_ID5002
IILHLSDEVLREVAKERSAAGLWTKLEEMFLKKSLAKRLYMKRRLYTFSMKEGTTMKDHL
NEFNKLILDLENVSINLEDEDRALILLSSL
>Ty1-GAG__REXdb_ID2707
MKRSIPEVFRSATTDEVTSASEFLTEIQKRFTKNDKAETSTHLASLISMKYKGKGNVREY
IMEMSHLASKLKALGLDLYDDLVVHLVFISL
>Ty1-GAG__REXdb_ID5003
LHLALADGVLSSVAEKNTAKEIWNTLTKLYEAKSLHNKIFLKRKLDTLRMAESTMVTDHI
NTLKTLFSQLTTLGHNIEENERAELLLQSL
>Ty1-GAG__REXdb_ID3122
IQQGVSKSIFPRIFGVKKAKNAWEILKQEFQGSEKAVTIKLQTLWKEFDNLSMKDSDGVQ
DFCSRVTEIMNQIKGCGDSIEDKKVNEKVLRCL
>Ty1-GAG__REXdb_ID5004
IILSLGDAVIREVAKEKTVAGLWAKLEGIYMTKSLANRLYIKKRMFTLKMVEGSSLDHHI
DEFNKVCDTLESIDEGLNDEGKALLLISSL
>Ty1-GAG__REXdb_ID5005
LILSLGDSILREISEEKTALGIWNKVETLCMKKSLAHRLFLKKRLYTFSMREGVTIQDHI
DTFNKIILDLEGVENVKICDEDKAFFLLSSL
>Ty1-GAG__REXdb_ID160
AENSMIRANYMCDSTAKELWDNVSQMYSDYGNQSQIYELQLALGDIRQGDYSITKYFNTL
KRLWQDMDLFNDYEWESMEDFKHHKQTVNNERIFKFLAGL
>Ty1-GAG__REXdb_ID161
MLSSIQQNLLSTVIDCTTSKxLWDSLNSMFISQSQARIQTLRMQIQTVKKxSVSMVEYFT
KIKRIADTLTLAGKPVELNDFVMHVLTGL
>Ty1-GAG__REXdb_ID5006
IRSCLTKEVKYLVKDEECAVTLWRTLEEKYLVKSPENRLHAMSQVYGFRMKSGVSMHDHV
SRFEKLLADLKNLDEDIKDEVKAMILLHSL
>Ty1-GAG__REXdb_ID162
LINSMNNDIGENFLLFGTAKDIWDAAKETYSSSENTSELFQIETILHDFRQGEQSVTQYF
NTLTRHWQHLDLFETYPWKCTDDTTLYKKIVEQKRTFKFLLGL
>Ty1-GAG__REXdb_ID5007
LHLALADGVLSSVAEKNTAKEIWDTLTKLYEAKSLHNKIFLKRKLYTLRMAESTMVTDHI
NTLKTLFSQLTMLGHNIEENERAELLLQSL
>Ty1-GAG__REXdb_ID5008
IILHLSDEVLREVSKEKTASGLWEKLEELFLKKSLANRLYMKRKLYTFSMKDGTALKDHV
DEFNKLILDLENVNIVLEDEDRALILLSSL
>Ty1-GAG__REXdb_ID4039
LFCALDKKEFHRVSSCESAQEIWNKLEVVYEGTNQVKESKISRYTRQYELFQMEQNENVY
SMYTRFTDVVNTLGALGKIFSNSEKVKKIIRSL
>Ty1-GAG__REXdb_ID2708
MKYTIDRTTRDSIPACDKAKDYLAAVGRTFKKVDKAEKGNYLRLLANTQYDGVSGVREHI
LKMTSYHKKLKDMDVTLPDDYLVFQILESL
>Ty1-GAG__REXdb_ID4040
LFCALDKKEFHRVSSCESAQEIWNKLEVVYEGTNQVKESKISRYTRQYELFQMEQNENVY
SMYTRFTDIVNTLCALGKTFSNSEKIKKIIRSL
>Ty1-GAG__REXdb_ID1860
ILASISNILxTKHQNLETATEIMDSLQQMFGQSTRSARQAALKGIMNSKMGKGTRVDDHV
LKMMDYLNEAEIQGAQIDDYSKIDMVLESL
>Ty1-GAG__REXdb_ID163
LLGLMKEEVLSSNIGMETTFHLWTSLEDQLLLVTKEKEVYLRDRMLTLKKNNLTLEEYTR
KFKNLCDSLAAINKPVDDLDKIFNLARGL
>Ty1-GAG__REXdb_ID4664
ILNTLSDRLYDLYNSMTSPVEIWNALEYKYKMEKEGTDKFLVSKYFEFIMVDTKSILDQI
HELQIIVAKLRELKVEISESFQVGAIIAKL
>Ty1-GAG__REXdb_ID164
LLSLMTEEVMSGIVGVENAQQIWSSLENQLLPMTKEKEVHLMDRLATLKKGSLSVEEYVR
KYKHICDCLAAINKPVNDLDKVFGLARGL
>Ty1-GAG__REXdb_ID5009
LHLALADGVLSSVAEKNTAKEIWDTLTKLYEAKSLHNKIFLKRKLYTLRMAESTMVTDHI
NTLKTLFSQLTTLGHNIEENERAELLLQSL
>Ty1-GAG__REXdb_ID4665
ILNTLSDRLYDLYNSMTSPVEIxNALEYKYKTEKEGTDKFLVSKYFEFIMVDTKSILDQI
HELQIIVAKLRELKVEISESFQVGAIIAKL
>Ty1-GAG__REXdb_ID5010
IRSYLTKEVKYLVKDExCAVTLWRTLEEKYLVKSLENHLHAMSQVYGFRMKPGVSMHDNV
SRFEKLLPNLKNFDEDIKDEVKAMILLHSL
>Ty1-GAG__REXdb_ID5011
LHLALADGVLSSVAEKNTVKEIWDTFTKLYEAKSLHNKIFLKIKLYTLRMAESTMVTDQI
NTLKTLFSQLTMLGHNIEENERAELLLQSL
>Ty1-GAG__REXdb_ID1803
LKATIEEEMLEHIRDAKSPKEAWDTFATLFSKRNDTKLQLLENELLSMAQRDMAVAQYFH
KVKLICREISELDPTAAIGEARIKRIIVHGL
>Ty1-GAG__REXdb_ID165
LLSSMTESVLGIVLGCKTSFEVWKTLEKLSGSQNKTRALQLKNQMMMTKKNDLSVYDYFH
KMKGIADSMAAAGAPMSDYDFMISVLGGI
>Ty1-GAG__REXdb_ID5012
ICLCLAKDQKYSVMRETSAKKLWETLEEKYMKKSLENRLYMKKKLYRFTYTHGMSMNDHV
NSFNKILADLVNLDERFKDEDKALLLLNSL
>Ty1-GAG__REXdb_ID166
IVNAITPELAGDTIYAETTHDLWVDLQERFSQINGPRIFELQKRISSISQGLDSITAYYS
KLKGLWDELNIYSPMPTCTCDSNKTFEAYRDRDRTMQFLMGL
>Ty1-GAG__REXdb_ID167
LLISMSPEIMKRYLRIPTAYEIWDALSKAFYDGSDELQVFTLNQKAFSTKQNGQPLSKFY
GELVEIFRELDHRDKVVMKDPEDVVIYRRSVERLRVHIFLAGL
>Ty1-GAG__REXdb_ID168
LMSSINLEILSLVVNSETSLDLWISLEQQFGSETFAKKVHLKIMLNNLKKGSMSMTDFFG
KLKSITDELAIAGNPISSLDFITHLISGL
>Ty1-GAG__REXdb_ID4041
LFCALDKKEFHRVSSCESANEIxHKLEVVYEGTNQVKESKISRYTxQYELFQMEQNENVY
SMYTRFTDIVNTLGALGKTFSNSEKVKKIIRSL
>Ty1-GAG__REXdb_ID4666
VMNGLSDSLYNVYIGKKTAKELWESLDRKYKTEDAGTKKFVVGRFLDFKMVDSKTVISQV
QELQIILSEILAEGMHLSETFQVTAIIEKL
>Ty1-GAG__REXdb_ID4042
LFCALDKKEFHRVSSCESANEIWHKLEVVYESTNQVKESKISRYTQQYELFQIEQNENVY
SMYTRFTDIVNTLGALxKTFSNSEKVKKIIRSL
>Ty1-GAG__REXdb_ID169
LINSMEARIGKPYLFLPTAKAVWDAVRDTYSDLENSSQIFELKTRLWQSKQGNREVTTYY
NELLILWQELDLCYDEQWDCSSDSVRYKKMLENDRYVFLAGL
>Ty1-GAG__REXdb_ID170
LFxTISEGILSLVLNYNTSFDVWKSIEKQFGVQSEAKVMQLRYELDTLIKESMSIEEYCC
xKMKILANKLACAGDNITEKDMLIRTLNGL
>Ty1-GAG__REXdb_ID1861
ILASISNILQTKHQNLETATEIMDSLQQMFGQSTRSARQAALKGIMNSKMGKGTRVRDHV
LKMMDYLNEAEIQGAQIDDNSKIDMVLESL
>Ty1-GAG__REXdb_ID171
LLSTLSEEVLSAVVGARSSLDVWQILATQFGARSRSRVLHLRTQIQTTRKGSMTVHEYYT
RMKTTLDALRAAGNNMSDEDFVLCLLAGL
>Ty1-GAG__REXdb_ID5013
LHLALADGVLSSVAETNTAKEIWDTLTKLYKAKSLHNKIFLKRKLYTLRMTESIMVTDHI
NTLETLFSQLTTLGHNIEENERAELLFQSL
>Ty1-GAG__REXdb_ID4043
LFCALDKKEFHRVSSCESAQEIWNKLEVVYEGTNQVKESKISRYTHQYELFQMEQNENVY
SMYTRFTDIVNTLGALGKTFSNSKKVKKIIRSL
>Ty1-GAG__REXdb_ID172
ILNTIEPTLRSTITHMEVAKKLWDDIKERFSVGNRPRVHQLKSELAECKQRGMTILSYYG
KLKLIWEELANYEQYPICSCGGCTCELEAKLNKKCEEERLHQFLMGL
>Ty1-GAG__REXdb_ID4044
LFCALDKKEFHRSSCESANEIWHKLEVVYEGINQVKESKISRYTRQYELFQMEQNKNVYS
MYTRFTDIVNTLGALGKTFSNSEKVKKIIRSL
>Ty1-GAG__REXdb_ID4045
KFCALDKKEFHRVSSCESANEIWHKLEVVYEGTNQVKESKISRYTRQYELFQMEQNENVY
SMYTRFTDIVNTLGALGKTFSNSKKVKKIIRSL
>Ty1-GAG__REXdb_ID174
ILNSLNQELANTPSEIWTDLRDHFSQGDFSHHYQTQQYIVELKQNKDSIFSYYTKIKMLW
DELTTCSPSITCTCGGQKDLKEKKEKIRLGQFLMGL
>Ty1-GAG__REXdb_ID4046
LFCALDKKEFHRVSSCESANKIWHKLEVVYEGTNxVKESKISRYTRQYELFQMEQNENVY
SMYTRFTDIVNTLGALGKTFSNSEKVKKIIRSL
>Ty1-GAG__REXdb_ID5014
LILSLGDSILREISEEKTALGIWNKVETLCMKKSLAHRLFLKKRLYTFSMREGVTIQDHI
DTFNKIILDLEGVENVKICDEDKAFFLLSSL
>Ty1-GAG__REXdb_ID175
LLSAINEGNLSLVINCVSSFDAWKTLEKKFGVQSEARVLQLRYELNTIKKEALSIEDYCI
KMKSIADKLTSAGSPITEKDLMLTILNGL
>Ty1-GAG__REXdb_ID3123
IQxGVSKSIFPRIFGVKKAKNAWEILKQEFQGSEKAVTIKLQTLWKEFDNLSMKDSEGVQ
DFCSRVIEIVNQIKGCGDSIEDKKVNEKVLRCL
>Ty1-GAG__REXdb_ID5016
LHLALADGVLSSVAEKNTAKEIWDTLTKLYEAKSLHNKIFLKRKLYTLRMAESTMVTDHI
NTLKTLFSQLTTLGHNIEENERAELLLQSL
>Ty1-GAG__REXdb_ID3124
IFQSLDEDAFEKIAGTTSSKEAxEKLETSYKGAEQVKKVRLQTLRGEFESLHMKASESIS
DYFTRVVTVSNELKRNGEELKEVRIIEKILxSV
>Ty1-GAG__REXdb_ID3125
IFQSLDEYAFEKIAGTTSSKEAWEKLETSYKGAEQVKKVCLQTLRGEFESLHMKASESIS
DYFTRVVTVSNELKRNGEELKEVRIIEKILRSV
>Ty1-GAG__REXdb_ID5017
LHLALADGVLSSVAEKNTAKEIWDTLTKLYEAKSLHNKIFLKRKLYTLRMAESTMVTDHI
NTLKTLFSQLTTLGHNIEENERAELLLQSL
>Ty1-GAG__REXdb_ID1862
ILASISNILQTKHQNLETATEIMDSLQQMFGQSTRFARQAALKGIMNSKMGKGTRVHDHV
LKMMDYLNEAEIQGAQIDDNLKIDMVLESL
>Ty1-GAG__REXdb_ID2709
IKCGVPEVFRSAITDELTSASEFLTEIQKHFTKNDKVETSTHLASLISMKYQGKGNVQEY
IIEISHLASKLKALGLDLSDDLIVHLVLISL
>Ty1-GAG__REXdb_ID176
LFSTISEGILSSVLNYDTSFDVWRSIEKQFGVQSEAKIMQLRYELDTLRKESMSVxEYCS
KMKTLVNKLACAGDNITEKDLLIRTLNGL
>Ty1-GAG__REXdb_ID4667
ILNTLFDRLYDLYNSMTSSVEIWNALEYKYKTEKEGTDKFLVSKYFEFIMVDTKSILDQI
HELQIIVAKLRELKVEISESFQIGATITKL
>Ty1-GAG__REXdb_ID5018
IILSLGDGVLREVGGEKTAAGLWKKLEDLYTKKSMAKRLATKKKLYTLQMGERSSITDHI
DTFNKIILDLEDINVKIDDEDKAMILLCSL
>Ty1-GAG__REXdb_ID1804
LKTTIEEEMLEHIRDAKSSKEAWDTFATLFSKRNDTKLQLLENELLSMAQRDMAVAQYFH
KVKSICRKISELDPTAAIGEARIKRIIVHGL
>Ty1-GAG__REXdb_ID5019
IILSLGDGVLREVGGEKTAAGLWKKLEDLYTKKSMAKRLATKKKLYTLQMEEGSSITDHI
DAFNKIILDLEDINVKIDDEDKAMILLCSL
>Ty1-GAG__REXdb_ID4047
LFCALDKKEFHRVSTCESANEIWHKLEVVYEGTNQVKESKISRYTRQYELFQMEQNESVY
SMYTRFTDIVNTLGALGKTFSNSEKVKKIIRSL
>Ty1-GAG__REXdb_ID5020
LHLALADGVLSSVAEKNTAKEIWDTLTKLYEAKSLHNKIFLKRKLYTLRMAESTMVTDHI
NTLKTLFSQLTTLGHNIEENERAELLLQSL
>Ty1-GAG__REXdb_ID5021
LHLALADGVLSSVAEKNTAKEIWDTLTKLYEAKSLHNKIFLKRKLYTLRMTESTMVTDHI
NTLKTLFSQLTTLGHNIEENERAELLLQSL
>Ty1-GAG__REXdb_ID5022
IRSCLTKEVKYLVKDEECAMTLWRTLEEKYLVKSPENRLHAMSQIYGFRMKPGVSMHDHV
SRFEKLLADLKNLDEDIKDEVKAMILLHSL
>Ty1-GAG__REXdb_ID5023
LHLALADGVLSSVAEKNTAKEIWDTLTKLYEAKSLHNKIFLKRKLYTLxMTESTIVTDHI
NTLKTLFSQLTTLGHNIEENECAELLLQSL
>Ty1-GAG__REXdb_ID4668
ILNTLSDRLYDLYNSMTSPVEIWNALEYKYKTEKEGTDKFLVSKYFEFIMVDTKFILDQI
HELQIIVAKLRELKVEISESFQVGAIIAKL
>Ty1-GAG__REXdb_ID5024
IILSLGDSVIREVARERTMADLWAKLERVYMTKSLANRLYIKKRMFTLKMAEGSSLEDHI
DEFNKVCDTLEIIDEGLDDEGKALLLVSSL
>Ty1-GAG__REXdb_ID178
LVNSMEQEIGQTYLFLPTAKDLWDAVTETYSDLGNSAKIYDLKTRIRETEQGSQGATKYY
NILKGLWQELDQYYDGEWECAADSAKYKKMLEKERVFEFLAGL
>Ty1-GAG__REXdb_ID179
LVNSMEQEIGQTYLFLPTAKDLWDAVTETYSDLGNSAQIYDLKTRIRETKQGSQGVTKYY
NILKGLWQELDQYYDGEWECAVDSAKYKKMLEKERVFEFLAGL
>Ty1-GAG__REXdb_ID180
LFSTISEGILSSILNYDTSFDVXKSIEKQFGVQSEAKVMQFRYELDTLRKESMSIEEYCX
KMKVLANKLACAGDNITEKDLLIRTLNGX
>Ty1-GAG__REXdb_ID4669
ICNAMSDTLFDQYHNKTTAKEIWDSLETKYMMEEATSKKFLVSKFFNYRMVDNRLVVEQY
NEILHILDQFNQHNMKMDESIIVSSIIDKL
>Ty1-GAG__REXdb_ID2710
MKRGIPEVFRSAITDEVTSASEFLTEIQKRFTKNDKAETSTHLASLISMKYKGKGNVREY
IMEMSHLASKLKALGLDLSDDLVVHLVLISL
>Ty1-GAG__REXdb_ID4048
LFCALDKKEFHRVSSCESAQEIWNKLEVVYEGTSQVKESKISRYTRQYELFxIEQNENVY
SMYTRFTDIVNTLGALGKTFSNSEKVKKIIRSL
>Ty1-GAG__REXdb_ID4670
VMNGLSDSLYNVYIGKKTAKELWESLDRKYKTEDAGTKKFIVGRFLDYKMVDSKTVISQV
QELQIILSEILAEGMHLSETFQVAAIIEKL
>Ty1-GAG__REXdb_ID5025
IILSLGDGVLREVGGETTVAGLWKKLEDLYTKKSMAKRLATKKKLYTLQMEEGSSISDHI
DAFNKINSDLEDINVKIDGEDKAMILLCSL
>Ty1-GAG__REXdb_ID4049
LFCALYKKEFHRVSSCESANEIWHKLEVVYEGTNQVKESKISRYTRQYELFQMEQNESVY
SMYTRFTNIVNTLGALGKTFSNREKVKKIIRSL
>Ty1-GAG__REXdb_ID5026
IILHLSDEVLREVAKEKSAFGLWAKLEELFLKKSLVKRLYMKRKLYTFSMKEGTAMRDHV
DEFNKLILDLENVNVMLEDEDRALILLSSL
>Ty1-GAG__REXdb_ID1863
ILASISNILQTKHQNLETATEIMDSLQQMFGQSTRSARQAALKGIMNSKMGKGTRVRDHV
LKMMDYLNEAEIQGAQIDDNSKIDMVLESL
>Ty1-GAG__REXdb_ID4050
LFCALDKKEFHRVSSCESANEIWHKLEVVYEGTNQVKESKISRYTRQYELFQMEQNESVY
SMYTRFTDIVNTLGALGKTFSNSEKVKKIIRSL
>Ty1-GAG__REXdb_ID4051
LFCALNKKEFHRVSSCESANEIWYKLEVIYEGTNQVKESKISRYTRQYELFQMEQNESVY
SMPTRFMDIVNTLGALGKTFSNSEKVKKIIRSL
>Ty1-GAG__REXdb_ID5015
IVLSLGDSVIREVAKEKTVAGLWAKLENLYMTKSLANRLYIKKKMMFSLKMIEGASLNEH
IDEFNKVCDELETIDEGLNDESKALLLINSL
>Ty1-GAG__REXdb_ID4052
LFCALDKKEFHRVSRCESANEIWHKLEVVYEGTNQVKESKISRYTRQYELFQMEQNKNVY
SMYTRFTDIVNTLGALExTFSNSEKVKKIIRSL
>Ty1-GAG__REXdb_ID4053
LFCALDKKEFHRVSSCESANEIWHKLEVVYEGTNQVKESKISRYTRQYELFQMEQNENVY
SMYTRFTDIVNTLGALGKTFSNSEKVKKIIRSL
>Ty1-GAG__REXdb_ID1864
ILASISNILQTKHQNLETATEIMDSLQQMFGQSTRSARQAALKEIMNSKMGKGTRVRDHV
LKMMDYLNEAEIQGAQIDDNSKIDMVLESL
>Ty1-GAG__REXdb_ID181
LMSAISLEILSLVVNSKTSLEIWISLEQQFGSETFAKKVHLKIMLNNLRKGAMSMTEFFG
KLKTVTDELAVAGSPVSSLDFLTHLISGL
>Ty1-GAG__REXdb_ID4054
LFCALDKKEFHRVSSCENANEIWHKLEVVYEGTNQVKESKISRYTRQYELFQIEQNENMY
SMYTRFTDIVNTVGALGKTFLNSEKVKKIIRSL
>Ty1-GAG__REXdb_ID182
LLSTLSEEVLSAVVGARSSLEVWQVLAAQFRARSRARVLHLRTQIQTTRKxSTSIHEYYT
KMKTNLDALRAAGNNMTDEDFVLCLLAGL
>Ty1-GAG__REXdb_ID183
IVNAITPELAGDTIYAKTAHDLKVDLQERFSQINGPRIFELQKRISSISQGLDSITAYYS
KLKGLWDELNIYSPMPTCTCDSNKTFEAYRDRDRTMQFLIGL
>Ty1-GAG__REXdb_ID184
LLSSINEGNLSLVINCASSFDVWKTLEKKFGVQSEARVLQLRYELNTLKKESLNVEDYCI
KMKSIADKLASAGSPITEKDLMLTILNGL
>Ty1-GAG__REXdb_ID5029
IILSLADSVIREVAKEPTIADLWAKLESIYMKKSLANRLYIKKRMFTLKMHEGSSLDEHL
DEFNKVCDTLETIDAALEDEDKALLLISSL
>Ty1-GAG__REXdb_ID5030
LHLALADGVLSSVAEKNTAKEIWDTLTKLYEAKSLHNKIFLKRKLYTLRMAESTIVTDHI
NTLKTLFSQLTTLGHNIEENERAELLLQSL
>Ty1-GAG__REXdb_ID2711
MKRGVPEVFRSAIIDEVTSASEFLAEIQKRFTKNNKAETSTHLASLISMKYKGKGNVREY
IMEMSHLASKLKALGLDLSDDLVVHLVLISL
>Ty1-GAG__REXdb_ID5031
IILHLSDEVLREVAKEKSASGLWAKLEELFLKKSLAKRLYMKRKLYTFSMKEGTAMRDHV
DEFNKLILDLENVNVMLEDEDRALILLSSL
>Ty1-GAG__REXdb_ID5032
IILSLGDSVIREVAKEKTVADLWAKLEKIYMTKSLANRLYIKRRMFTLKMAEGSSLDDHI
DEFNQVCDTLETIDEGLDDEGKALLLVSSL
>Ty1-GAG__REXdb_ID1805
LKTTIEEEMLEHIRDAKSPKEAWDTFATLFSKRNDTKLQLLENELLSMAVAQYFHKVKSI
CREISELDPTAAIGEARIKRIIVHGL
>Ty1-GAG__REXdb_ID185
LMSSINLEILSLVVNSETSLDLWISLEQQFGSETFAKKVHLKIMLNNLKKGSMSMTDFFG
KLKSITDELAIAGNPISSLDFITHLISGL
>Ty1-GAG__REXdb_ID5033
LHLALVDRVLSSVAEKNTTKEIxDTPTKLYEAKSLHKKIFLKRRLYTLRMEESTSVTYQI
NTLKTLFSQLTTLGHNIEENERAELLLQSL
>Ty1-GAG__REXdb_ID5034
LHLALADGVLSSVAEKNTAKEIWDTLTKLYEAKSLHNKIFLKRKLYTLRMAESTMVTDHI
NTLKTLFSQLTTLGHNIEENERAELLLQSL
>Ty1-GAG__REXdb_ID186
LLISMSPEIMKRYLRIPTAYEIWDALSKAFYDGSDELQVFTLNQKAFSTKQNGQPLSKFY
GELVEIFRELDHRDKVVMKDPEDVVIYRRSVERLRVHIFLAGL
>Ty1-GAG__REXdb_ID2712
MKRGIPEVFRSAIIDEVTSASEFLTEIQKRFTKNDKAETSTHLASLISMKYKGKGNVREY
IMxMSHLASKLKALELDLSDDLVVHLVLISL
>Ty1-GAG__REXdb_ID5035
IILHLSDEVLREVTKEKSASGLWAKLEELFLKKSLAKRLYMKRKLYTFSMKEGTTMRDHV
DEFNKLILDLENVNVMLEDEDRALILLSSL
>Ty1-GAG__REXdb_ID187
LLISMSPKIMKRYLRISTAYEIWDALSKAFYDGSDELQVFTLNQKAFSTKQNGQPLSKFY
GELVEIFRELDHRDKVVMKDPEDVVIYRRSVERLRVHIFLAGL
>Ty1-GAG__REXdb_ID4056
LFCALDKKEFHRVSSCESAREIWNKLEVVYEGTNQVKESKISRYTRQYELFQMLEQNENV
YSMYTRFTDIVNTLGALGKTFLNSEKVKKIIRSL
>Ty1-GAG__REXdb_ID188
LINSMDPHISQAFLFLPSTRDLWDAVTETYSDLGNTAQLYELKCRIHETKQGSDIVTTYY
NIMNSLWQELDLYYDGExKCRDDSKRFKKLQEKERVFEFLASL
>Ty1-GAG__REXdb_ID4671
ICNAMSDTLFDQYHNKPTSKEIWDSLEAKYMMEDATSKKFLASKFFNYRMVDNRLVVEQY
NEILHILDQFNQHNMKMDESIIVSSIIDKL
>Ty1-GAG__REXdb_ID5036
LHLALADGVLSSVAEKNTAKEIWDTLTKLYEAKSLHNKIFLKRKLYTLRMAESTMVTDHI
NTLKTLFSQLTMLGHNIEENERAELLLQSL
>Ty1-GAG__REXdb_ID4057
LFCALDKKEFHRVSSCESANEIWHKLEVVYEGTNQVKESKISRYTRQYELFxMEQNENVY
SMYTRFTDIVNTLGALGKTFSNSEKVKKIIRSL
>Ty1-GAG__REXdb_ID5037
MCLSLGDGVLREVGGETTAAGLWKKLADLYTKKSMAKRLATKKKLYTLQMDEGSSISDHI
DAFNKIILDLEDINVKIDDEDKAMILLCSL
>Ty1-GAG__REXdb_ID5038
LILSLGDSILREISEEKTALGIWNKVETLCMKKSLAHRLFLKKRLYTFSMREGVTIQDHI
DTFNKIILDLEGVENVKICDEDKAFFLLSSL
>Ty1-GAG__REXdb_ID189
LLSLMTEEVISGIVGVENAQQIWSSLEDQLLPMTKEKEVHLMDRLATLKKGSLSVEEYVR
KYKHICDCLAAINKPVNDLDKVFGLARGL
>Ty1-GAG__REXdb_ID190
LLISMPSDIMKRYLQIPTAYEIWDALSKAFYDGIDELQVFTLNQKAFSTKQNxQPLSKFF
RELIEIFRELDHRDKVVMKDPEDVVIYKRSVERLRVHIFLVGL
>Ty1-GAG__REXdb_ID191
LVNSMEPNIGQTYLFYQTAAELWEAVKETYSDLENSSQLFELRNMARNLKQGDMDVTHYF
NSLKNLWQELDLFNECEWRCIDDGARYKKLVDKDRIYDFLAGL
>Ty1-GAG__REXdb_ID5039
LHLALADGVLSSVAEKNAAKEIWDTLTKLYEAKSLHNKIFLKRKLYTLRMAESTMVTDHI
NTLKTLFSQLTTLGHNIEENERAELLLQSL
>Ty1-GAG__REXdb_ID5027
IILHLSDEVLREVAKEKSASGLWAKLEELFLKKSLAKRLYMKRKLYTFSMKEGTAMRDHV
DEFNKLILDLENVNVMLEDEDRALILLSSL
>Ty1-GAG__REXdb_ID5040
LILSLSDSILREISEEKTALGIWNKVEALCMKKSLAHRLFLKKRLYTFFMKEGVSIQEHI
DVFNKIILDLEGVESIKISDEDKAFFLLSSL
>Ty1-GAG__REXdb_ID1806
LKTTIEEEMLEHIRDAKSPKEAWDTFATLFSKRNNTKLxLLENELLSMAQRDMEVAQYFH
KVKSICREISELDPTTTIGEARIKRIIVHGL
>Ty1-GAG__REXdb_ID5041
LHLALADRVLSSVVEKNIVKEIWDTLTKLYETKSLQNKIFLKRKLYTLRMAESTMVTDHI
NTLKTLFSQLTTLGHNIEENERAELLLQSL
>Ty1-GAG__REXdb_ID5042
LHLALADGVLSSVAEKNTAKEIWDTLTKLYEAKSLHNKIFLKRKLYTLRMAESTMVTDHI
NTLKTLFSQLTTLGHNIEENERAELLLQSL
>Ty1-GAG__REXdb_ID3126
IQQGVSKSIFPRIFGVKKAKNAWEILKQEFQGSEKAVTIKLQTLWKEFDNLSMKDSDGVQ
DFCSRVTEIVNQIKGCGDSIEDKKVNEKVLRCL
>Ty1-GAG__REXdb_ID4058
LFCALDKKEFHRVSSCESANEIWHKLEVVYEGTNQVKESKISRYTRQYELFQMEQNESVY
SMYTRFTDIVNTLGALGKTFSNSEKVKKIIRSL
>Ty1-GAG__REXdb_ID5043
LHLALADGVLSSVEEKNTAKEIWDTLTKLYEAKSLHNKIFLKRKLYTLRMAESTMVTDHI
NTLKTLFSQLTTLGHNIEENERAELLLQSL
>Ty1-GAG__REXdb_ID5044
LHLALADGVLSSVAEKNTAKEIWDTLTKLYEAKSLHNKIFLKRKLYTLRMAESTIVTDHI
NTLKTLFSQLTTLGHNIEENERAELLLQSL
>Ty1-GAG__REXdb_ID5045
IILSLEDGVLREVGDQTTAAGLWxKLEDLYTKKSLTKRLSTKKRLYTLQIEEGNSLTTHI
DAFNRIILDLEDINVKIEDEDKAIILLSSL
>Ty1-GAG__REXdb_ID5046
IILHLSDEVLREVSKERSAAGLWAKLEEMFLKKSLAKRLYMKRRLYTFSMKDGVAMKDHV
DEFNKLILDLENVNIILEDEDRALILLSSL
>Ty1-GAG__REXdb_ID192
MLSSIQQSLQSTVIDCTTSKQLWDSLNSMFISQSQARIQTLRMQIQTIKKGSMSMVEYFT
KIKRIADTLALAGKPVELNDFVMHVLTGL
>Ty1-GAG__REXdb_ID5047
LHLALADGVLSSVAEKNTAKEIWDTLTKLYEAKSLHNKIFLKRKLYTLRMAESTMVTDHI
NTLKTLFSQLTTLGHNIEENERAELLLQSL
>Ty1-GAG__REXdb_ID5048
TILHLSDEVLREVAKERPASGLWTKLEEMFLKKSLAKRLYMKRRLYTFSMKDGTTMKDHL
DEFNKLILDLENVSINLEDEDRALILLSFL
>Ty1-GAG__REXdb_ID5049
IILHLSDEVLREVSKERSAAGLWAKLEEMFLKKSLAKRLYMKRRLYTFSMKDGVAMKDHV
DEFNKLILDLENVNIILEDKDRALILLSSL
>Ty1-GAG__REXdb_ID4059
LFYALDKKEFHRVSSCESAxEIWNKLEVVYEGTNQVKESKISRYTRQYELFQIEQNENVY
SMHTRFTDIVNTLGALGKTFSNSEKVKKIIRSL
>Ty1-GAG__REXdb_ID193
LLISMSPEIMKRYLRIPTAYEIWDAVSKAFYGGSDELQVFTLNQKAFSTKQNGQPLYKFY
GELIEIFRELDHRDKVVMKDPENIVIYRRSVERLRVHIFLVGL
>Ty1-GAG__REXdb_ID5050
IFLCLAKDxKYYVIRETSAKKLWETLEEKYMKKSLENRLYMKKKLYRFTYTHGMSMNDHV
NSFNQILVDLLNLDERFEDEDKALLLLNFL
>Ty1-GAG__REXdb_ID194
LLSTLSEEVLSAVVGARSSLDVWQILATQFGARSRSKVLHLRTQIQTTRKGSMTVHEYYT
RMKTTLDALRAAGNNMSDDDFILCLLAGL
>Ty1-GAG__REXdb_ID4060
LFCALDKKEFHRVSSCESANEIxHKLEVVYEGTNQVKESKISRYTQQYELFQMEQNENVY
SMYTRFTDIVNTLGALGKTFSNSEKVKKIIRSL
>Ty1-GAG__REXdb_ID5051
LHLALADGVLSSVAEKNTAKEIWDTLTKLYEAKSLHNKIFLKRKLYTLRMAESTMVTDHI
NTLKTLFSQLTTLGHNIEENERAELLLQSL
>Ty1-GAG__REXdb_ID4061
LFCALDKKEFHRVSSCESAQEIWNKLEVVYEGTNQVKESKISRYTRQYELFQMEQNENVY
SMYTRFTDIVNTLGALGKTFSNSEKVKKIIRSL
>Ty1-GAG__REXdb_ID4672
VMNGLSDSLYNVYIGKKTAKELWESLDRKYKTEDAGTKKFVVGRFLDFKMVDSKTVISQV
QELQIILSEILAEGMHLSETFQVAAIIEKL
>Ty1-GAG__REXdb_ID195
LLSSMTESVLGIVLGCKTSFEVWKTLEKLSGSQNKTRALQLKNQMMITKKNDLSVYDYFH
KMKGIADSMAAAGAPMSDYDFMISVLGGI
>Ty1-GAG__REXdb_ID1865
ILASISNILQTKHQNLETATEIMDSLQQMFGQSTRSARQAALKGIMNSKMGKGTRVRDHV
LKMMDYLNEAEIQGAQIDDNSKIDMVLESL
>Ty1-GAG__REXdb_ID196
ILNSLTQDLADSVIFSTTAQEVWEDLRDRFSQSNAPRIFQIERDIACLAQDQMTVAAYYT
RLKKLWDELGSYNDTVCSCGADHKRRRLMQFLMGL
>Ty1-GAG__REXdb_ID5052
IILSLADSVIREVAKETFVAGLMEKLESLYMKKSLANRLYIKKKMFTLKMTESSSLDKHI
DEFNQVCDTLATIDEALDDEGKALLLVSSL
>Ty1-GAG__REXdb_ID197
ILNSLNQELANSVLYLETPSEIWTDLQERFSQGDFSHHYQTQQSIVELKQNQDSIFSYYT
KIKMMWDELTTCSPSITCTCGGQKDLKEKEEKIRLGQFLMGL
>Ty1-GAG__REXdb_ID198
ILNTIEPTLRSTITHMEVAKKLWDDIKERFSVGNGPRVHQLKSELAECKQRGMTILSYYG
KLKLIWEELANYEQYPICSCGGCTCELEAKLNKKREEERLHQFLMGL
>Ty1-GAG__REXdb_ID199
LVNSMEQEIGQTYLFLPTAKDLWDAVTETYSDLGNSAQIYDLKTRIRETKQGSQGVTKYY
NILKGLWQELDQYYDGEWECAVDSAKYKKMLEKERVFEFLAGL
>Ty1-GAG__REXdb_ID5053
IILSLGDGVLREVGDQTTAASLWKKLEDLYTKKSLTKRLSTKKRLYTLQMEEDSSLTTHI
DAFNMIILDLEDINVKIEDDDKAIILLSSL
>Ty1-GAG__REXdb_ID200
MLSSINLEILSLVVNSETSLELWNSLEQQFGSETFAKKVHLKMMLNNLRKGSMSMTEFFG
KLKTITDDLAIAGSPVSSLDFITHLISGL
>Ty1-GAG__REXdb_ID201
LINSMDPTLIGNFIRFPTAKQVWDSAATTYFDGGDTSQVYDLRRRVSRLRQAGGSLEKYY
TDLQGLWREIDFRRPNPMECPADIQRYNNLLxEDRVYVFLDGL
>Ty1-GAG__REXdb_ID5054
LILSLGDGVLREVGDQITAADLWKKLEDLYTKKSLTKRLCTKKRLYTLQMEEASSLATHI
DNFNRIILDLEDINMSLEDEDKAIILLSSL
>Ty1-GAG__REXdb_ID202
LRGMMMEDVLTLVVGGQTVKGVWLSIEENMLPATKERESWLKDNLFSLKKGSLKLDDFLN
KFRGLCDSLAAIGKPLTDDDKVFQLARAL
>Ty1-GAG__REXdb_ID203
IVNAITPELAGDTIYAETSHDLWVDLQERFSQINGPRIFELQKRISSISQGLDSITAYYS
KLKGLxDELNIYSPMLVCTCDSNKTFEAYRDRDRTMQFLMGL
>Ty1-GAG__REXdb_ID204
MLSSIQQSLLSTMIDCTTSKQLWDSLNSMFISQSQARIQTLRMQIQTIKKGSMSMVEYLT
KIKRIADTLALAGKSVELNDFVMHVLTGL
>Ty1-GAG__REXdb_ID5055
LHLALADGVLSSVAEKNTAKEIWDTLTKLYEAKSLHNKIFLKRKLYTLRMTESTMVTDHI
NTLKTLFSQLTTLGHNIEENERAELLLQSL
>Ty1-GAG__REXdb_ID205
LINSMNNDIGENFLLFGTAKDIWDAAKETYSSSENTSELFQIETILHDFRQGEQSVTQYF
NTLTRHWQHLDLFETYPWKCTDDTTLYKKIVEQKRTFKFLLGL
>Ty1-GAG__REXdb_ID5056
IILSLADSVIREVAKEPTVAGLWAKLESIYMKKSLANRLYIKKRMFTLKMMEGTPLDDHL
DEFNKVCDTLETIDAALDDEDKALLLISSL
>Ty1-GAG__REXdb_ID4062
LFYALDKKEFHRVSSCESAQEIWNKLEVVYEGTNQVKESKISRYTRQYELFQMEQNENVY
SMYTRFTDIVNTLGALGKTFSNSEKVKKIIRSL
>Ty1-GAG__REXdb_ID5057
LHLALADGVLSSVAEKNTAKEIWDTLTKLYEAKSLHNKIFLKRKLYTLRMAESTMVTNHI
NTLKTLFSQLTMLGHNIEENERAELLLQSL
>Ty1-GAG__REXdb_ID206
LRGMMMEDVLTLVVGGQTVKEVWLSIEENMLPATKERESxLKDNLFSLKKGSLKLDDFLN
KFRGLCDSLAAIGKPLTDNDKVFQLARAL
>Ty1-GAG__REXdb_ID207
LVNSMDEDIGANYMCYSTAKELWDNVSQMYSDYGNQSQIYELQLALGDISQGDYSITKYF
NTLKRLWQDLDLFNDYEWESMEDFKHHKHTVNNERIFKFLAGL
>Ty1-GAG__REXdb_ID208
LINSVEPSIGRTYLFYKTAKEIWEAVQEIYYDLENTSQCFEIRSKIRNTKQGNHTVTEYx
NSLMELSQEIDLFYEMGWSCTIDAEKYKKMLEKERIFDFFQGL
>Ty1-GAG__REXdb_ID1866
ILASISNILQTKHQNLETATEIMDSLQQMFGQSTRSARQATLKGIMNSKMGKGTRVRDHV
LKMMDYLNEAEIQGAQIDDNSKIDMVLESL
>Ty1-GAG__REXdb_ID4063
LFCALDKKEFHRVSSCESANEIWHKLEVVYEGTNQVKESKINRYTRQYELFQMEQNENVY
SMYTRFTDIVNTLGALGKTFSNSEKVKKIIRSL
>Ty1-GAG__REXdb_ID209
LLSILSEEVLSAVVGARSSLDVWQILATQFRARSRSRVLHLRTHIETTRKGSMTVHEYYT
RMKTTLDALRVAGNNMSDEDFILCLLAGL
>Ty1-GAG__REXdb_ID5058
IILHLSDEVLREVAKEKTASGLWAKLEELFLKKSLAKRLYMKRKLYTFSMKEGTAMKDHL
DEFNKLILDLENVNVMLEDEDRALILLSSL
>Ty1-GAG__REXdb_ID5059
IILHLSDEVLREVAKEKTASGLWTKLEELFLKKSLAKRLYMKRKLYTFSMKDGTALKDHL
DEFNKLILDLENVNIDLEDEDRALILLSSL
>Ty1-GAG__REXdb_ID211
LINSMKNDIGENFLLFGTAKDIWDAAKETYSSSENTSELFQIETILHDFRQGEQSVTQYF
NTLTRHWQHLDLFETYPWKCTDDTTLYKKIVEQKRTFKFLLGL
>Ty1-GAG__REXdb_ID4064
LFCALDKKEFHRVSSCASAQEIWNKLEVVYEGTNQVKESKISKYTRQYELFQMEQNENVY
FMHTRFTDIVNTLDALGKTFSNSEKVKKIIRSL
>Ty1-GAG__REXdb_ID212
LRGMMMEDVLTLVVGGQTVKEVWLSIEENMLPATKERESWLKDNLFSLKKGSLKLDDFLN
KFRGLCDSLAAIGKPLTDDDKVFQLARAL
>Ty1-GAG__REXdb_ID5060
SILSLGDSIIQEVAKERTIAGLWAKLENLYMTKSLANRLYIKRKMFSLKMIEGALLNEHI
DEFNKVCDELETINEGLSDESKALLLISSL
>Ty1-GAG__REXdb_ID5061
IIQSLGDSVIREVAKEKTVADLWIKLETIYMTKSLTNRLHIKKRMFTLKMAEGSSLDDHI
DEFNRVCDTLETIDESLSDESKALLLVSSL
>Ty1-GAG__REXdb_ID2713
MKYTIDRTTRDSIPACDKAKDYLAAVGRTFKKVDKAEKGNYLRLLANTQYDGVSGVREHI
LKMTSYHKKLKDMDVNLPDDYLVFQILESL
>Ty1-GAG__REXdb_ID4673
ICNAMSDTLFDQYHNKPTSKEIWDSLEAKYMMEDATNKKFLASKFFNYRMVDNRLVVEQY
NEIFHILDQFNQHNMKMDESIIVSSIIDKL
>Ty1-GAG__REXdb_ID1867
ILASISNILQTKHQNLETATEIMDSLQQMFGQSTRSARQAALKGIMNSKMGKGTRVRDHV
LKMMDYLNEAEIQGAQIDDNSKIDMVLESL
>Ty1-GAG__REXdb_ID5062
LILSLGDSILREISEEKTALGIWNKVETLCMKKSLAHRLFLKKRLYTFSMREGVTIQDHI
DTFNKIILDLEGVENVKICDEDKAFFLLSSL
>Ty1-GAG__REXdb_ID5063
IILHLSDEVLREVAKERSAAGLWTKLEEMFLKKLLAKRLYMKRRLYTFSMKEGTTMKDQL
DEFNKLILDLENVSINLEDEDRALILLSSL
>Ty1-GAG__REXdb_ID213
LINSMNNDIGENFLLFGTAKDIWDAAKETYSSSENTLELFQIETILHDFRQGEQSVTQYF
NTLTRHWQHLDLFETYPWKCTDDTTLYKKIVEQKRIFKFLLGL
>Ty1-GAG__REXdb_ID4065
LFCALDKKEFHRVSSCESANEIWHKLEVVYEGTNQVKESKISRYTRQYELFQMEQNENVY
SMYTRFTDIVNTLGALGKIFSNSEKVKKIIRSL
>Ty1-GAG__REXdb_ID214
LLGLMTEEVLSSNIGMETAFHLWTSLEDQLLPVTKEKEVYLRDRMLTLKKNNLTLEEYTR
KFKNLCDSLAAINKPVDDLDKVFNLARGL
>Ty1-GAG__REXdb_ID3127
LFQAIDRTVLDTILKKDTAKEIWHAIKKKFEGNVRLKRSHLQALRREFETLEMRSGEGAT
EYFSKVMTVANKMSIYGEDMQDVKVVEKILRSL
>Ty1-GAG__REXdb_ID5064
IILSLGDGVLREVGGETTAVGLWKKLEDLYTKKSMAKRLATKKKLxTLQMEEGSSIFDHI
DAFNKIILDLEDINVKIDDEDKAMILLCSL
>Ty1-GAG__REXdb_ID215
LVNSMEPNIGQTYLFYQTAAELWEAVKETYSDLENSSQLFELRNMARNLKQGDMDVTHYF
NSLKNLWQELDLFNECEWRCIDDGARYKKLVDKDRIYDFLAGL
>Ty1-GAG__REXdb_ID216
LINSMDVDIGRTYLFLPSAKELWEAVTETYSDVSDLGNAAQLFEIKSQLRDQKQGSLSVT
QYFSSLNNICQELDFYYESQWHCSEDAIKYKRMLNKERLFDFLYGL
>Ty1-GAG__REXdb_ID217
LLSSITEGILSHVHSCNTAYDVWKTLEKKFGAKSEARVLQLKYEMSVLRKDSLNVEDYCL
KMKQIADKLACAGSPVSDKDLLQQILNGL
>Ty1-GAG__REXdb_ID5066
LHLALADGVLSSVAEKNTAKEIWDTLTKLYEAKSLHNKIFLKRKLYTLRMTESTMVTDHI
NTLKTLFSQLTMLGHNIEENERAELLLQSL
>Ty1-GAG__REXdb_ID5067
IILHLFDEVLREVAKEKSAFGLWAKLEELFLKKSLAKRLYMKKKLYTFSMKEGTAMRDHV
DEFNKLILDLENVNVMLEDEDRALILLSSL
>Ty1-GAG__REXdb_ID5068
IILHLSDEVLREVSKERSVAGLWAKLEEMFLKKSLAKRLYMKRRLYTFSMKDGVAMKDHV
DEFNKLILDLENVNIILEDEDRALILLSSL
>Ty1-GAG__REXdb_ID5069
LHLALADGVLSSVAEKNTAKEIWDTLTKLYEAKSLHNKIFLKRKLYTLRMAESTMVTDHI
NTLKTLFSQLTTLGHNIEENERAELLLQSL
>Ty1-GAG__REXdb_ID218
LINSMDVDIGRTYLFLPSAKELWEAVTETYSDLGNAAQLFEIKSQLRDQKQGSLSVTQYF
NSLNNIWHELDLYYESQWHCSEDAIKYKRMLDKERLFDFLYGL
>Ty1-GAG__REXdb_ID219
LLSSITEGILSLVHSCTTSFDIWKTLEKRFGVQSEARVLQLKYEMSVLRKDSLSIEEYCL
KMKQVTDKLACAGSPVSDRDMLQQILNGL
>Ty1-GAG__REXdb_ID220
LVNSMEPNIGQTYLFYQTAAELWEAVKETYSDLENSSQLFELRNMARNLKQGDMDVTHYF
NSLKNLWQELDLFNECEWRCIDDGARYKKLVDKDRIYDFLAGL
>Ty1-GAG__REXdb_ID5070
LHLALADGVLSSVAEKNTAKEIWDTLTKLYEAKSLHNKIFLKRKLYTLRMAESTMVTDHI
NTLKTLFSQLTTLGHNIEENELAELLLQSL
>Ty1-GAG__REXdb_ID4674
ICNAMSDTLFDQYHNKPTSKEIWDSLEAKYMMEDATSKKFLASKFFNYRMVDNRLVVEQY
NEILHILDQFNQHNMKMDESIIVSSIIDKL
>Ty1-GAG__REXdb_ID5071
IILHLSDEVLREVSKERTAAGLWAKLEEMFLKKSLAKRLYMKRRLYTFSMKDGVAVKDHV
DEFNKLILDLENVNIIFEDEDRALILLSSL
>Ty1-GAG__REXdb_ID222
ILSSISEGILNTVLNCENSFEAWRSIEKQFGVQSEARVMQLRYEMNVLRKENMSVEEYCL
KVKAVADKLACAGSPVSEKDLLMQILNGL
>Ty1-GAG__REXdb_ID223
MLSSIQPNLLTTVIHCSTAKELLDTLTSMFVSQSQARIMPLKMRIQTLKKGSMSITDYFA
KMKRISDSLALAGKPVEVNDFVQHVLTGL
>Ty1-GAG__REXdb_ID224
MMSSIQQSLLSTVIDCATSKQLWESLNCMFISQSQARIQTLRMQIQTIKKGSMTMAEYFS
KIKRIADTLALAGKPVELGDFIMHVLTGL
>Ty1-GAG__REXdb_ID4675
ILNTLSDRLYDLYNSMTSPVEIWNALEYKYKTEKEGTDKFLVSKYFEFIMVDTKSILDQI
HELQIIVAKLRELKVEISESFQVGAIIAKL
>Ty1-GAG__REXdb_ID5072
IILSLGDAVIREVAKEKTVAGLWAKLEGIYMTKSLANRLYIKKRMFTLKMVEGSSLDHHI
DEFNKVCDTLESIDEGLNDEGKALFLIISL
>Ty1-GAG__REXdb_ID5073
IILSLWDSVIREVAKERTVAGLWTKLENLYMTKSLANRLYIKKKMFSLRMIKGSSLDEHI
DEFNKVCNALETIDEGLSDESKALLLISSL
>Ty1-GAG__REXdb_ID5074
LHLALADGVLSSVAEKNTAKEIWDTLTKLYEAKSLHNKIFLKRKLYTLRMAESTMVTDHI
NTLKTLFSQLIMLGHNIEENERAELLLQSL
>Ty1-GAG__REXdb_ID225
ILNSLTQDLADSVIFSTTAQEVWEDLRDRFSQSNAPRIFQIERDIACLAQDQMTVAAYYT
RLKKLWDELGSYNDTVCSCGADHKRRRLMQFLIGL
>Ty1-GAG__REXdb_ID1807
LKTTIEEEMLEHIRDAKSPKEAWDTFATLFSKRNDTKLQLLENELLSMVQRDMAVAQYFH
KVKSICREISELDPTAAIGEARIKRIIVHGL
>Ty1-GAG__REXdb_ID226
MLSSIQPNLLTTVIHCSTAKELLDTLTSMFVSQSQARIMPLKMQIQTLKKGSMSITDYFA
KMKRISDSLALAGKPVEVNDFVQHVLTGL
>Ty1-GAG__REXdb_ID5075
LHLAHADGVLSSVAEKNTAKEIWDTLTKLYKAKSLHNKIFLKRRLYTLRMAESTMVTDHI
NTLKTLFSQLTTLGHNIEENERAELLLQSL
>Ty1-GAG__REXdb_ID5076
IILSLGDSVIREVARERTVADLWAKLERVYMTKSLANRLYIKKRMFTLKMAEGSSLEDHI
DEFNQVCDTLEIIDEGLDDEGKALLLVSSL
>Ty1-GAG__REXdb_ID3128
LFQAIDRTILETILxKDTSKQIWDSMKRKYERNARVKHSIPQALRREFETLEMKPGENVT
EYFGRVMTVSNQLGFHGEEMRDVTIVEKILRSL
>Ty1-GAG__REXdb_ID5077
LHLALADGVLSSVAEKNTAKEIWDTLTKLYEAKSLHNKIFLKRKLYTLRMAESTMVTDHI
NTLKTLFSQLITLGHNIEENERAELLLQSL
>Ty1-GAG__REXdb_ID4066
LFCALDKKKFHRVSSCESANEIWHKLEVFYEGTNQVKExKISRYTRQYELFQMEQNESVY
SMYTRFTDIVNILGALGKTLSNSQKVKKIIRSL
>Ty1-GAG__REXdb_ID228
LLSSITEGILSHVHSCNTAYDVWKTLEKKFGAKSEARVLQLKYEMSVLRKDSLNVEDYCL
KMKQIADKLACAGSPVSDKDLLQQILNGL
>Ty1-GAG__REXdb_ID227
LLISMSPEIMKRYLRIPTAYEIWDALSKAFYDGRDELQVFTLNQKAFSTKQNGQPLSKFY
GELVEIFRELDHRDKVVMKDPEDVVIYRRSVERLRVHIFLAGL
>Ty1-GAG__REXdb_ID229
LVNSMDEDIGANYMCYSTAKELWDNVSQMYSDYGNQSQIYELQLALGDIRQGDYSITKYF
NTLKRLWQDLDLFNDYEWESMEDFKHHKQTVNNERIFKFLAGL
>Ty1-GAG__REXdb_ID230
LINSMEPQISRRYLWFKTAKDVWDAARRMYSDLGNASQIFEIRSKLKEMKQGSNSVTQYF
SDLQDLWQELDLFFEDDSFCAECSVKQKHNLEKERVFDFLAGL
>Ty1-GAG__REXdb_ID3129
LFQAIDRTIIETILNKETSKSIWESMKQKYQGTTRVKRAQLQALRREFEILxMKEGETVD
QYFGWTLTIVNKMKAxGEDMKPIVIIEKILRSM
>Ty1-GAG__REXdb_ID4067
LFCALDKKEFHRVSSCESAQEIWHKLEVVYEGTNQVKESKISRYTRQYELFQMEQNENVY
SMYTRFTDIVNTLGALGKTFSNSEKVKKIIRSL
>Ty1-GAG__REXdb_ID5078
IILSLGDAVIREVAKEKTVAGLWAKLEGIYMTKSLANRLYIKKRMFTLKMVEGSSLDHHI
DEFNKVCDTLESIDEGLNDEGKALLLISSL
>Ty1-GAG__REXdb_ID4068
LFCALDKKEFHRVSSCESANEIWHKLEVVYEGTNQVKEYKISRYTRQYELFxMEQNENVY
SMYTRFTDIVNTLGALGKTFSNSEKVKKIIRSL
>Ty1-GAG__REXdb_ID4069
LFCALDKKEFHRVSGCESTNEIWHKLEVVYKGTNQVKELKISIYTRQYELFQMEQNESVY
FMYTRFTDIVNTLGALGKTFSNSEKVKKIIRSL
>Ty1-GAG__REXdb_ID231
LINSMEPSIGRTYLFYKTAKEIWEAVQEIYSDLENTSQCFEIRSKIRNTRQGNLTITEYY
NSLMELCQEIDLFYEMGWSCTTDAEKYKKMLEKERIFDFLQGL
>Ty1-GAG__REXdb_ID232
MLSSINLEILSLVVNSETSLELWTSLEQQFGSETFAKKVHLKMMLNNLRKGSMSMTEFFG
KLKTITDDLAIAGSPVSSLDFITHLISGL
>Ty1-GAG__REXdb_ID5079
LILSLGDSMLREISEEKTALGIWNKVETLCMKKSLAHRLFLKKRLYTFSIRERVTIQGHI
DTFNKIILDLEGVENVKISDEDKAFFLLSSL
>Ty1-GAG__REXdb_ID5080
LHLALADGVLSSVAEKNTAKEIWDTLTKLYEAKSLHNKIFLKRKLYTLRMAESTMVTDHI
NTLKTLFSQLTTLGHNIEENERAELLLQSL
>Ty1-GAG__REXdb_ID233
LLSSINEGTLSLVISCTSSFDVWKTLEKKFGVQFEVRVLRLRYELNTLKKESLNVEDYCI
KMKSIANKLASAGSPITEKDLMLTILNGL
>Ty1-GAG__REXdb_ID1868
ILASISNILQTKHQNLETATEIMDSLQQMFGQSTHSARQAALKGIMNSKMGKGTRVRDHV
LKMMDYLNEAEIxGAQIDDNSKIDMVLESL
>Ty1-GAG__REXdb_ID5081
LILSLGDGVLREVGDQTTAAGLWKKLEDLYTKKSLTKRLCTKKRLYTLQMEEGSSLANHI
DHFNRIILDLEDINVKLEDEDKAIILLSSL
>Ty1-GAG__REXdb_ID5082
LILSLSDSILREISEEKTALGIxNKVEALCMKKSLAHRLFLKKSLYTFSMKECVSIYEHI
DVFNKIILDLEGVESIKIGDEDKAFFLLSSL
>Ty1-GAG__REXdb_ID4676
ICNAMSDTLFDQYHNKPTAKEIWDSLEAKYMMEDATSKKLLASKFFNYRMVDNRIVVEQH
NEILHILDQFNQHNMKMDESIIVSSIIDKL
>Ty1-GAG__REXdb_ID4070
LFCALDKKEFHRMSSCESANEIWHKLEVVYEGTNQVKESKISRYTRQYELFQMEQNENVY
SMYTRFTDIVNTLGALGKTFSNSEKVKKIIRYT
>Ty1-GAG__REXdb_ID5083
LHLTLTDGVLSSVAKKNTAKEIxDTLTKLYEAKSLHNKIFLKRKLYTLRMAESTMVTDHI
NTLKTLFSQLTMLGHNIEENQNAELLLxSL
>Ty1-GAG__REXdb_ID5084
IRSCLTKEVKYLVKDEECAVTLWRTLEEKYLLKSPENCLHAMSQVYGFxMKHRVSMHDYV
SRFEKLLADLKNIDEDIKDEVNAMILLHSL
>Ty1-GAG__REXdb_ID4071
LFCALDKKEFHRVSSCESAQEIWNKLEVVYEGTNQVKESKISRYTRQYELFQMEQNENVY
SMYTRFTDIVNTLGALGKTFSNSEKVKKIIRSL
>Ty1-GAG__REXdb_ID1869
ILASMSNELQRQHENMPNASSMILHLQELYGEQSRTVRYEISKKLFRMRMTEGSVNEHVL
KMIDYIExLxALNFSMDGELAIDLILQSL
>Ty1-GAG__REXdb_ID235
LLSSITEGILSLVHSCTTSFDIWKTLEKRFGVQSEARVLQLKYEMSVLRKDSLSIEEYCL
KMKQITDKLACAGSPVSDRDMLQQILNGL
>Ty1-GAG__REXdb_ID1808
LKTTIEEEMLEHIRDAKSPKEAWDTFATLFSKRNDTKLQLLENELLSMAQRDMAIAQYFH
KVKSICREISELDPIAAIGEARIKRIIVHGL
>Ty1-GAG__REXdb_ID3130
IFQSLDEDAFEKIAGTTSSKEAWEKLETSYKGAEQVKKVRGRYDDRATLRKVTSLxRETK
KEAGNRRTTSQDGSQSKEKRRKLRQREKTLCPR
>Ty1-GAG__REXdb_ID236
LLSSVTEGILRLVHSCNTSYDIWKTLEKKFGAKSEARVLQLRYEMSVLRKDSLNIEDYCL
KMKQIADKLACAGNPVSDKDLLQQILNGL
>Ty1-GAG__REXdb_ID237
LINSMNNDIGENFLLFGTANDIWDAAKETYSSSENTSELFQIETILHDFRQGEQSVTQYF
NTLTRHWQHLDLFETYPWKCTDDTTLYKKIVEQKRTFKFLLGL
>Ty1-GAG__REXdb_ID4072
LFCALDKKEFHRVSSCESANEIWHKLEVVYEGTNQVKESKISRYTRQYELFQMEQNESVY
SMYTRFTDIVNTLRALGKTFSNSKKVKKIIRSL
>Ty1-GAG__REXdb_ID3131
IFxSLDEDAFEKIAGTTSSKEVWEKLETSYKGAEQVKKVRLQTLRGKFESLHMKASESIS
DYFTRVVTVSNELKRNGDELKEVRIIEKILRSV
>Ty1-GAG__REXdb_ID5085
LHLALADGVLSSVAEKNTAKEIWDTLTKLYEAKSLHNKIFLKRKLYTLRMAESTIVTDHI
NILKTLFSQLTTLGHNIEENERAELQLQSL
>Ty1-GAG__REXdb_ID5086
LHLALADGVLSSVAEKNTAKEIWDTLTKLYEAKSLHNKIFLKRKLYTLRMAESTMVTDHI
NTMKTLFSQLTMLGHNIEENERAELLLQSL
>Ty1-GAG__REXdb_ID238
ILNSLNQELANSVLYLETPSEIWTDLQERFSRGDFSHHYQTQQFIVELKQNQDSIFSYYT
KIKMLWDELTTCSPSITCTCGGQKDLKEKEEKIRLGQFLMGL
>Ty1-GAG__REXdb_ID239
LLGLMTEEVLSSNIGMETAFHLWTSLEDQLLPVTKEKEVYLRDRMLTLKKNNLTLEEYTR
KFKNLCDALAAINKPVDDLDKVFNLARGL
>Ty1-GAG__REXdb_ID240
LLSTLSEEVLSAIVGARSSLDVWQILATQFGARSRARVLHLRTQIQTTRKGSTIVHEYYT
KMKTTIDALRSAGSNMSDEDFVLCLLASL
>Ty1-GAG__REXdb_ID241
MMSSIQQSLLSTVIDCATSKQLWESLNCMFISQSQARIQTLRMQIQTIKKGSMTMAEYFS
KIKRIADTLALAGKPVELGDFIMHVLTGL
>Ty1-GAG__REXdb_ID5087
IILSLGDGVLREVGDQTTAAGLWKKLEDLYTKKSLTKRLSTKKRLYTLQMEEGSSLTTHI
DAFNRIILDLEDINVKIEDEDKAIILLSSL
>Ty1-GAG__REXdb_ID242
LINSMEPQISRRYLWFKTAKDVWDAARRMYSDLGNASQIFEIRSKLKEMKQGSNSVTQYF
SDLQDLWQELDLFFEDDSFCAECSVKQKHNLEKxRVFDFLAGL
>Ty1-GAG__REXdb_ID243
LLISMSPEIMKRYLRIPIAYEIWDALSKAFYNGSDELQVFTLNQKAFSIKQNGQPLSKFY
GELIKIFRELDHRDKVVMKDPEDVVIYRRSVERLRVHIFLAGL
>Ty1-GAG__REXdb_ID5088
IILSLGDSVIREVAKERTVAGLWSKLENLYMTKSLANRLYIKKKMFSLRMIEGSSLDEHI
DEFNKVCDALETIDEGLSDESKALLLISSL
>Ty1-GAG__REXdb_ID5089
IILSLGDSVIREVAKEKTVADLWAKLEKIYMTKSLANRLYIKRRMFTLKMAEGSSLDDHI
DEFNQVCDTLETIDEGLDDEGKALLLVSSL
>Ty1-GAG__REXdb_ID234
LRSMMNEDVLSMVIGLQTAREIWLTVEENMLPATKEQETWLKDSLYSLKKGSSKLDEFLK
KFKGLCDKLAAIGKPMNDDDKIFQIARAL
>Ty1-GAG__REXdb_ID244
LLGSIALEVQSSLSQTTTSAEIWDTLADIYGKPSRGHVRQLKDQLQFIKKGSNTIDEYIR
CFTTRFDTLASLESPVLHDDKVEHILDGL
>Ty1-GAG__REXdb_ID5382
LFLNLKETQLMHIKACTTSADAWKKLCDVHLPGGPIRKVQLYQKLSRLRMLEGDNVVQYV
NKFAETVNKLAEMDITINDELKSIMLLSSL
>Ty1-GAG__REXdb_ID5383
IMLCIKTSQINHIKNCETAVEAWQRLSEIHTPSGPARRICSLKQLLHMRMSETEVVSSHV
NNFCAVVEKLKEIQLVIQEEVLSILLLSSL
>Ty1-GAG__REXdb_ID5384
IIEYLSDSFLNFATSDITARQILENLDAVYERKSLASQLALRKRLLSLKLSSEMSLLSHF
HIFDELISELLAAGAKIEEMDKISHLLITL
>Ty1-GAG__REXdb_ID3132
LFSAVSDRVFSRIMNYESPKEAWEKLKEEFDGGDRSKKIKLLRLKSEFALLRMQENESVR
DYASKLSDIVNKMRLLGEDFPESMVVEQILISF
>Ty1-GAG__REXdb_ID3133
LFSAISDRVFSRIMNFESPKATxEKLKEEFDGGVRSRKVKILRLKSEFALLKMQENESVK
DYASKLSDVVNKIRLLGEDFPESRVVEQILISL
>Ty1-GAG__REXdb_ID3134
LFSAVSDRVFSRIMNYESPKEAWEKLKEEFDGGDRSKKIKLLRLKSEFALLRMQENESVR
DYASKLSDIVNKMRLLGEDFPESRVVEQILISL
>Ty1-GAG__REXdb_ID3135
LFSAVSDRVFSRIMNYESPKEAWEKLKEEFDGGDRSKKIKLLRLKSEFALLRMxENESVR
DYASKLSDIVNKMRLLGENFPESRVVEQILISL
>Ty1-GAG__REXdb_ID3860
LRMSCSEGVAQQLALAEHAYEAHAYVIQLFRQSAPLKLAQFESERDEFCLREGETIASYF
RRASDLRDRIGAVGGSWTDQQVRLKLLAGL
>Ty1-GAG__REXdb_ID3861
LRMSCSEGVAQQLALAQHAYEAHAYVIQLFRQSAPLKLAQFESERDEFCLREGETIASYF
LCASDLRDRIGAVGGSWTDQQVRLKLLAGL
>Ty1-GAG__REXdb_ID4073
IHCSVGRKQFELIQGCETAKEAWDLLQAHYEGTSKVQNSRKDMLASRFENLKMEEHESIS
DFTSKLSTLAQEAVTLGKKYKDQKLVKKFLRCL
>Ty1-GAG__REXdb_ID4074
IHCSVGRKQFELIQGCETAKEAWDLLQAHYEGTSKVQNSRKDMLASRFENLKMEEYESIS
DFTSKLSTLAQEAVTLGKKYKDQKLVKKFLRCL
>Ty1-GAG__REXdb_ID245
LYASLDPNIQKAISFVDNAKVLWDNLRVRYSIGNASRVHQIKSSIVGCAQDGQTIADYFG
KLKVMWDDLDDFEPFIDCCCSSPTCPQRLKQQSRRDRERIHQFLMGL
>Ty1-GAG__REXdb_ID5090
IVLSVSDQVLRKIKKDKTAASMITALDNLYMSKALPNRIYLKQKLYGFKMNENMSVEGNI
DDFLHLIADLENTNVMVSDEDQAILLLMSL
>Ty1-GAG__REXdb_ID5091
IGMSVTDLVLRKVMKNTTAQSMWDALESQYQDKSLSNRFYLKQRFYSFKMEEDKNLDKNL
DVFNKLVSDLGSLDVELSDEDQAVILLNSL
>Ty1-GAG__REXdb_ID5092
IMLCLEDEVIVEVSGETTAAKLWKRLECLYMTKSVQHKLLLRRRFFALRMQEGTPLKDHL
DELNSILLDLCNSDVKVEDEDAALLLLVSL
>Ty1-GAG__REXdb_ID5093
IFLNCADKVLRNIELCETAAEAWATLDKMFMPTSLPHRVYSQLNFYTFKMQENKKIDDNI
DDFLKIVANLNHLQIEVSDEVQAIILLSSL
>Ty1-GAG__REXdb_ID246
LIGVVSLTIQPLLSKAQTSADVWRTLADTYAKPSRGHVQQIKTQITHIYKGSKSIDEYFQ
ALTTKFNQLSLLGNPLEHEDQIEQIVRGL
>Ty1-GAG__REXdb_ID247
LFGTLSEEVLGHVHSLETSRQIWVSLAENFNKSSVASEFSLRRSLQLLSKKDKSLSTYCR
EFIIICDSLSSIGKPIDESMKIFGFLNGL
>Ty1-GAG__REXdb_ID4076
IHCSVGRKQFELIQGCETAKEAWDLLQAHYEGTSKVQNSRKDMLASRFENLKMEEHESIS
DFTSKLSTLAQEAVTLGKKYKDQKLVKKFLRCL
>Ty1-GAG__REXdb_ID5094
IILSVSNQVLRKIIKEKTAASMFTALDKLYMSKALPNRIYLKQKLYSFKMNENQSIEGNI
DDFLRLIADLENTNVSIADEDQAILLLMSL
>Ty1-GAG__REXdb_ID5095
IINHIGDKVLRKVNHCVTAAEMWSLLNKLYMETSLPNRIYVQLNFYSFKMVETQTIDQNV
DDFLRIVAELGSLEIQVAEEVQAILLLNSL
>Ty1-GAG__REXdb_ID5096
IISHIGDKVLRKVNHCETAAEMWTLLNKLYMETSLPNRIYVQLNFYSFRMNQAQTIDQNV
DDFLKIVAELGSLEIQVAEEVQAILLLNSL
>Ty1-GAG__REXdb_ID5097
IFLNCADKVLRNIELCETAVEAWATLDKMFMPTSLPHRVYSQLNFYTFKMQENKKIDDNI
DDFLKIVADLNHLQIEVSDEVQAIILLSSL
>Ty1-GAG__REXdb_ID248
LLGSISLSVQSTLTQTTLASEIWSTLAEIYGKPSRGHVRQLKDSLKFITKGSSTIDEYLN
TFTTRFDTLASLEAPVPHDDKIEHILDGL
>Ty1-GAG__REXdb_ID249
IFGSLSEPALRVVYGMQSAQEVWTALAKKFNRVSTTRKFDLQNRLRACLKYGRSMEEYLS
ELKQIYDQLDSIGFPMTDLEKIHGLLSGL
>Ty1-GAG__REXdb_ID5098
IMLCLEDEVIIEVSGETTAAKLWKRLECLHMTKSVQHKLLLRRRFFALMMQEGTPLKDHL
DELNSILLDLRNSDVKVEDEDAALLLLVSL
>Ty1-GAG__REXdb_ID250
MKMTINSELLTNISHRDVARDLWEQIRKRFSVSNGPKNQKMKTDLATCKQEGMTVEGYYG
KLNKIWDNINSYRPLRICKCGKCVCNLGTQQEKDREDDMVQQFLYGL
>Ty1-GAG__REXdb_ID5099
IVLNVGNQVLRKITHCETVAAMWSTLNRLYMETSLPNRIYLQLKFYTFKMTDSKSIDENV
DDFLKLVADLNNIGVEVSEEVQAILLLSSL
>Ty1-GAG__REXdb_ID3136
LFQAIDREILDTILDKETSKAIWESMKRKYQGSTKVKRSQLQALRREFELLVMKEGEKID
TFLGRTLSVVNKMKTNGERVEQSTIVSKVLKSL
>Ty1-GAG__REXdb_ID251
IQNSLDAPILEAYSYCETAKELWDTLKNVFGNITNLNRVFEVKRAINNLSQEDMEFTKHF
GKFRSLWAELEMLRPNTMDPAVINERREQDKVFGLLLTL
>Ty1-GAG__REXdb_ID252
LLGVVSLTIQATLSKAKTANDVWRTLADTYAKPSRGHVQQIKTQIEHCFKGTKTIDQYFQ
AITTKFDQLALLGKPLEHDDQIEQVLRGL
>Ty1-GAG__REXdb_ID253
MKMTINSELLTNISHRDVARDLWEQIRKRFSVSNGPKNQKMKTDLATCKQEGMTVEGYYG
KLNKIWDNINSYRPLRICKCGKCVCNLGTQQEKDREDDMVQQFLYGL
>Ty1-GAG__REXdb_ID5100
LGMSVTDMVLRKVMKHRTAQAMWEALEAQYQDKSLPNRFYLKQRFYSFKMEEDKNLDKNL
DVFNKLISDLASLDVEVSDEDQAVIVLNSL
>Ty1-GAG__REXdb_ID254
IFGTLTEEVLGLVHALPTSHDVWLSLASNFNKSSVAREFELRRRLQMLTIKGKTFSVYSR
EFRTICDSLSSIGKPVDDNMKIFTFLNGL
>Ty1-GAG__REXdb_ID5101
IILHLSDEVLMEVVKEKSASGLWAKLEELFLKKSLAKRLYMKRKLYRFSIKDGTTMKDHV
DEFNKLILDLENVNILLEDEDRALILLSSL
>Ty1-GAG__REXdb_ID5102
IILHLSDEVLREVAKEKTASGLWAKLEELFLKKSLAKRLYMKRKLYTFSMKDGRTLKDHL
DEFNKLIMDLENVNIDLEDEDRAIILLSSL
>Ty1-GAG__REXdb_ID255
ILNSLTQDLADNVIFSSTAQEVWEDLRDRFSQSNAPCIFQIERDIACLAQDQMTIAAYYT
RLKKLxDELGSYNDTVCSCGADHKRRKLMQFLMGL
>Ty1-GAG__REXdb_ID256
LLSTISEGILSSVLSYDTSFDVWRSIEKLFGVQYEAKIMQLRYEMNILRKDSMNVKEYCA
TMKLLANKLAYAGDVITENDLLMRVLNGL
>Ty1-GAG__REXdb_ID5103
IILSLGDCVLREVGEETIASGLWQKLEDLYTKKSMAKRLATKKKLYTLQMEEGSSISDHI
DAFNKIILDLEDINVKYDDEDKAMILLCSL
>Ty1-GAG__REXdb_ID5104
IILSLGDRVLREMGDQTTAAGLWKKLEDLYTKKSLTKRLSTKKRLYTLQMEEASSLTTHI
DAFNKIILDLEDINVKIEDEDKAIILLSSL
>Ty1-GAG__REXdb_ID5105
IILSLGDSVIREVAKERTVAGLWIKLENLYMTKSLVNRLYIEKKMCSLRMIERSSLDEHI
DEFNKVCDALETIDEGFSDESKALLLISSL
>Ty1-GAG__REXdb_ID258
LMSSINLEILSLVVNSETSLDLWISLEQQFGSETFTKKVHLKIMLNNLKKGSMSMTDFFG
KLKLITDELAIAGNPISSLDFITHLISGL
>Ty1-GAG__REXdb_ID259
LLSTISEGILSSVLNYETSFDVWRSIEKQFGVQSEAKIMQLRYELDTLRKESMSIEEYCS
KMKMLANKLACAGDNITEKDLLIRTLNGL
>Ty1-GAG__REXdb_ID5106
IILSLGDRVLGEVGGEMTTAGLWKKLEDLYTKKSMAKRLATKKKLDTLQMEKGSSITDHI
DAFNKIILDLEDINVKIDDEDKAMILLCSL
>Ty1-GAG__REXdb_ID260
LLSTISEGILSSVLNYDTSFDVWRSIEKQFGVQSEAKIMQLRYELDTLRKESMSVEEYCx
KMKTLVNKLACASDNITEKDLLIRTLNGL
>Ty1-GAG__REXdb_ID5107
VILSLGDGVLREVGEEKTAAGLWKKLEDLYTKKSMTKRLATKKKLYTLQMGEGSSITDHI
DAFNKIILDLEDINVKIDDEDKAMILLCSL
>Ty1-GAG__REXdb_ID261
LFSTISEGILSSVLNYDTSFDVWRSIEKQFGVQSEAKIMQLRYELDTLRKESMSVxEYCS
KMKTLVNKLACAGDNITEKDLLIRTLNGL
>Ty1-GAG__REXdb_ID5108
IILHLSDEVLREVAKERTASGLWSKLEDLYLKKSLAKRLYMKRRLYTFSMKEGVAIKDHL
DEFNKLILDLENVNIDLEDEDRALILLSSL
>Ty1-GAG__REXdb_ID5109
LILSLGDSILREISEEKTTLGIWNKVETLCMKKSLAHRLFLKKRLYAFSMREGVTIxDHI
DTFNKIILDLEGVENVKISDEDKAFFLLSSL
>Ty1-GAG__REXdb_ID2714
MKYTIDRTTRDSILACDKAKDYLAAVRRTFKKVDKAEKGNYLRLLANTQYDGVSRVREHI
LKMTSYHKKLKDMDVNLPDDYLVFQILESL
>Ty1-GAG__REXdb_ID5110
IILSLGDAVIREVAKEKTVAGLWAKLESIYMTKSLANRLYIKKRMFTMKMVEGSSLDHYI
DEFNKVCNTLKSIDEGLNDEGKALLLISSL
>Ty1-GAG__REXdb_ID5111
IRSCLTKEVKYLVKDEECAVTLWRTLEEKYLLKSPENCLHAMSQVYGFxMKHRVSMHDYV
SRFEKLLADLKNIDEDIKDEVNAMILLHSL
>Ty1-GAG__REXdb_ID5112
LHLALADGVLSSVAETNTAKEIxDTLTKLYEAKSLHNKIFLKRKLYTLRMAESAMVTDHI
NTLKTLFSQLTTLGHNIEENERAELLLQSL
>Ty1-GAG__REXdb_ID5113
IILHLSDEVLREVAKEKTASGLWAKLEELFLKKSLAKRLYMKRKLYTFSIKDGTALKDHL
DEFNKLILDLENVNIDLEDEDRALILLSSL
>Ty1-GAG__REXdb_ID262
LLSSITEGILSLVHSCTTSFDVWKTLEKRFGVQSEARVLQLKYEMSVLRKESLSIQEYCL
KMKQVSEKLGCAGSPVSDRDMLQQILNGL
>Ty1-GAG__REXdb_ID5114
IILHLSDEVLREVSKERSASGLWAKLEEMFLKKSLAKRLYMKQRLYTFSMKDGVAMKDHV
DEFNKLILDLENVNIILEDEDRALILLSSL
>Ty1-GAG__REXdb_ID5385
IILSVKSSQLGYVKGCLTAAEAWKVLQDVHQPKGPLRTVMLYKKLLSKRLLEGQSISSHI
KEFKEIFDALDAVEIGITEKLRSVVLLSSL
>Ty1-GAG__REXdb_ID2715
MRMTVANNLKTSLPKTNNAKEFMKFVEERSQTADKSLAGTLMSTLTTMKYDGSRTIHEHI
LEMTNLAPKLRTLGMNVDEYFLVQFILNSL
>Ty1-GAG__REXdb_ID5115
VLLNLSDEVLIEVAEEEDAAALWAKLQALYVKKGLNNRLYMLKRMFQFRYTEGTSIRSHL
DEFNKLMMDLKNVGKILDDEEQGMMLLASL
>Ty1-GAG__REXdb_ID263
IRNNIAPEVAAGLPPTEDSKQMWENIKEMYGKLDQVKIFSLTQQISDLKQGNMTVATIFN
KLLSLWNDLEAAEEKFDWPEPILQQYKKMRDGEKAIxFLLIL
>Ty1-GAG__REXdb_ID264
IGNCISLEVAARLPPTEDAQRMWENVKEMYGKLNHAKKKFLMQELSNYKQGNMTITACFN
KLLSLWNELEAVEEKLKGPESTLLQYRSIKEREKATRFLLIL
>Ty1-GAG__REXdb_ID4078
LYCTLSPTEYNRISSCVTAKEVWDRLHITYEGTDRVKETRINIFLGQYEAFKMRPGESIT
DMFSRFTEIVNGLENQGQPISDPMKVNKLLHGL
>Ty1-GAG__REXdb_ID266
IKNCISPNVAAGLPPTEDSKNMWENIKQMYRKLDWARIFSLMQELSELKQGNMTISACYN
KLSSLWNDLEAAXEKLEGPEETLAQYXSMKEREKAALFFAYL
>Ty1-GAG__REXdb_ID267
LWNSMEPSIAANVIFHTTAKGVWDDLMESYSQDKNMSRVYELYEKIFNFKQGDKSLGEYY
SALKGMxEELNLYQPITTDLERLKTQRAEFQVAKFLSGL
>Ty1-GAG__REXdb_ID268
LWNSMEPSIAANVMFHTTAKGVWDDLMESYSQDKNMSRVYELYEKIFNFKQGDKSLGEYY
SALKGMWEELNLYQPITTDLERLKTQxAEFQVAKFLSGL
>Ty1-GAG__REXdb_ID269
LSGSVSEHILSLIIGVETSYEVWQTLLNRFTQKSIAREFELRGKLQACQKHDRTLSVYLR
EYKSICDQLNAIGKPVDEITKMFGVLEGL
>Ty1-GAG__REXdb_ID3137
IQQALSETVFPRIIGARTAKEARDILREEFQGSENVCTIRLQALRRDFENSKMKNYETVQ
EYCGKLNELVNQMRAYGDGITNQRVVEKILVSL
>Ty1-GAG__REXdb_ID4079
LYCALSPTEYNRISSCSTAKEVWDRLHITYEGTDRVKETKINIMLGQYEAFKMKSGESIT
DIFSCFTEIVNGLENQGQPISDPMKVNKLLRGL
>Ty1-GAG__REXdb_ID2716
MRMTVANNLKTSLPKTNNGKEFMKFVEERSQTADKSLAGTLMSTLTIMKFDGSRTMHEHI
LEMTNLAAKLRTLGMNVDEYFLVQFILNSL
>Ty1-GAG__REXdb_ID270
IGNCLSPEVAAGLPPTEDAKTMWENIREMYGKLDQAKIFNLMQEISELKQGNTTVTACFN
RLSSLWNQLEAAEGKLEGPESTLKQYKQIKEREKATRFLMIL
>Ty1-GAG__REXdb_ID271
IGNxLAPEVAAGLPPTEDSKAIWEAIxEMYGKLDRAKLFSLTQAVSDLKxGNQTITTCFN
QLSALWNELEAAEERPRGTSGNPKSYRAIxDREKLTxFLLIL
>Ty1-GAG__REXdb_ID4080
LYCALSPSEYNKISSSHIAKEVWDRLHIIYEGINQVKETRINILLGQxEAFKMKSxESIT
DMFSYFTEIMNSLENQGQPISDPMKVNKLLRAL
>Ty1-GAG__REXdb_ID272
IGNCITTEVAAGLPPTEDTKEMWDNIKEMYGKLDQIKIFSITxKISDLKQGNMSIVIVYN
KLSPLWNEMESAEEKFNxPKPILQQHKIMRDREKAIRFLLIL
>Ty1-GAG__REXdb_ID3138
IQQALSETVFPRIIGARTAKEAWDILREEFQGSEKVRIIRLQTLRRDFENSKMKNYETVQ
EYCGKLKELVNQMRAYGDGITDQRVVEKILVSL
>Ty1-GAG__REXdb_ID274
ISGAIFENIMSLIIGLETSYEVWQPLLNRFTQKSVAREFELRGKLQAYQKxDRVLFVYLK
EYKSICDQLNVIGKPVDEITKMFGVLEGL
>Ty1-GAG__REXdb_ID275
ITGSVSEDVLGLIIGIESAFEVWNTLCNRFTQRSVAKEFELRGKLQSCQKRNRPLTEYLR
EFKLICDQLNAIGKPVDEITKVFGVLEGL
>Ty1-GAG__REXdb_ID276
VGNCISPEIAAGLPPTEDSKTIWESIKEMYGKLDRAKIFSLHQALTELKQGNMTITACFN
KLSALWNELEAAEEKLDGPEETLRQYKNMKDREKATRFLLIL
>Ty1-GAG__REXdb_ID3139
IFQAVEETIFEKISSAETAKEVWDILQISYKGDDCVRRVRLQTLRGDFESLRMNDSESIS
AYFDRVQAIVNQLRVNGEELQDVRVVEKILRSL
>Ty1-GAG__REXdb_ID4081
LYCALSPTEYNRISSCGTAKEVWDRLHITYEGTDRVKETRINILLGQYEAFRMKPGESIS
DMFSRFTDIVNGLENQGQPTSDPMKVNKLLRGL
>Ty1-GAG__REXdb_ID3140
LLQAIDRSILKTILCKDTSKEIWDSMKKKYQGSARAKRQQLQTLRSEFEMLRMKSGETIT
DFFSRTMAIVNKMRIHGDKTEDVIIVEKILRSL
>Ty1-GAG__REXdb_ID5116
IRLNLSDEALQYVAEIESAPEVWLKLESIYMMKSLTNKLFLKKRLYSLQMSEGGDLLEHL
NVFNKMISELTSLEVKFEDEDIALLLLASL
>Ty1-GAG__REXdb_ID2717
LLSCMQDDLMCEFESYDKAQAMWVALKDKFGGTSTTKLRRLTIKFDTFxKRPNVMMRQHL
REMSNMIRELKSAGHSLTDEQQVQAIIRSL
>Ty1-GAG__REXdb_ID2409
IRRHLHESPQTQYLSIRDPHILWTKLKDRYDHTKTIILPQAQYDWQNLRLQDFKSVSYNS
ALFDIVSRLELCGIKLTDVELLEKTFSTF
>Ty1-GAG__REXdb_ID2718
LLSCMQDDLMCEFESYDKAQAMWVALKDKFGDTSATKLRRLTIKFDTFRKRPNVTMRQHL
REMSNMIRELKLAGHSLTDEQQVQAVIRSL
>Ty1-GAG__REXdb_ID277
IGNCVSPDVAAGLPPMEDSKTMWDNIKEMYGKLDRAKIFCLMQELTDLKQGNMSVTTIYK
KLSSLWNELEATEEKLEGPPKTLRQYKSIKEREKSTRFFLIL
>Ty1-GAG__REXdb_ID278
ISNCLSPEVAAGLPPTEDAKTMWENIXEMYGKLDQAKIFNLMQEISELKQANTTVTVCFN
RLSSLWNQLEAAEEKLEGPESTLKQYKQIKEREKATRFLMIL
>Ty1-GAG__REXdb_ID2719
LLSSMENDVMREFRRFDNAKEMWEALAARFGHTSVTRLRQLTIRFDSYEKPHGQTMKQHL
RKMSNIITELRDAGHVLTDEQxVQAVIRSL
>Ty1-GAG__REXdb_ID2720
LLSSMENDVMREFRRFDNAKEMWETLAVRSSHTSVTRLRxLTIRFDSYKKPHGQTMKQHF
RKMSNMINELKDAGHVLTDEQQVQAVIRSL
>Ty1-GAG__REXdb_ID3141
IFQAVEEAIFEKISSAETAKESWDILQKSYKGDDHVRRVRLQTLRGDFESLRMNDSESIS
AYFDRVQTIVNQLRVNGEELQDVRVVEKILRSL
>Ty1-GAG__REXdb_ID2721
IRAKISPSIRGSVAQHGNAKALLEAIDAQFESSEKAHAMTLIMKFSSLKLTSVRGVREHI
MQMRNIVAQLKNLEIDISESFLVYYILNTL
>Ty1-GAG__REXdb_ID2410
IRRHLHESLQTQYLFVRDSHILWTRLKDRYDHTKTVILPQAQYDWQNLRLQDFKSVSDYN
SALFDIVSRLELCGIKLIDAELLEKTFFTF
>Ty1-GAG__REXdb_ID279
ISGAVSENILSLIIGLETSFEVWQALINRFTQKFVAKEFELRGKLQACRKRNRSLSEYLR
EFKTICDQLNAIGKPVYDITRMFGILEGL
>Ty1-GAG__REXdb_ID280
ISGAVTEHILSLIIGLETSFEVWQSLLKRFTQKSIAKEFELRGKLQSCQKLDQNLSTYLR
EYKTICDQLNAIGKPVDEITKIFGILEGL
>Ty1-GAG__REXdb_ID4677
FLQRLLVELSKSYSxYKTAKEIWDHLNVQFQKQEGLSKTLIAEKFFDFKFTMNSSITSQL
VEFENMRNKLKDDNSDMSDNLFVGLVLSKL
>Ty1-GAG__REXdb_ID2722
IKTKLSTSIRGSVIQHNNAKELLKAIDAQFESSKKAHAMTLIMKFSSLKLTNVRGGREHI
MKMRDIAAQLKNLEVGISxSFLVYYILNTL
>Ty1-GAG__REXdb_ID281
IGNCLAPDVAAGLPPTEDPQKYWDKIQEMYGKSDRARLFSLTQTLTELKQGNLSVTACFN
RLSSLWNEIEAAEDKLEGPEATLRQFYAMREKEKATRFLLTL
>Ty1-GAG__REXdb_ID2723
FLIYMQDDLMCEFESYDKAQAMWVVLKDKFGGISATKLRRLTIKFDTFRKRLNVTMMQHL
WEMSNMIRELKSAGHSFTDEQQVQAVIRSL
>Ty1-GAG__REXdb_ID4082
LYCALSPTEYNRISSCVTAKEVWDRLHITYEGTDRVKETRINILLGQYEAFKMKSGESIT
DMFSRFTEIVNGLENQGQPISDPMKVNKLLRGL
>Ty1-GAG__REXdb_ID282
LGNCLAPEIAAGLPPTEDSRTLWDSIREMYGCLDRAKLFTVTQALSVVEQGNLSVTSCFN
RLSALWNELEAAEERFEGLEETLQQHCKIKEREKTMRFLLIL
>Ty1-GAG__REXdb_ID2411
ISRHLHESLQTQYLSVRDPHILWRRLKDRYDHTKTVILPQAKYDWQNLRLQDFKSVSDYN
SILFDIVSRLELCGIKLIDAELLEKTFSTF
>Ty1-GAG__REXdb_ID283
IGNCLAPDVATCLPSTEDSKNFWESIQEMYGKSDRARIFSLTQALAELKRGNLSVTAVFN
RLSALWNEIEVAEEKLEGPKMTLRQYYAIKEKESVKEWDGPKATKFLLTL
>Ty1-GAG__REXdb_ID284
ITGSVSEDVLGLIIGIESAFEVWNTLCNRFTQRSVAKEFELRGKASSCQKRNRPLTEYLR
EFKLICDQLNAIGKPVDEITKVFGVLEGL
>Ty1-GAG__REXdb_ID2412
IRRHLHESLQTQYLSVRDPHILWRRLKYRYDHTKTVILPQAQYDWQNLRLQDFKSVSDYN
SALFDIVSRLELCGIKLTDAELLEKTFSTF
>Ty1-GAG__REXdb_ID2413
ICRHLHESLQTQYLSIRDPHILWRRLKDRYNHTKTVILPQAQYDWQNLRLQDFKSVSDYN
SALFDIVSRLELCGIKLTDAELLEKTFSTF
>Ty1-GAG__REXdb_ID4083
LYCALSPTEYNRISSCSTAKEVWDRLHITYEGTDRVKETRINILLGQYEAFKMKSGESIT
DMFSRFTEIENGLENQGQPISDSMKVNKLLCGL
>Ty1-GAG__REXdb_ID2724
IRAKISPSICGSVAQHSNAKVLLEAIDAQFESSKKTHAMTLIMKFLSLKLTSVRGVREHI
MQMRNIAAQLKNLEVEISESFIVYYILNTL
>Ty1-GAG__REXdb_ID4084
LYCALSPTEYNRISSCVTAKEVWDRLHITYEGTDRVKETRINILLGQYEAFRMKLGESIT
DMFSRFTDIVNGLENQGQPIYDLMKVNKLLRGL
>Ty1-GAG__REXdb_ID285
IGNCLVSYVAASLPSTEDSKQLWENIQEMYGKSDKARLFSLTQASIELKQGNLSVIACFN
RLSALWNEIEAAEDKLEGPEATLRQYYTIKEKEKVTRFLLTL
>Ty1-GAG__REXdb_ID286
IGNCLAPDVAAGLPPTEDSKIFWESIQEMYGKSDRARIFSLTQALAELKQGNLSVTAVFN
RLSALWNEIDAAEEKLEGPEMTLRQYYAIKEKEKATRFLLTL
>Ty1-GAG__REXdb_ID287
ISGVVSENILSLIIGLETSFEVWQALINRFTQKSVAKEFELRGKLQACRKRNRSLSEYLR
EFKTICDQLNAIGKPVDDITRMFSILEGL
>Ty1-GAG__REXdb_ID3142
IQQALSETVFLRIIGARTAKEAWDILREEFQGSEKVRTIRLQTLRRDFENSKMKNYETVQ
EYCGKLKELVNQMRAYGDGITDQRVVEKILVSL
>Ty1-GAG__REXdb_ID4085
LYCALSLTEYNRISSYDTAKEVWDRLHITYEGTDRVKETRINILLGQYEAFRMKSGESIT
DMFSRFTxIVNGLENQGQPISDPMKVNKLLTAW
>Ty1-GAG__REXdb_ID2726
LLSSMENDIMREFRRFDNTKEMWEALAARFGHTSVIKLRQLTIRFDSYKKPHGQTMKHHL
RKMSNMINELKDGGHVLTDEQQVQVVIRSL
>Ty1-GAG__REXdb_ID288
IGNCVSPKIAARLPSTEDSKIFWDNIREMYGKLDRAKKISLHQALFELXQGNTSVTTCFN
KLSALXNELEAVEEKLNGPEATLQQYKEMRDREKATRFLLIL
>Ty1-GAG__REXdb_ID2727
LLSSMENDVMREFRRFDNAKEMxEALAARFGHTSVTRLRQLTIRFDSYKKPHGQTMKQHV
RKMSNMITELKDAGHVLTDEQQVQAVIRSL
>Ty1-GAG__REXdb_ID289
IGNCVTSEVAAGLPPTEDPKQMWANIKEMYGKLDRVRVFSLTQQLSELKQGNMSVATIYN
KISALWNELDAVEEKLEGPKSMLQQYRAIREXEKVTRFLLAL
>Ty1-GAG__REXdb_ID290
IGNCVTAEVAAGLPPTEDTKMMWENIREMYGKLDRVKVFSLTQALAELKQGNLSVTACFN
RLSAIWNELEAAKEQLEGPETTIRQYREIKEREKVTRFLLAL
>Ty1-GAG__REXdb_ID5117
IXLNLSDEALQYVAKIESTLEVWLKLESIYMTKSLTNKLFLKKRLYSLQMSEGGDLLEHL
NVFNKMISELTSLEVKFEDKDIALLLLASL
>Ty1-GAG__REXdb_ID2728
LLSSMENDVMREFRRFDNAKEMWEALAARFGHTSVTRLRQLTIRFDSYKKPHGQTMKQHL
RKMSNMIIELKDAGHVLTDEQQVQAVIRSL
>Ty1-GAG__REXdb_ID2729
IRMTVANNLKTSLPKTNNAEEFMKFVEERSQTADKSLAGTLMSTLTTMKYDGSRTMHEHI
LEIANLAAKLRTLGMNVDEYFLVQFILNSL
>Ty1-GAG__REXdb_ID4086
LYCALSPTEYNRISSCVTTKEVWDRLHITYEGTDRVKETRINILLGQYEAFKMKPGESIS
DMFRRFTDIVNGLENQGQKIFDPMKVNKLLRGL
>Ty1-GAG__REXdb_ID4087
LYCALSPTEYNRISSCVTAKEVWDRLHITYEGTDRVKETRINILLGQYESFKMKPGESIT
DMFSRFTDIVNGLENQGQKISDPMKVNKLLRGL
>Ty1-GAG__REXdb_ID291
IGNTLAPEVAVGLPPTEDSKXIWDNIREMYGWLDRARLFNITQNLTELKQGNLSVTACFN
RLSSLWNELELAEEWLEGPESTLRQYKEIREREKATRFLLIL
>Ty1-GAG__REXdb_ID292
IGNCISFEVAAGLPPTKDSKQMWENIKEMFGKLDQVKIFTLTxQISELKQENMSITTVYN
KLSALWNELEAAEEKFEWPEPILQQYKAMREREKTMRFLLIL
>Ty1-GAG__REXdb_ID293
IGNCISSEVAAALPPTEDSKQMWDNVKEMFGKLDQVKIFTITQQISELKQGNMSIVAVYN
KLSALWNELEAAEEKFEWPEPILQQYRAMREREKTTRFLLIL
>Ty1-GAG__REXdb_ID294
IGNCVAEVAAGLPPTQDTRLMWNNINEMYRKLDRMKVFSLTQALAELKKGNLSVTACFNR
LSALWNELESTKEQLEGPESTLKQYQAIKDREKVTRFLLAL
>Ty1-GAG__REXdb_ID5118
ILLNLSDEVLIEVAEEEDAAALWAKLQALYVKKGLNNRLYMLKRMFQFRYTEGTSIRSHL
DEFNKLMMDLKNVGKILDDEEQGMMLLASL
>Ty1-GAG__REXdb_ID295
ISGAVTENILSLIISLETSFEVWQSLLKRFTQKSIAKEFELRGKLQSCxKLDQTLSTYLR
EYKSICDQLNAGKPVDEITKIFGILEGL
>Ty1-GAG__REXdb_ID4088
LYCALSPTEYNRISSCGTAKEVWDILHITYEGTDRVKETRINILLVQYEAFRMKPGESIS
DMFSRFTDIMNGLENQGQPTSDPMKVNKLLRGL
>Ty1-GAG__REXdb_ID4089
LYCALSPTEYNRISSCVTSKEVWDRLHITYEGTDRVKETRINILLGQYESFKMKPGESIT
DMFSRFTDIVNGLENQGQKISDPMKVNKLLRGL
>Ty1-GAG__REXdb_ID3143
FFQAIDRSILETILCKETSKDIWDSMKKKYQGFVRVKRAQLQALRRGFETLAMKDGEYVT
SYYARTMEISNKMRFHGEKMDDVTIVEKILHSL
>Ty1-GAG__REXdb_ID2730
MRMTVANNLKTSLPKTNNAKEFMKFVEERSQTADKSLAGTLMSTLTTMKYDGSRTMHEHI
LEMTNLAAKLRTLGMNVDEYFLVQFILNSL
>Ty1-GAG__REXdb_ID3144
LYAVVSPTIFTRIMRCDSAKAIWDFLKDEYEGDEKIRGMKVLNLLREFERQQMKDSESVK
EYSDRLVGIAEKIIVLGTDLKDEMLVQKILVSL
>Ty1-GAG__REXdb_ID4091
LYCALSPTEYNRISSCGTAKEVWDRLHITYEGTDQVKETRINILLGQYEAFRMKPGESIS
DMFSRFTNIVNGLENQGQPTSDPMKVNKLLRGL
>Ty1-GAG__REXdb_ID4090
LYCALSPTEYNRISSCVTAKEVWDRLHITYEGIDRVKETRINILLGQYEAFKMKPGESIT
DMFSRFTDIVNGLENQGQKISNPMKVNKLLRGL
>Ty1-GAG__REXdb_ID4092
LYCALSPTEYDRISSCITAKEVYDRLHITYEGIDRVKETRINILLGQYEAFKMKTGESIT
DMFSRFTELVNGLENQGQPISDPMKVNKLLRGL
>Ty1-GAG__REXdb_ID296
ISGAVSENILGLIIGLETSCEVWQTLLNRFTQKSVAREFELRGKLQACQKRSRPLSEYLR
EYKLICDQLNAIGKPLDDITKVFGVLEGL
>Ty1-GAG__REXdb_ID297
ISGAVSENILSLIIGLETSYEVWRTLLNHFTQKSVAREFELRGKLQACQKHDRALSVYLR
EYKYICDRLNAIGKPVDDITKLFGVLEGL
>Ty1-GAG__REXdb_ID4093
LYCALSPTEYNRISSCDTTKxVWDRLHITYGGTDRVKETIINILLGQYEAFKMKSGESIT
DMFSRFTEIVNGLQNQDQPISDPMKVNKLPRGL
>Ty1-GAG__REXdb_ID3145
LYAAVSPTIFTRIMRCDSAKAIWDFLKDEYEGDEKIRGMKVLNLLREFERQQMKDSESMK
EYSDRLVGIAEKIRVLGTDLKDERLVQKILVSL
>Ty1-GAG__REXdb_ID2731
LLSCMQDDLMCEFESYDKTQAMWVALKDKFGGTSTTKLRRLTIKFDTFRKHPNVTMRQHL
REMSNMIRELKSIGHSLTDEQQVQAVIRSL
>Ty1-GAG__REXdb_ID4094
LYCALSPTKYNRISSCVTAKEVxDRLHITYEGTDRVKETIINILLGQYGESITDMFSRFT
EIVNGLENQGQPISDPMKVNKLLRGL
>Ty1-GAG__REXdb_ID4095
LYCALSPTEYNRISSCVTTKEVWDRLHITYEGTDRVKETRINILLGQYEAFKMKPGESII
DMFSHFTDIVNGLENQGQPISDPMKVNKLLRGL
>Ty1-GAG__REXdb_ID299
IGNCISPKIAAGLPPTEDSKTIXQNIQEMYRKLDRAKIFSLHQALSELKQGNMFNKLSAL
WNELEVAEERLEGPEATLQQYKAMKDREKATRFLLIL
>Ty1-GAG__REXdb_ID298
ISGAVSENILSLIIGLNTAYEVWQTLLNRFTQKSVAKEFELRGKLQACxKREQTLSAYLR
EYKSICDQLNAIGKPVDEITKLFGILEGL
>Ty1-GAG__REXdb_ID300
IGNCISSEVTAALPPTEDSKQMWDNIKEMFGKLDQVKIFTITRQISELKQGNMSIVALYN
KLSALWNELEAAEEKFECLKPILQQYKAMREREKTTRFLLIL
>Ty1-GAG__REXdb_ID4096
LCxALSPTEYNRIFSCVTAKEVWDRLHITYEGTNRVKETRINILLGQYEAFKMKLGESIT
NMFSCFTDIVNGLENQxQTISDPMKVNKLLRGL
>Ty1-GAG__REXdb_ID4097
LYCALSPTEYNRISSCDTAKEVWDRLHITYEGTDRVKETRINILLGQYEAFKMKQGESIT
DMFSRFTDIVNGLENQGQKISDPMKVNKLLRGL
>Ty1-GAG__REXdb_ID301
ISGAVSENILGLIIGLETSCEVWQTLLNRFTQKSVAREFELRGKLQACQKRSRPLSEYLR
EYKLICDQLNAIGKPLDEITKVFGVLEGL
>Ty1-GAG__REXdb_ID302
ISGAVSENILSLIIGLETSYEVWQTLLNRFTQKSAAREFELRGKLQAYQKHDRALSVYLR
EYKYICDQLNAIGKPVDDITKLFGVLEGL
>Ty1-GAG__REXdb_ID4098
LYCALSPTEYNRISSCLTAKEVWDRLHITYEGTDxVKETRINILLGQYEAFKMKPGESIT
DMFSRFTDIVNGLENQGQKISDPMKVNKLLRGL
>Ty1-GAG__REXdb_ID303
ISGAVSENILSLIIGLETSFEIWQTLINRFTQRSIAKEFELRGKLQACRKRDRSLSEYLR
EFKSICDQLNAIEKPVDDITRMFGVLEGL
>Ty1-GAG__REXdb_ID304
ISGVVSKNILSLIIGLETSYEVWQTLLNRFTQKSVAKEFELRGKLQACQKRDRTLNVYLQ
EFKSICDQLNAIGKPVDEITKMFGVLEGL
>Ty1-GAG__REXdb_ID3146
FFQAIDRSILETILCKETSKDIWDSMKKKYQGSVRVKRAQLQALRKDFETLAMKDGEFVT
SYCARTMEISNKMRFHGEKMDGVTIVEKILRSL
>Ty1-GAG__REXdb_ID5119
IRQWVDDNVLNHIIEETHARSLWDKLEQLYAxKTGNNKLFLIKQMMALRYHDGTCLTDHL
NSFQGIINQLAVMRIKFDDEIQALWLLGTL
>Ty1-GAG__REXdb_ID305
IGNCVSPDVVANLPPTEDSKTMWDNIKEMYGKLDRAKIFCLTRELMNLKQGNMSITAVYN
KLSSLWNELEVTEEKLEGPLEKLRQYRSMKEREKSTQFLLIL
>Ty1-GAG__REXdb_ID4099
LYCALSPTEYNGISSCVTAKEVWDRLHITYEGTDRVKKTRINILLGQYESFKMKSGESIT
DMFSRFTEIVNGFENQGQPIYDPMKVNKLLRGL
>Ty1-GAG__REXdb_ID4100
LYCALSPTEYNRISSCGTAKEVWDRLHITYEGTDRVKETRINILLGQYEAFRMKPGESIF
DMFSRFTDIVNGLENQGQPTSDPMKVNKLLCGL
>Ty1-GAG__REXdb_ID307
IGNCISPEIPAGLPPTEDSKFFWDSIKEMYGKLDRAMIFSLHQDLSELKQGNMTVTACFN
RLSALWNELEAAEEKLIGTEETLQQYKGIKDREKATRFLLIL
>Ty1-GAG__REXdb_ID4102
LYCALSPTEYNRISSCGTTKEVWDRLHITYEGTDRMKETRINILLGQYEAFRMKPGESIS
DMFSRFTDIVNGLENQGQPTSDPMKVNKLLRGL
>Ty1-GAG__REXdb_ID2732
IRAKISHSIRGSVAQHSNAKALLEAIDAQFESSEKAHAMTLIMKFSSLKLTSVRGVHEHI
MQMRNIAAQLKNFEVEISESFLVYYILNTL
>Ty1-GAG__REXdb_ID308
IGNTLAPDVAAGLPPTEDSKQIWDSIKEMYSRLDRARLFSIMQSLTELKQGNLSVTACFN
RLSSLWNELESAEERLQGPEATIRXYRDMWEREKSTRFLLIL
>Ty1-GAG__REXdb_ID4101
LYCALSPTEYNIISSCVTAKEVWDRLHITYEGTDRVKEIRINILLGQYEAFKMKPGESIT
DMFSRFTDIVNGLENQGQKISDPMKVNKLLRGL
>Ty1-GAG__REXdb_ID4103
LYCALSPTEYNRISSCVTSKEVWDRLHITYEGTDRVKETRINILLGQYEAFIMKPGESIT
DMFSRFTDIVNGLENQGQPTSDPMKVNKLLRGL
>Ty1-GAG__REXdb_ID309
LENCLAPEIAAGLPPTEDSRTPWDSIREMYGSLDXAKLFTVTQALSELKQGNLSVTSCFN
RLSALWNELEAAEERLEGPEETLQQYRKIKEREKTTRFLLLL
>Ty1-GAG__REXdb_ID310
IGNCINPEIAAGLPPTEDSKIIWDSIREMYGKLDLAKKISLHQSLSELKQGNTSVTTCFN
RLSALWNELEAAEEKLEGSESTLQQYKAMKDREKATRFLLIL
>Ty1-GAG__REXdb_ID4104
IYCALSPTEYNRISSCVTAKEVWDRLHITYEGTDRVKETRINILLGQYEAFKMRPGESIT
DMFSRFTEIVNGLENQGQPISNPMKVNKLLRGL
>Ty1-GAG__REXdb_ID4105
LYCALSPTEYNRISSCDTAKEVWDRLHITYEGTDRVKETRINILLGQYEAFRMKPGEFII
DMFSHFTDIVNGLENQSQPISDPRKVNKLLRGL
>Ty1-GAG__REXdb_ID4106
LYCALSPTEYNRISSCGTAKEVWDRLHITYEGTDRVKETRINILLGQYEAFRMKPGESIS
DMFSRFTDIVNGLENxGQPTSDPMKVNKLLRGL
>Ty1-GAG__REXdb_ID311
ISGAVSKNILSLIIGLNTAYEVWQVLLNRFTQKSVAKEFELRGKLQACQKREQTLSAYLR
EYKSICDQLNAIGKPVDEITKLFGILEGL
>Ty1-GAG__REXdb_ID3147
IQQALSEIVFPRIIGARTAKEAWDILREEFQGSEKVRIIRLQTLRRDFENSKMKNYETLQ
EYCGKLKELVNQMRTYGDVITDQRVVEKILVSL
>Ty1-GAG__REXdb_ID3148
LYAAVSPTIFTRIMRCDSAKAIWDFLKDEYEGDEKIRGMKVLNLLREFERQQMKDSESVK
EYSDRLVGIAEKIRVLGTDLKDERLVQKILVSL
>Ty1-GAG__REXdb_ID312
ISGAVSENILSLIIGLETSYEVWQTLLNRFTQKSIAxEFELRGKLQACQKQDRVLSIYMR
EYKSIYDQLNAIGKPIDEITNMFGILEGL
>Ty1-GAG__REXdb_ID4107
LYCALSPTEYNRISSCVTAKEVWDRLHITYEGTDRVKETRINILLGQYESFKMKPGESIT
DMFSRFTDIVNGLENQGQKISDPMKVNKLLRGL
>Ty1-GAG__REXdb_ID3149
FFRAIDCSILETILCKETSKDIWDSMKKKHQGSVRVKRAQLQALRKDLETLVMKDGEFVT
SYCARIMEINNKMRFHGEKMDDATIVEKILRSL
>Ty1-GAG__REXdb_ID2414
IRRHLHESLQTQYLFVRDPHILWKSLKDRYDHTKTVILPQAQYDWQNLRLQDFKLVSDYN
SALFDIVYRLELYGIKLADAELLEKIFSTF
>Ty1-GAG__REXdb_ID4108
LYCALSPTEYNRISSCGTAKEVWDRLHITYEGTDRVKETRINIILGQYEAFRMKPGESMS
DMFSRFTDIVNGLENQGQPTSDPMKVNKLLRGL
>Ty1-GAG__REXdb_ID4109
LYCALSPAEYNRISSCDTAKEVWDRLHITYEGTDQVKETRINILLGQYEAFRMKSGESIT
DMFSRFTYIVNGLENQGQPISDPMKVNKLLRGL
>Ty1-GAG__REXdb_ID313
ISGAVSENILSLIIGLETSYEAWQTLLNRFTQKSAAREFELRGKLQGCQKHDRDLPIYLR
EYKSICDQLNAIGKPVDDITKLFGVLEGL
>Ty1-GAG__REXdb_ID314
IGNCLAPEVAAGLPPTEDSKAIWEAIREMYGKLDRAKLFSLTQAVSDLKQGNQTVTTCFN
RLSALWNELEAAEERPRGTGGNPKSYRAIRDREKSTRFLLIL
>Ty1-GAG__REXdb_ID316
MLNSMESNIVDMVTHIDTVRELWEYLNVLYFGQDNLSRIYELSQEFYRFERKGCSITxCF
ANFKRLYEELNVVLPISAYVQQMQRQREQLVVMGFLGCL
>Ty1-GAG__REXdb_ID4110
LYCALSPTEYNRISSCVTAKEVWDRLHITYEGTDRVKETRINILLGQYEAFKMKPGESRT
DMFSRFTDIVNGLENQGQKIYDPMKVNKLLHGL
>Ty1-GAG__REXdb_ID4111
LYCALSPTEYNRISSCGTAKEVWDRLHITYEGTDRVKETRINILLGQYEAFKMKPGESIS
DMFSRFTDIVNGLENQGQPTSDPMKVNKLLRGL
>Ty1-GAG__REXdb_ID2733
LLSSMENDVMREFRHFDNAKEMWEALAARFGHTSMTRLRQLTIRFDSYKKPHGQTMKQHL
RKMSNMITELRDAGHVLTDEQQVQAVIRSL
>Ty1-GAG__REXdb_ID4112
LYCALSPTEYNRISFCVTAKEFWDKLHITYEGIDRAKETRINILLGQYEAFRMKPGESIT
DMFSRFTNIVNGLENxGQPISDPMKVNKLLRGL
>Ty1-GAG__REXdb_ID4113
LYCALSPTEYNRISSCVTAKEVWDRLHITYEGTDRVKETRINILPGQYEAFKMKSGESIT
DMFSRFTDIVNSLENQGQPISDPMKVNKLLRGL
>Ty1-GAG__REXdb_ID2734
LLSSMENDVMREFRRFDNAKEMWEALAARFGHTSVTRLRQLTIRFDSYKKPHGQTMKQHL
RKMSNMITELKDAGHVLTDEHQVQAVIRSL
>Ty1-GAG__REXdb_ID2736
LLSCMQDDLMCEFESYDKAQAMWVALKDKFGSTSATKLRRLTIKFDTFRKCQNVTMRQHL
REMSNMIRELKSAGHSLTDEQQVQAVIMSL
>Ty1-GAG__REXdb_ID4114
LYCALSPTEYNRIFSCVTAKEVWDRLHITYEGTDRVKETRINILLGQYEAFRMKPGESIS
DMFSHFTDIVNGLENQGQPTFDPMKVNKLLRGL
>Ty1-GAG__REXdb_ID2737
LLSSMENDVMREFRRFDNAKEMWEALAARFGHTSVTRLRQLTIRFDSYKKPHGQTMKQHL
RKKSNMINELKDDGHVLTDEQQVQAVIRSL
>Ty1-GAG__REXdb_ID317
IGNCISSEVAAALPPTEDSKQMWDNVKEMFGKLDQVKIFTITQQISELKQGNMSIAAVYN
KLSALWNELEAAEEKFEWPEPILQQYRAMREREKTTRFLLIL
>Ty1-GAG__REXdb_ID5120
IRQWVDDNVLNHIIEETHAHSLWDKLEQLYARKTGNNKLFLIKQMMALRYHDRTRLIDHL
NSFQGIINQLAAMEIKFDDEIQALWLLGTL
>Ty1-GAG__REXdb_ID4116
LYCALSPTEYNIISSCVTTKEVWDMLHITYEGTDRVKETRINILLGQYEALKMKPGESIN
DMFSRFTKIVNGLENQGQSISDPMKVNKLLRGL
>Ty1-GAG__REXdb_ID2738
LLSSMENDVMREFRRFDNAKEMWEALAARFGHTSVTRLRQLTIRFDSYKKPHGQTMRQHL
RKMSNMITELKDAGHVLTDEQQVQAVIRSL
>Ty1-GAG__REXdb_ID4117
LCCALSLTEYNRISSCVTAKEVWDRLHITYEGTDRVKETRINILLGQYEAFKMKPAESIT
DIFSRFTDIVNGLENQGQKISDPMKVNKLLRGL
>Ty1-GAG__REXdb_ID4115
LYCALSPTEYNRISSCGTAKEVWDRLHITYEGTDQVKETRINILLGQYEAFRMKPGESIS
DMFSRFTNIVNGLENQGQPTSDPMKVNKLLRGL
>Ty1-GAG__REXdb_ID4118
LYCALSPTEYNRISSCVTAKEVWDRLHITYEGTGRVKETRINILLGQYEAFKMKPGESIT
DMFSCFTEIVNGLENQGQPISDPMKVNKLLRGL
>Ty1-GAG__REXdb_ID4119
LYCALSPTEYNRISSCGTAKEVWDILHITYEGTDRVKETRINILLGQYEAFRMKPGESIS
DMFSRFTDIVNGLKNQGQPTSDPMKVNKLLRGL
>Ty1-GAG__REXdb_ID5121
IRLGLTKKTGYHITKAKTAKEAMDILTNIFKKPSTSNHVFLLKKLVNMKLSDIGSVAEHI
NSFTQVTGQLESAGINLDMKLQALLFLCSL
>Ty1-GAG__REXdb_ID3150
LYAAVSPTIFTRIMKCDSAKVIWDFLKEEYEGDEKIRGMKVLNLLREFERQQMKESESVK
EYSDRLVGIADKIRVLGTDLRDDRLVxKILVSL
>Ty1-GAG__REXdb_ID4121
LYCALSPTEYNRISSCVTAKEVWDRLHITYEGTDRVKETRINILLGQYEAFKMKSRESIT
DMFSRFTDIVNGLENxGQKISDPMKVNKLLRGL
>Ty1-GAG__REXdb_ID318
LWNSMEPSIAANVMFHTTAKGVWDDLMESYSQDNNMSRVYELYEKIFNFKQGDKSLGEYY
SALKGMWEELNLYQPITTDLERLKTQRAEFQVAKLLSGL
>Ty1-GAG__REXdb_ID4120
LYCALSPTEYNRISSCVIAKEVWDRLHITYEGTDRVKETRINILIGQYEAFKMKPGESIT
DMFSRFTAIVNGLENQGQLISDPMKVNKLLRGL
>Ty1-GAG__REXdb_ID2739
MRMTVANNLKTSLPKTNNAKEFMKFVEERSQTADKSLAGTLMSTLTTMKYDGSRTMHEHI
LEMTNLAAKLRTLGMNVDEYFLVQFILNSL
>Ty1-GAG__REXdb_ID319
IGNCINLEIVAGLPPTEDSKIIWDSIREMYSKLDRSKFFSLHQALSELKQGTSSVTTCFN
RLSALWNELEAAEEKLEGSKSTLQQYKTMKDKEKATRFLLIL
>Ty1-GAG__REXdb_ID4678
ILNTLSDRLYDLFTEMKSAREIWNALEFKYKAEEQGTNKYLIAKYFDFKFIDTKPLLEQV
HELQVIVNKIRALKIDIPKAFQVGAIIAKL
>Ty1-GAG__REXdb_ID4122
LYCALSPTEYNRISSCDTAKEVWDRLHITYEGTDRVKETRINILLGQYEAFKMKQGESIT
DMFSRFTNIVNGLENQGQKISDPMKVNKLLRGL
>Ty1-GAG__REXdb_ID320
IGNCISLDFVDRLPPIEDSKIIWDSIREMYGKLDRVKKFSLHQALSELKQGNTSVTTCFN
RLSTLxNELEAAEEKLEGPESTLQQYKAMKDREKATRFLLIL
>Ty1-GAG__REXdb_ID2740
IRAKISPSIRGSVAQHNNAKALLEAIDAQFESSEKAHAMTVIMKFSSLKLTSVRGVREHI
MQMRNIAAQLKNLEVEISESFLVYYILNTL
>Ty1-GAG__REXdb_ID4123
LYCALSPTKYNIISSYDAAKEVWDRLHITYEGTDRVKETRINILLGQYEAFRMKPGESIT
DMFSRFTEIVNGLENQGQPISDPMKVNKLLRGL
>Ty1-GAG__REXdb_ID321
IRNCITSEVAAGLPPTEDSKHMCENIKEMFGKLDQVKIFSLTQQISDLKQGNMTVVAIFN
KISGLWNELEVAEEKFNWPEPILQQYKRMRDREKAIRFLLIL
>Ty1-GAG__REXdb_ID2741
MKRSIQEHLKSGLPADCNARQMMEALMASNRVSPNAEIGTHMQTLFTMKYDGYGGIRDYV
LRMVDLQTKLQVLNVEIPTACIVHQALNTI
>Ty1-GAG__REXdb_ID322
IGNCITFEVAASLPPTDDSKQMWENVKEMFGNLDQVKIFSLTQQISDLKQGNMTVAVIFN
KISGLWNELEAAKEKFDWPEPILQQYKRMQDREKAIRFLLIL
>Ty1-GAG__REXdb_ID2415
IRRLLHESLQTQYLSVRDPHILWRRLKDRYDHTKTVILPQAQYDWQNLRLQDFKSVSDYN
SALFDIVSRLELCGIKLTDAELLEKTFSTF
>Ty1-GAG__REXdb_ID4124
LYCALSPTEYNRISSCGTTKEVWDRLHITYEGTDRVKETRINILLGQYEAFRMKPGESIS
DMFSRFTDIVNGLENQGQPTSDPMKVNKLLRGL
>Ty1-GAG__REXdb_ID2742
LLSSMENDVMREFRHFDNAKEMxEALAARFGHTSVTRLRQLTIRFDSYKKPHGQTMKQHL
RKMSNMINELKDAGHVLTDEQQVQAVIRSL
>Ty1-GAG__REXdb_ID5122
IKQWVDDNVLNHIIKETHAHSLWDKLEQLYARKTGNNKLFLIKxMMALRYQDGTRLTDHL
NSFQAIINQLAAMGIEFDDEIQTLWLLGTL
>Ty1-GAG__REXdb_ID323
ISGAVTENILSLIIGLETSFEVWQSLLKRFTQKSIAKEFELRGKLQSCQKLDQNLSTYLR
EYKNICDQLNAIGKPVDEITKIFGILDGL
>Ty1-GAG__REXdb_ID4125
LYCALSPTEYNRISSCVTAKEVWDILHITYEGTDRVKETRINILLGQYEAFRMKPGESIT
DMFSRFTDIVNGLENQGQPISDPMKVTKLLRGL
>Ty1-GAG__REXdb_ID5123
IRQWVDDNVLNHIIEETHARSLWDKLEQLYARKTGNNKLFLIKQMMALRYHDGTHLTDHL
NSFQGIINQLAAMGIEFDDEIQALWLLGTL
>Ty1-GAG__REXdb_ID4127
LYCALSPTEYNGISSCVTAKEVWDRLHITYERTDRVKETRINILLGQYEAFKMRLGESIT
DMFSRFTEIVNGLENQGQPISDPMKVNKLLRGL
>Ty1-GAG__REXdb_ID4128
LYCALSPTEYNRISSCGTAKEVWDRLHITYEGTDRVKETRINILLCQYEAFRMKPGESIS
DMFSRFTDIVNGLENQRQPTSDPMKVNKLLRGL
>Ty1-GAG__REXdb_ID4129
LYxALSLTEYNRISSCGTAKEVWDRLHITYEGTDRVKETRINILLGQYEAFRMKPGESIS
DMFSRFTDIVNGLENQGQPTSDPMKVNKLLRGL
>Ty1-GAG__REXdb_ID325
VGNCISPEIATGLPPTEDSKTIWESIKEMYEKLDRAKIFSLHQALTELKQGNMTITACFN
KLSALWNELEAAEEKLDGPEETLRQYKNMKDREKATQFLLIL
>Ty1-GAG__REXdb_ID326
VGNCISLEIAAGLPPTEDSKTIWESIKEMYGKLDRAKIFSLHQALTELKQGNMTITACFN
KLSALWNELEAAEEKLDGPEETLRQYKNMKDREKATRFLLIL
>Ty1-GAG__REXdb_ID4130
LYCALSPTEYNRISSCDTAKEVWDRLHITYEGTDxVKETRINILLGQYEAFRMKPGESIT
DMFSRFTYIVNGLENQGQPISYPMKVNKLLRGL
>Ty1-GAG__REXdb_ID4131
LYCALSPTEYNRIFSCVTAKEVWDILHITYEGTYQVKETRINILLGQYEAFRMKPGESIT
DMFSRFTDIVNGLGNQGQPISDPLKVNKLLRGL
>Ty1-GAG__REXdb_ID327
IGNCISPEIAAGLPPTEDSKIFWDNIREMYGKLDRARIFSLHQALTELKQGNTSVTTCFN
KLSRLWNELEAAEEKLIGPETTIQQYKAIKDREKATRFLLIL
>Ty1-GAG__REXdb_ID4132
LYCALSPTEYNRISSCDTAKEVWDRLHITYEGTDRVKETRINILLGQYEAFRMKPGESIT
DMFSRFTNIVNGLENQGQPISDPMKVNKLLREL
>Ty1-GAG__REXdb_ID329
ISGAISEDILSLIIGLNTAYELWQALLNRFTQKSVAKEFELRGKLQACQKRDRALSTYLR
EYKTICDQLNAIGKRVDEITKLFGILEGL
>Ty1-GAG__REXdb_ID328
IGNCISPEVAAGLPPTEGSKAIWDNIKQMYGKLDRARIFSLLQELSDLKQGNMTVTACYN
KLSSLWNDLEAAEERLEGPEATLAQYRSIKEREKATRFLLIL
>Ty1-GAG__REXdb_ID330
MLNSMESNIVDMVTHIDTVRELWEYLNVLYSGQDNLSRIYELSQEFYRFERKGRSITQCF
ADFKRLYEELNAVLPISADVQQMQRQREQLAVMGFLGCL
>Ty1-GAG__REXdb_ID4133
LYCALSPTEYNRISSCGTAKEVWDKLHITYEGTDRVKETRINILLGQYEAFRMKPGESIS
DMFSHFTDIVNGLENQGQPTSNPMKVNKLLRGL
>Ty1-GAG__REXdb_ID4134
LYCALSPTEYNRISSCVTAKEVWDRLHITYEGTDRVKETRINILLGQYEAFRMKPGESIT
DMFSRFTDIVNGLENQGQPISDPMKVNKLLRGL
>Ty1-GAG__REXdb_ID4135
LYCALSPTEYNRISSCGTAKEVWDRLHITYEGTDRVKETRINILLGQYEAFRMKPGESIS
DMFSRFTDIVNGLENQGQPTSDPMKVNKLLRGL
>Ty1-GAG__REXdb_ID4136
LYCALSPTEYNRISSCVTAKEVWDRLYITYEGTDxVKETRINILLGQYEAFKMKPGESIT
DMFSRFTDIVNGLENQGQRISDPMKVNKLLCGL
>Ty1-GAG__REXdb_ID4137
LYCALSPTEYNRISSCVTAKEVWDRLHITYEGTDRVKETRINILLGQYEAFRMKLGESIS
DMFSRFTNIVNGLENQGQPTSDPMKVNKLLRGL
>Ty1-GAG__REXdb_ID331
IGNCISPEVTAGLPPIEDAQKMxENIREMYGKLDCARIFSLMQELSNLKQGNMTVTACFN
KLSSLWNELEAVEEKLEGPKSTLQQYxSIKEREKATRFLLIL
>Ty1-GAG__REXdb_ID2744
LLSCMQDDLICEFESYDKAQAMWVALKDKFGGTSATKLRRLTIKFDTFRKRPNVMMRQHL
REMSNMIRELKSASHSLTDEQxVQAVIRSL
>Ty1-GAG__REXdb_ID4138
LYCALSPIEYNRISSCGTAKEVWDRLHITYKGTDQVKETRINILLGQYEAFRMKPGESIS
DMFSRFTNIVNGLENQGQPTSDPMKVNKLLRGL
>Ty1-GAG__REXdb_ID3151
FFQAIDRPILETILCKETSKDIWDSMKKKYQGSVRVKRAQLQALRKDFETLAMKDGEYVA
SYCARTMEISNKMRLHGKKMDDVTIVEKILRSL
>Ty1-GAG__REXdb_ID4139
LYCALSPTEYNRISSCGTAKEVWDRLHITYEGTDRVKETRINILLGQYEAFRMKPGESIS
DMFSRFTDIVNGLENQGQPTSDPMKVNKLLRGL
>Ty1-GAG__REXdb_ID332
IGNCITTEVTAGLPPTEDSKQMWENIKEMFGKLDQVKIFSLTQQISELKxGNMSIAAVYN
KLSALWNELEAVEESFDWPKPILQQYKRMREREKATRFLLIL
>Ty1-GAG__REXdb_ID5124
IRQWIDDSVFHHVAQETKADTLWKKLQDLYERKTPQNKAFLVKRLVNLRYKEGSNMSEHL
SEFQDVVNQLTNLEIDLGDELQSCLLLGTL
>Ty1-GAG__REXdb_ID333
LWDSMDPAISDSCMFLKTAKEIWDSIRKTYSKARDAAQVYEIKIKTSATKQGSKTVTEYA
NSLQNLWQELDHYRVFEMKCADDAATLKTFIEKDRVYDFLAGL
>Ty1-GAG__REXdb_ID334
ISGAVTENILSLIIGLETSSEVWQTLLKRFTQKSIAREFELRGKLQSCQKHEQTLSVYLR
EYKSICDQLNAIGKPVDEITKMFGVLEGL
>Ty1-GAG__REXdb_ID3152
FFQAIDCSILETILCKETSKDIWDSIKKKYQGSVRVKRAQLQALRRDFETLAMKDGESVT
SYCARTMEISNKMxFHGEKMDDVTIVEKILRSL
>Ty1-GAG__REXdb_ID3153
FFQAIDRSILETILCKETSKDIxDSMKKKYQGSVRVKRVQLQALRRDFETLAMKDGEFVT
SYCARTMEISNKMQFHGEKMDGVTIVEKILRSL
>Ty1-GAG__REXdb_ID2745
MRMTVANNLKTSLPKTNNAKEFMKFVEERSQTADKSLAGTLMSTLTTMKYDGSRTMHEHI
LEMTNLAAKLRTLGMNMDEYFLVQFILNSL
>Ty1-GAG__REXdb_ID335
ISGAVSENILSLIIGLETAFEVWQALINRFTQKSVAKEFELRGKLQACRKRDRPLSEYLR
EFKTICDQLNAIGKPVDDITRMFGILEGL
>Ty1-GAG__REXdb_ID336
LWDSMDPAISDTCMFLKTAKEIWDSIRRTYSKARDAVQVYEIKVKTSATKQGSKTVTEYA
NSLQNLWQELDHYRVFEMKCADDAATLKTFIEKDRVYDFLAGL
>Ty1-GAG__REXdb_ID4141
LYCALSPTKYNKISSCVTAKEVxDRLHITYEGTDRVKETRINILLGQYEAFKMKPRKSIT
DMFSHFTEIVNGLENQGQPISNPMKVNKLLREL
>Ty1-GAG__REXdb_ID4142
LYCALSPAEYNRISYCGTAKEVWDRLHITYEGTDRVKETRINILLGQYEAFRMKPGESIS
DMFSRFTNIVNGLENQGQPTSDPMKVNKLLRGL
>Ty1-GAG__REXdb_ID3154
LYATVSPTIFTRIMKCDSAKVIWDFLKEEYEGDEKIRGMKVLNLLREFERQQMKESESVK
EYSDRLVGIADKIRVLGTDLRDDRLVQKILVSL
>Ty1-GAG__REXdb_ID4144
LYCALSPTEYNRISYCDTAKEVWDRLHITYEGTDPVKETRINILLGQYEAFRIKPGESIT
DMFSRFTDIVNGLENQGQLISDPMKVNKLLRGL
>Ty1-GAG__REXdb_ID4145
LYCALSPTEYNRISSCGTAKEVWERLHITYEGTDRVKETRINILLGQYEAFRMKPGESIS
DMFSRFTDIVNGLENQGQPTSDPMKVNKLLRGL
>Ty1-GAG__REXdb_ID4143
LYCALSPTEYNRISSCDTAKEVWDRLHITYEGTDRVKETRINILLGQYEAFKMKQGESIT
DMFSRFTDIVNGLENQGQKISDPMKVNKLLRGL
>Ty1-GAG__REXdb_ID1870
MLASMNNELQKKYESMEDAASIILHLKEYFDENGRTSRYEISKALYRMRMAEGSSVNDHA
LKMIWHIEELARLNLVMDNELAVDLILQSL
>Ty1-GAG__REXdb_ID4146
LYCALSPTEYNRISSCVTAKEVWDKLHITYEGTDRVKETRINILLGQYESFKMKPGESIT
DMFSRFTDIVNGLENQGQKISDPMKVNKLLRGL
>Ty1-GAG__REXdb_ID1871
MLASMNNELQKKYESMEDAGSIILHLKEYFDENGRTSRYEISKALYRMRMAEGSSVNDHA
LKMIGHIEELARLNLVMDNELAVDLILQSL
>Ty1-GAG__REXdb_ID4148
LYCALSPIEYNRISSCVTAKEVWDKLHITYEGTDRVKETRINILLGQYEAFKMKPGESIT
DMFSRFTDIVNGLENQGQKISDPMKVNKLLRGL
>Ty1-GAG__REXdb_ID337
DKxAVSENILSLIIGLETSFKIxQTLINRFTQKFVAKEFELRGKLQACRKRDRPLSEYLR
EFKSICDQLNVIGKPVDDITRMFGILEGL
>Ty1-GAG__REXdb_ID4149
LYCALSPTEYNRISSCGTAKEVWDRLHITYEGTDRVKETRINILLGQYEAFRMKPGESIS
DMFSRFTDIVNGLENQGQPTSDPMKVNKLLRGL
>Ty1-GAG__REXdb_ID5125
IRQWIDDSVFHHVAQETRADTLWKKLQDLYERKIPQNKALLVKRLVNLRYNEGSNMAEHL
SEFQDIVNQLTNLEIDLGDELQSCLLLGTL
>Ty1-GAG__REXdb_ID4150
LYCALLPTEYNRISSCVTAKEVWDRLHITYEGTDRVNETRINILLGQYESFKMKPGESIT
DMFSRFTDIVNGLENQGQKISDPMKVNKLLRGL
>Ty1-GAG__REXdb_ID4151
LYCALSPTEYNRISSCDTAKEVWDRLHITYEGTDRVKETRINILLGQYEAFKMKQGESIT
DMFSRFTDIVNGLENQGQKISDPMKVNKLLRGL
>Ty1-GAG__REXdb_ID338
ISGAVTENILSLIIGLETSFEVWQSLLKRFTQKSIAKEFELRGKLQSCQKLDQNLSTYLR
EYKSICDQLNAFGKPVDEITKIFGILEGL
>Ty1-GAG__REXdb_ID4152
LYCALSPTEYNIISSCVTAKEVWDILHITYEGTDRVKETRINILLGQYEAFKMKPGESIT
DMFSRFTDIVNGLENQGQTISDPKKVNKLLRGL
>Ty1-GAG__REXdb_ID4153
LYCALSPTEYNRISSCGTAKEVxDRLHITYEGTDRVKETRINILLDQYEAFRMKPGESIS
YMFSRFTDIVNGLEYQGQPTSDPMKVNKLLRGL
>Ty1-GAG__REXdb_ID2416
IRRHLHESLQTQYLSIRDLHILWRRLKDRYDHTKTVILPQAQYDWQNLRLQDFKSVSAYN
SALFDIVSRLELCGIKLTDAELLEKTFSTF
>Ty1-GAG__REXdb_ID4154
LYCALSPTEYNRISSCGTAKEVWDRLHITYEGTDRVKETRINILLGQYEAFRMKPGESIS
DMFSRFTDIVNGLENxGQPTSNPMKVNKLLRGL
>Ty1-GAG__REXdb_ID4155
LYCALSPTEYNRISSCVTAKEVWDRLHITYEETYRVKETRINILLGQYKAFRMKPGxSIT
DMFSRFTDIVNGLENQGQLISDPMKVNKLLREL
>Ty1-GAG__REXdb_ID4156
LYCALSPTEYNRISSCVTAKEVWDKLHITYEGTDRVKETRINILLGQYEAFKMKSGESIT
DMFSRFTDIVNGLKNHGQPISDPMKVNKLLRRL
>Ty1-GAG__REXdb_ID4157
LYCALSPTEYNRISSCVTAKEVWDRLHITYEGTDRVKETRINILLGQYEAFKMKPGESIT
DMFSHFTDIVNGLENQGQPISDPMKVNKLLRGL
>Ty1-GAG__REXdb_ID4158
LYCALSPTEYNRISSCDTAKEVWDRLHITYEGTDRVKETRINILLGQYEAFKMKQAESIT
DMFSRFTDIVNGLENQGQKISDPMKVNKLLRGL
>Ty1-GAG__REXdb_ID4160
LYCALSPTEYNIISSCDTAKEVWDRLHITYEGTDRVKETRINILLGQYEAFRMKPGESIT
DMFSRFTDIVNGLENQGQPISDPMKVNKLLRGL
>Ty1-GAG__REXdb_ID3155
IQQALSETVFPRIIGARTAKEAWDILREEFQGSEKVRTIRLQTLRRDFENSKMKNYETVQ
EYCGKLKELVNQMRAYGDGITDQRVVEKILVSL
>Ty1-GAG__REXdb_ID4161
LYCALSPTEYNRISSCGTAKEVWDRLHITYEGTDRVKETRINILLGLYEAFRMKPGESIS
DMFSRFTDIVNGLENQGQPTSDPMKVNKLLRGL
>Ty1-GAG__REXdb_ID4159
LYCALSPTEYNRISSCVTAKEVWDRLHITYEGTDRVKETRINILLGQYESFKMKPGESIT
DMFSRFTDIVNGLENQGQKISDPMKVNKLLRGL
>Ty1-GAG__REXdb_ID340
ISNCISPEVTAGLPPTEDSKAVWDNIKQMYGKLDRARIFSLLQELGDLKQGNMTVTACYN
KLSSLWNDLEATEERLEGPEATLAQYHSIKEREKATRFLLIL
>Ty1-GAG__REXdb_ID4680
ILNFLVNSLYNVYCNIEYAKQLWESLEKKYKTEDAGTKKFVVAKFLDYKMMDSKSVISQV
QELQLILSDISAEGMILSESFQVAAMIEKL
>Ty1-GAG__REXdb_ID341
IGNTLAPDVAARLPPTEDSKQIWDDIKEMYGRLDRARLFSITQALTELKQGNLSVTACFN
RLSSLWNELESAEEKLQGPEATLKQYKEIREREKATRFLLIL
>Ty1-GAG__REXdb_ID4162
LYCALSPTEYNRISSCGTAKEVWDRLHITYEGTDRVKETRINILLGQYEAFRMKPGESIS
DMFSRFTDIVNGLENQGQPTSDPMKVNKLLRGL
>Ty1-GAG__REXdb_ID2746
LLSSMENDVMREFRRFDNAKEMWEALAARFGHTSVTRLRxLTIRFDSYKKPHGQTMKQHL
RKMSNMITELRDAGHVLTDEQQVQAVICSL
>Ty1-GAG__REXdb_ID2747
LLSSMENDVMREFRRFDNAKEMWEALAARFGHTSVTRLRQLTIRFDSYKKPHGQTMKQHL
RKMSNMITELRDAGHVLTDEQxVQAVIRSL
>Ty1-GAG__REXdb_ID4140
LYCALSPTEYNRISSYGTAKEVWDRLHITYEGTDRVKETRINILLGQYEAFRMKPGESIS
DMFSRFTDIVNGLENQGQPTSDPMKVNKLLHGL
>Ty1-GAG__REXdb_ID5126
IRQWIDDSVFHHVAQETRADTLWKKLQDLYERKTPQNKALLVKRLVNLRYKEGSNMAEHL
SEFQDVVNQLTNLEIDLGDELQSCLLLGTL
>Ty1-GAG__REXdb_ID2748
LLSSMENDIMxEFRRFENAKEMWEALAARFGHTSVTRLRQLTIRFDSYKKPHGQTMKQHL
RNMSNMINELKDAGHVLIDEQQVQVVIRSL
>Ty1-GAG__REXdb_ID4163
LYCALSPTEYNRISSCVTTKEVWDRLHITYEGTDRVKETRINILLGQYEAFKMKPGESIT
DMFSRFTNIVNGLENQGQTISDPMKVNKLLRGL
>Ty1-GAG__REXdb_ID2749
LLSCMQDDLMCEFESYDKAQAMWVALKDKFVGTSATKLRRLTIKFDTFRKRPNVTMRQHL
REMSNMIRELKSAGHSLTDEQQIQAVIWSL
>Ty1-GAG__REXdb_ID4164
LYCALSPTEYNRISSCVTAKEVWDRLHITYEGTDRVKETRINILLGQYEAFRMKPGESIT
DMFSRFTDIVNGLENQGQPISDPMKVNKLLRGL
>Ty1-GAG__REXdb_ID4165
LYCALSPTEYNRISSCVTAKEVWDRLHITYEGTDRVKETRINILLGQYEAFKMKSGESIT
DMFSRFTDIVNGLENQGQKISDPMKVNKLLRGL
>Ty1-GAG__REXdb_ID4166
LYCDLSPTEYNRISSCVTAKEVWDRLRITYEGTDRVKETRINILLGQYEAFKMKPGESIT
NMFSRFTDIVNGLENQGQPISDPMKVNKLLRGL
>Ty1-GAG__REXdb_ID2751
LLSSMENDVMREFRRFDNAKEMWEALAARFGHTSVTRLKQLTIRFDSYKKPHGQTMKQHL
RKMSNMITELKDAGHVLTDEQQVQAVIRSL
>Ty1-GAG__REXdb_ID4167
LYCALSPTEYNRISSCGTAKEVWDRLHITYEGTDRVKETRINILLGQYEAFRMKPGESIS
DMFSRFTDIVNGLENQGQPTSDPIKVNKLLRGL
>Ty1-GAG__REXdb_ID4168
LYCALSPTEYNRISSCVTAKEVWDRxHITYERTDRVKETRINILLGQYEAFRMKPGESIT
DMFSRFTDIVNGLENQGQPISDPMKVNKLLRGL
>Ty1-GAG__REXdb_ID1872
MLTSMNNELQKKYESMEDAASIILHLKEYFDENGGTSRYEISKALYRMRMAEGSSVNDHA
LKMIWHIEELARLNLVMDNELAVDLILQSL
>Ty1-GAG__REXdb_ID4169
LYCALSPTECNRISSCVTAKEVxDRLHITYEGTDQVKETRINILLGQYEAFKMKSGESTT
DMFSRFTEIMNGLENQGQPISDPMKVNKLLRGL
>Ty1-GAG__REXdb_ID342
IGNCISSEVATGLPPTEDAKNMWDNIKEMYGRLDQAKIFNLMQELNDLKQGNMTVTACFN
RLSSLWKNLEAAEERLEGPESTIKQYRSIKDREKATRFLLIL
>Ty1-GAG__REXdb_ID4170
LYCALSPTEYNRISSFDTAKEVWDRLHITYEGTDRVKETRINILLGQYEAFGMKPGESIT
DMFSRFTDIVNGLENQRQPISDPMKVNKLLCGL
>Ty1-GAG__REXdb_ID5127
IRLGLTKKTGYHITKARTAKEAMDILTNIYEKPSTSNHVFLLKKLVNMKLSDRGSVAEHI
NSFTxVTGQLKSAGINLDMMLQALLFLCSL
>Ty1-GAG__REXdb_ID4171
LYCALSPTKYNIMSSCDTAKEVWDRLHITYEGTDRVKETRINILLGQYEAFKMKPGESII
DMFSHFTEIVNGFENQGQPISDPIKVNKLLRGL
>Ty1-GAG__REXdb_ID343
IGNCISPEITAGLPPTEDSKNIWDNIKEMYRKLDRVKIFSLHQALSELKQGNISVTACFN
KLSALXNELEAAEEKLQGSETMLRQFKEMRDREKATRFLLIL
>Ty1-GAG__REXdb_ID4172
LYCALSPTEYNRISSCVTAKEVWDRLHITYEGIDRVKETRINILLGQYEAFKMKTGESIT
DMFSRFTDIVNGLENQGKKISDPMKVNKLLCGL
>Ty1-GAG__REXdb_ID4173
LYCALSPTEYNRISSCDTAKEVWDRLHITYEGTDRVKETRINILLGQYEAFRMKPGESIT
DMFSRFTKIVNGLENQGQPISDPMKVNKLLHGL
>Ty1-GAG__REXdb_ID344
IRNCLTPEVAARIPPTEDAKRLWENLREMYGKLDRAKKISLTQSLSEFKQGNLSISVVFN
RLSAFWNELEMAKEKLEGPENTLAQYRAIKEREKVMRFLLIL
>Ty1-GAG__REXdb_ID345
ISGAVTENILSLIIGLETSAEVWQTLLKRFTQKSIAREFELRGKLQTCHKHEQTLADYLR
EYKSICDQLNAIGKPVDDITKMFGVLEGL
>Ty1-GAG__REXdb_ID346
IGNCLSPEVAAGLPPTKDAKAMWENIREMYGKLDQAKIFNLMxEISELKQGNTTVTACFN
RLSSLWNQLEAAEKKLEGPESTLKxYKQIKEREKATRFLMIL
>Ty1-GAG__REXdb_ID4681
LLNSLNPNLAMTYSEYKTAKEIWDHLNAQFQKQDGLSKTLLAEKFFDFKFTMNSSITSQL
VEFENMRNKLKDDNYDMSDNLFVGLVLSKL
>Ty1-GAG__REXdb_ID4174
LYCALSPTEYNRISSCVTAKEVWDRLHITYEGTDRVKETRINILLGQYEAFKMKPGESIT
DMFSRFTDIVNGLENQGQKIYDPMKVNKLLRGL
>Ty1-GAG__REXdb_ID2752
LLSSMENDVMREFRRFDNAKEMWEALTARFGHTSVTRLRQLTIRFDSYKKPHGQTMKQHL
RKMSNMITELKDAGHVLTDEQQVQAVIRSL
>Ty1-GAG__REXdb_ID2753
LLSSMENDVMREFRRFDNAKEMWEALAARFGHTSVTRLRQLTIRFDSYKKPHGQTMKQHL
RKMSNMINELKNAGHVLTYEQQVQAVIRSL
>Ty1-GAG__REXdb_ID4175
LYCALSPTEYNRISSYVTTKEVWDRLHITYEGTDRVKETRINILLGQYEAFKMKPGESIT
DMFSRFTDIVNGLENQVQRISDPMKVNKLLRGL
>Ty1-GAG__REXdb_ID2756
IKTKLSASIRGSVIQHNNAKELLKAIDAQFESSEKAHAMTLIMKFSSLKLTSVRGVREHI
MKMRDIAAQLKNLEVGISESFLVYYILNTL
>Ty1-GAG__REXdb_ID2755
LLSSMENDVMREFRRFDNAKEMWEALAARFGHTSVTRLRQITIRFDxYKKPHGQTMKQHL
RKMSNMINELKDAGHVLTNEQQVQAVIRSL
>Ty1-GAG__REXdb_ID4176
LYCALSPTEYNRISSCVTAKEVCDRLHITYVGTDRVKETRINILLSQYEAFKMKSGESIT
DMFSSFTDIVNGLENQGQPISGPMKVNKLLRGL
>Ty1-GAG__REXdb_ID2757
LLSSMENDVMREFKRFENAKEMWEALATRFGHTSVIRLRQLTIRFDSYKKPHGxTMKQHL
RKMSNMINELKDADHVLTDEQQVQAVIRSL
>Ty1-GAG__REXdb_ID4177
LYCALSPTEYNRISSCVTAKEVWDRLHITYEGTDRVKETRINILLGQYESFKMKPGESIT
DMFSRFTDIVNGLENQGQKISDPMKVNKLLRGL
>Ty1-GAG__REXdb_ID348
VGNYLTAEVVAGAPPTEDANKFWENLREMYGKLDRAKIFTLMQALSDLKQGNLSISAIYN
KLSALWNEIDMTEEKLEGPEATLAQYRAMRDREKVTRFLLVL
>Ty1-GAG__REXdb_ID4178
LYCALSPTEYNRISSCGTSKEVWDRLHITYEGTDRVKETRINILLGQYEAFRMKPGESIS
DMFSRFTDIVNGLENQGQPTSDPMKVNKLLRGL
>Ty1-GAG__REXdb_ID349
IENCISLDVAASLPSTEDSKNMWENIKQMYGKLNRVRIFSLMQELNELKQGNMMISACYN
KLSSLWNDLEAAEEKLEGPEETVAXYRLMKERENVTHFLLIL
>Ty1-GAG__REXdb_ID2417
IRRHLHESLQTQYLSVRDPHILWRRLKDRYDHTKTVILSQAxYDWQNLRLQDFKSVSDYN
SALFDIVSRLKLCGIKLTDAELLEKFFFHL
>Ty1-GAG__REXdb_ID2758
LLSSMENDVMREFRRFDNAKEMWEALAARFGHTSVTRLRQLTIRFDSYKKPHGQTMKQHL
RKMSNMITELRDAGHVLTDEQQVQAVIRSL
>Ty1-GAG__REXdb_ID4179
LYCALSPTEYNRISSCVTAKEVWDRLHITYEGTDRVKETRINILLGQYEAFKMKPGESIT
DMFSRFTDIVNGLENQGQKISDPMKVNKLLRGL
>Ty1-GAG__REXdb_ID350
IGNCISSEVAAGLPPTEDSKQMWENIKEMFGKLQVKIFTLTQQISELKQGNMSIATVYNK
LSALWNELEAVEEKFEWPEPILQQYKAMREREKTMRFLLIL
>Ty1-GAG__REXdb_ID3156
IQQALSETIFPRIIGARTAKEAWDILREEFQGSEKVRIIRLQTLRRDFENSKMKNYETVQ
EYCGKLKELVNQMRAYGDGITDQRVVEKILVSL
>Ty1-GAG__REXdb_ID4180
LYCALSPTEYNRISSCGTAKEVWDRLHITYEGTDRVKETRISSEGNKNNILLGQYEAFRM
KPGESISDMFSRFTDIVNGLENQGQPTSDPMKVNKLLRGL
>Ty1-GAG__REXdb_ID351
ISGAVTENILSLIIGLETSAEVWQTLLKRFTQKSIAREFELRGKLQTCHKHEQTLADYLR
EYKSICDQLNAIGKPVDDITKMFGVLEGL
>Ty1-GAG__REXdb_ID352
VGNCLTAEVAAGAPPTEDANKFWENLREMYGKLDRAKIFTLMQALSDLKQGNLSISAIYN
KLSALWNEIDMTEEKLEGPEATLAQYRAMRDREKVTRFLLVL
>Ty1-GAG__REXdb_ID5128
IRLGLTKKTGYHIAKAKTAKEAIDILTNIFxKPSTSNxVFLLKKLVNMKLSDRGSVAEHI
NSFTQVTGQLESAGINLYMKLQALLFLCYL
>Ty1-GAG__REXdb_ID4181
LYCALSPTEYNRISSCDTAKEVWDRLHITYEGTDRVKETRINILFGQYEAFKMKQGESIT
DMFSRFTDIVNGLENQGQKISDPMKVNKLQRGL
>Ty1-GAG__REXdb_ID5129
IRLGLTKKTGYHIAKAKTAKEAMDILTNIFEKPSTSNQVFLLKKLVNMKLSDRGSVAEHI
NSFTQVTGQLESAGINLDMKLQALLFLCSL
>Ty1-GAG__REXdb_ID2760
LLSCMQDDLMCEFESYDKAQAMWVALKDKFGGTSAIKLRRLTIKFDIFRKRTNITMRQHL
REMSNMIRELKSTGHSLTDEQQIQAVIRSL
>Ty1-GAG__REXdb_ID4182
LYCALSPTEYNRISSCVTAKEVWDRLHITYEGTDRVKETRINILLGQYEAFKMKPGESIT
DMFSRFTDIVNGLENQGQKISDPMKVNKLLRGL
>Ty1-GAG__REXdb_ID4183
LYCALSPTEYNRISSCVTVKEVWDRLHITYEGIDRVKETRINILLGQYEAFKMKPGESIT
DMFSRFTDIVNGLENQGQKISDPMKVNKLLRGL
>Ty1-GAG__REXdb_ID5130
IRLGLTKKTRYHIAKANTAKEAMDILTNIFxKPSTSNQVFLLKKLVNMKLSDRGSVAEHI
NSFTQVTGQLESVGINLDMKLQALLFLCSL
>Ty1-GAG__REXdb_ID353
ISGAVTENILSLIIGLETSSEVWQTLLKRFTQKSIAREFELRGKLQSCQKHEQTLAVYLR
EHKSICDQLNAIGKPVDEITKMFGVLEGL
>Ty1-GAG__REXdb_ID4184
LYCALSPTEYNRISSCGTAKEVWDRLHITYEGTDRVKETRINILLGQYKAFRMKPGESIS
DMFSRFTDIVNGLENQGQPTSDPMKVNKLLRGL
>Ty1-GAG__REXdb_ID4186
LYCALSPTKYNRISSCGTAKEVWDRLHITYEGTDRVKETRINILLGQYEAFRMKPGESIS
YMFSRFTDIVNGLENQGQPTSDPMKVNKLLRGL
>Ty1-GAG__REXdb_ID4187
LYCALSPTEYNRISSCGTAKEVWDRLHITYEGTDRVKETRINILLGQYEAFRMKPGESIS
DMFSRFTDIVNGLENQGQPTSDPMKVNKLLRGL
>Ty1-GAG__REXdb_ID4185
LYCALSPTEYNRISSCVTAKEVWDRLHITYEGTDRVKETRINILLGQYEAFKMKPGESIT
DMFSRFTDIVNGLENQxQTISDPMKVNKLLRGL
>Ty1-GAG__REXdb_ID4188
LYCALSPTQYNRISSYGTAKEVWDRLHITYEGTDRVKETKINILLGQYEAFRMKPGESIS
DMFSRFTDIVNGLENQGQPTSDPMKVNKLLRGL
>Ty1-GAG__REXdb_ID4189
LYCALSPTEYNIISSCVTAKEVWDRLHITYEGTDRVKETRINILLGQYEAFKMRPRESIT
DMFNRFTXIVNGLENQGQPISDPMKVNKLLRDS
>Ty1-GAG__REXdb_ID2761
MRMTVANNLKTSLPKTNNAKEFMKFVEERSQTADKSLVGTLMSTLTTMKYDGSRTMHEHI
LEMTNLAAKLRTLGMNVDEYFLVQFILNSL
>Ty1-GAG__REXdb_ID5131
IRLNLSDEALQYVAEIEFAPEVWLKLESIYMTKSLTNKLFLKKRLYSLQMSEGGDLLEHL
NVFNKMIIELTSLEVKFEDEDIALLLLASL
>Ty1-GAG__REXdb_ID4190
LYCALSPTEYNRISSCGTAKEVWDRLHITYEGTDRVKETRINILLGQYEAFRMKPGESIS
DMFSRFTDIVNGLENQGQPTSDPMKVNKLLRGL
>Ty1-GAG__REXdb_ID4191
LYCALSPTEYNRISSCVTAKEVWDRLHITYEGTDQVKETRINILLSQYEAFKMKSGESIT
DMFSRFTDIVNGLENQGQKISDPMKVNKLLRGL
>Ty1-GAG__REXdb_ID4192
LYCALSPTEYNRISSCGTTKEVWDRLHITYEGTDRVKETRINILLGQYEAFRMKPGESIS
DMFSRFTDIVNGLENQGQPTSDPMKVNKLLRGL
>Ty1-GAG__REXdb_ID4193
LYCALSPTEYNRISSCVTAKEVWDRLHITYEGTDRVKETRINILLGQYEAFKMKSGESIT
DMFSRFTNIVNGLENQGQPISDPIKVNKLLRGL
>Ty1-GAG__REXdb_ID4194
LYCALSPTEYNRISSCGTAKEVWDRLYITYEGTDRVKETRINILLGQYEAFRMKPGESIS
DMFSRFTDIVNGLENQGQPTSDPMKVNKLLRGL
>Ty1-GAG__REXdb_ID3157
LYAAISPTIVTRIMKCDSAKAIWDFLKDEYEGDEKIRGMKVLNLLREFERQQMKDLESVK
EYSDRLVGIAEKIRVLGTDLKDERLVQKILVSL
>Ty1-GAG__REXdb_ID354
ISGAVSEDILSLIVDLNTAYELWQTLLNRFTQKSVAKEFELRGKLQTCQKRDRTLSTYLR
EYKTICDQLNAIGKPVDDITKLFGILEGL
>Ty1-GAG__REXdb_ID2762
MRMTVANNLKTSLPKTNNAKEFMKFVEDRSQTADKSLAGTLMSTLTTMKYDGSRTMHEHI
LEMTNLAVKLRTLGMNVDDYFLVQFILNSL
>Ty1-GAG__REXdb_ID4195
LYCALSPTEYNRISSYDTAKEVWDRLHITYEGTDRLKETRINILLGQYEAFRMKPGESIT
DMFSHFTDIVNGLENQDQPISDPMKVNKLLRGL
>Ty1-GAG__REXdb_ID3158
LYATVSPTIFTRIMNCDSAKAIWDFLKEEYEGDEKIRGGMKVLNLLREFERQQMKESELV
KEYSNRLVGIVDKIKVLGTDLKDDRLVQKIPVSL
>Ty1-GAG__REXdb_ID2763
LLSSMENEVMREFRRFDNAKELWEALAARYGHTSVTRLRQLTIRFDSYKKPHGQTMKQHL
RKMSNMITKLKDVGHVLTDEQQVQAVIRSL
>Ty1-GAG__REXdb_ID4196
LYCALSPTEYNRISSCVTAKEVWDRLHITYEGTDRVKETRINILLGQYEAFKMKSGESIT
DIFSRFTEIVNGLENQSQPISDPMKVNKLLRGL
>Ty1-GAG__REXdb_ID4198
LYCALSPTKYNRISSCVTAKEVWDRLHITYEGTDRVKETRINILLGQYEAFKMKPGESIT
DMFSCFTEIVNGLENQGQPISDPMKVNKLLRGL
>Ty1-GAG__REXdb_ID4199
LYCALSPTEYNRISSCGTAKEVWDRLHITYKGTDRVKETRINILLGQYEAFRMKPGESIS
DMFSRFTDIVNGLENQGQPTSDPMKVNKLLRGL
>Ty1-GAG__REXdb_ID4200
LYCALSPTEYNRISSCVTAKEVWDRLHITYEGTYRVKETRINILLGQYEAFKMKSGESIT
DMFSRFTDIVNGLENQGQKISDLMKVNKLLRGL
>Ty1-GAG__REXdb_ID4201
LYCALSPTEYNRISSCGTAKEVWDRLHITYEGTDRVKETRINILLGQYEAFRMKPGESIS
DMFSRFTDIVNGLENQGQPTSDPMKVNKLLRGL
>Ty1-GAG__REXdb_ID4202
LYCALSPTEYNIISSCVTAKEVWDRLHITYEGTDRVKETRINILLGQYEAFKMKPGESIT
DMFSRFTDIVNGLENQGQPISDPMKVNKLLRGL
>Ty1-GAG__REXdb_ID3159
LYAAVSPTIFTRIMKCDFAKAIWDFLKEEYEGDEKIRGMKVLNLLREFERQQMKESESVK
EYSDRLVGIADKIRVLGTDLKDERLVQKILVSL
>Ty1-GAG__REXdb_ID356
LWNSMGPSIAANIMFHTIAEGVWDDLMESYSxDKNMSRVYELYEKIFNFKxGDKSLGEFY
SALKGMWEKLNLYQHITTDLERLKTQRAEFQVANFLFGL
>Ty1-GAG__REXdb_ID4682
ILNCLVNSLYNVYCNIESAKQLWESLEKKYETKDAGTKKFVVAKFLDYKMVDFKSIMSRV
QELQLILSDILAEGMILSESFQVAAMIEKL
>Ty1-GAG__REXdb_ID2764
LLSNMENDVMREFRRFDNAKEMWEALAARFGHTSVTRLRQLTIRFDSYKKPHGQTMKQHL
RKMSNMINELKDAGHILTDEQQVQAVIHSL
>Ty1-GAG__REXdb_ID4203
LYCALSPTEYNRISSCVTVKEVWDRLHITYEGTDQVKETKINILLGQYEAFKMKLGESIT
DMFSRFTEIVNGLENQSQPISDPMKVNKLLRGL
>Ty1-GAG__REXdb_ID2765
LLSSMENDVMREFRRFDNTKEMWEALAARFGHTSVTRLRHVTIRFDSYKKPHGQTMKQHL
RKMSNMITELKDAGHVLIDEQQVQAVIRSL
>Ty1-GAG__REXdb_ID4204
LYCALSPTEYNRISSCVTAKEVWNRLHITYEGTDRVKETRINTLLGQYEAFKMRPGESIT
DMFSRFTEIVNDLENQGQPISDPMKVNKLLCGL
>Ty1-GAG__REXdb_ID358
IGNYLAPYVATGLPPTEDSKTIWVRIWEMYGRLDLVKLFTITQAISELKQGNLLVATCFN
RLLALXNELEAAEEHLEGPETTLQQYXAIKAREKVTRFLLIL
>Ty1-GAG__REXdb_ID4205
LYCALSPTKYNRISSCVIAKEVWDRLHITYEGTDRVKETRINILLSQYEAFKMKPGESIT
DMFSHFTDIVNGLENQGQKIYDPMKVTKLLRGL
>Ty1-GAG__REXdb_ID357
IGNCISTEVAAGLPPTEDPQKLWESIKEMYGKLDQVKIFYLTQQISDLKQGNSTVAEVYN
KLLALWNELEAVEEKFDWPEQIQQQYRSMREREKATRFLLIL
>Ty1-GAG__REXdb_ID2766
MRMTVANNLKTSLPKTNNAKEFMKFMEERSQTADKSLAGTLMSTLTTMKYDGSRTMHEHI
LEMTNLAAKLRTLGMNVDEYFLVHFILNSL
>Ty1-GAG__REXdb_ID2767
LLSSMENDVMREFRRFDNAKEMWEALAARFGHTSVTRLRQLTIRFDSYKKPHGQTMKQHL
RKMSNMITELRDAGHVLTDEQQVQAVIRSL
>Ty1-GAG__REXdb_ID2768
MKRSIQEHLMSGLPTDCTVKEMMEALEVRYRVSSNAEIGTLMQSLFNMKYDGSTGVRDYV
LRMVDLQTKLRILQVDIPEACIVHQALNTL
>Ty1-GAG__REXdb_ID359
IGNCITPEVAAGLPPTEDPKKMWENIKEMYGKLNQVKFFYLTQQISNLKxGNMSIAIYNK
LSSLWNELETVEEKFDWPDHIQQQYKQMREREKATRFLLIL
>Ty1-GAG__REXdb_ID4206
LYCALSPTEYNRISSCVTAKxVWDRLHITYEGTDRVKETRINILLGQYEAFKMKSGESIT
DMFSHFTDIVNGLENQGQAISDPMKVNKLLRGL
>Ty1-GAG__REXdb_ID360
IGSCITSEVAARLPSTEDSRKMWDNIKEMYGEVDRVKIFTLTQQLSDLKQGNMSIAAVYN
KLSALWNELEAVEEKLEGPDLTLQQYRTIxEKEKITRFLLIL
>Ty1-GAG__REXdb_ID4207
LYCALSPTEYNRISSCGTAKEVWDRLHITYEGTDRVKETRINILLGQYEAFRMKPGESIS
DMFSRFTDIVNGLENQGQPTSDLMKVNKLLRGL
>Ty1-GAG__REXdb_ID4208
LYCALSPTEYNRISSCGTTKEVWDRLHITYEGTDRVKETRINILLGQYEAFRMKPGESIS
DMFSRFTDIVNGLENQGQPTSDPMKVNKLLRGL
>Ty1-GAG__REXdb_ID4209
LYCALSPTEYNRISSCDTAKEVWDRLHITYEGTDQVKETRINILLGQYEAFKMKSGESIT
DMFSRFTEIVTGLQNQGQPISDPMKVNKLLRGL
>Ty1-GAG__REXdb_ID4210
LYCALSPTEYNRISSCGTAKEVWDRLHITYEGTDRVKETRINILLGQYEAFRMKPGESIS
DMFSRFTDIVNGLENQGQPTSDPMKVNKLLRGL
>Ty1-GAG__REXdb_ID4211
LYCALSPTEYNRISSYVTAKEVWDRLHITYEGTDRVKETRINILLGQYEAFKMKPGESIT
DMFSHFTDIVNDLENQGQPISDPMKVNKLLRGL
>Ty1-GAG__REXdb_ID361
ISGAVSENILSLIMGLNTAYEVWQTLLNxFTQKSVAKKFELRGKLQACQKRDRTLSTYLR
EYKSICDQLNAIGKPVDEITKLFGVLECL
>Ty1-GAG__REXdb_ID362
IGNCINPEITAGLPPTEDSKIIWDSIREMYGKLDRAKENSLHQALSELKQGNTSVTTCFN
RLSALWNELEAAEEKLERSESTLQQYKAMKDREKATRFLLTL
>Ty1-GAG__REXdb_ID4212
LYCALSPTEYNRISSCVTAKEVWDRLHITYEGTDRVKETRINILLGQYESFKMKPGESIT
DMFSRFTDIVNGLENQGQKISDPMKVNKLLRGL
>Ty1-GAG__REXdb_ID363
ISGAISENILSLIIGLNTAYEVWQALLNRFTQKSVAKEFELRGKLQACQKREQTLSAYLR
EYKSICDQLNAIGKPVDEITKLFGILEGL
>Ty1-GAG__REXdb_ID4213
LYCALSPTEYNRISSCVTAKEVWDRLHITYEGTDRVKETRINILLGQYESFKMKPGESIT
DMFSRFTDIVNGLENQGQKISDPMKVNKLLRGL
>Ty1-GAG__REXdb_ID3160
IQQALSETVFPRIIGARTAKEAWDILREEFQxSEKVRTIRLQTLRRDFENSKMKNYETVQ
EYCGKLKELVNQMRAYGDGITDQRVVEKILVSL
>Ty1-GAG__REXdb_ID2769
MKRSIHEHLKSGLPADCNARQMMEALMARNRVSPNAEIGTHMQTLFTMKYDGSGGVRDYV
LRMVDLQTKLQVLNVEISTACIVHQALNTL
>Ty1-GAG__REXdb_ID364
ISGAVTENILSLIIGLETSAEVWQTLLKRFTQKSIAREFELRGKLQTCHKHEQTLADYLR
EYKSICDQLNAIGKPVDDITKMFGVLEGL
>Ty1-GAG__REXdb_ID4214
LYCALSPTEYNRISSCDTAKEVWDRLHITYEGTDRVKETKINILLGQYEAFKMKQGESIT
DMFSRFTDIVNGLENQGQKISDPMKVNKLLRGL
>Ty1-GAG__REXdb_ID2770
IRAKISPSIRGSVAQHGNAKALLEAIDAQFESSEKSHAMTLIMKFSSLKLTSVRGVREHI
MQMRNIAAQLKNLEVEISESFIVYYILNTL
>Ty1-GAG__REXdb_ID4215
LYCALSPTEYNIISSCVTVKEVWDRLHITYEGTNRVKETRINILLGQYEAFKMKSRQSIT
DMFSRFTEIVNGLENQGQPISDPMKVNKLLRGL
>Ty1-GAG__REXdb_ID4216
LYCALSPTEYNRISSCGTAKEVWDRLHITYEGTDRVKETRINILLGQYEAFRMKPGESIS
DMFSRFTDIVNGLENQGQPTSDPMKVNKLLCGL
>Ty1-GAG__REXdb_ID365
IGNCLSPEVVAGLPPTEDAQRMWENIKEMYGKLDRAKKISLMQELSNLKQGNMTITACFN
KLSSLWNELEAMEEKLEGPESTLTQYRSIKEREKATRFLLIL
>Ty1-GAG__REXdb_ID4217
LYCALSPTEYNRISSCGTTKEVWDRLHITYEGTDRVKETRINILLGQYEAFRMKPGESIS
DMFSRFTDIVNGLENQGQPTSDPMKVNKLLRGL
>Ty1-GAG__REXdb_ID4218
LYCALSPTEYNRISSCGTAKEVWDRLHITYEGIDRVNETRINILLGQYEAFRMKPGELIS
DMFSRFTDIVNGLENQGQPTSDPMKVNKLLRGL
>Ty1-GAG__REXdb_ID366
IGNCISPEIAAGLPPTEDSKIFWDNIREMYGKLDRARIFSLHQALTELKQGNTSVTTCFN
KLSGLWNELEAAEEKLIGPETTIQQYKAIKDREKATRFLLIL
>Ty1-GAG__REXdb_ID2771
MKRSIQEYLKSGLPADCNAKQMMEALMARNRVSPNAEIGTHMQTLFTMKYNGSGGVRDYV
LRMVDLQTKLQVLNVEIPTACIVHQSLNTV
>Ty1-GAG__REXdb_ID2772
LLSSMENDVMREFRRFDNAKEMWEALAARFGHTSVTRLRQLTIRFDSYKKPHGQTMKQHL
RKMSNMITELRDAGHVLTDEQQVQAVIRSL
>Ty1-GAG__REXdb_ID3161
FFQAIDRSILETILCKDTSKEIWDSMKKKYQGSARVKRQQLQTFRSEFEMLRMKSGETIT
DFFSRTMAIVNKMRIHGDKTEDVIIVEKILRSL
>Ty1-GAG__REXdb_ID368
LSGAVSKDILSLIIGLETSYEVWQTLLNRFTQKSIAREFELRGKLQVCxKHDRALSVYLR
EYKSICDQLNAIGKPVDEITKMFGVLEGL
>Ty1-GAG__REXdb_ID2773
LLSSMENDVMQEFQRFDNAKEMWEALAARFGHTSVTRLRQLTIRFDSYKKPHGxTMKQHL
RKMSNMITELKDAGHVLTDEQQVQAVIRSL
>Ty1-GAG__REXdb_ID369
ISGAVSENILSLIIGLETSYEVWxTLLNRFTQKSVAKEFELRGKLQACQKRDRSLNVYLR
EFKSICDQLNAIGKPVDEITKMFGVLEGL
>Ty1-GAG__REXdb_ID367
IGNCLAPDVAAGLPPTEDPKQYWDNLQEMYGKSDRARLFSLTQALTELKQGNLSVTACFN
RLSGPWNEIEAVEDKLEGPEATLRQYHAIKEKGKATRFLLTL
>Ty1-GAG__REXdb_ID4683
ILNTLFDRLYDLFIEMKSAREIWNALEFKYKAEEQGTNKYLIAKYFDFKFIDTKPLLEQV
HELQVIVNKIRAVKIDIPEAFQVGAIIAKL
>Ty1-GAG__REXdb_ID370
IGNCISPEVAAGLPPTEDSKTIWDNIKQMYGKLDRARIFSLLQELSDLKQGNMTVTACYN
KLSSLWNDLEAAEERLEGPEETLAQYRSMKEREKATRFLLIL
>Ty1-GAG__REXdb_ID4220
LYCALSPTEYNRISSCGTSKEVWDRLHITYEGTYRVKETRINILLGQYEAFRMKPGESIS
DMFSRFTDIVNGLENQGQPTSDPMKVNKLLRGL
>Ty1-GAG__REXdb_ID4219
LYYALSLTEYNIISYCVTAKEVWDRLHITYEETDRVKETRINILLGQYEAFKMKSGESIT
DMFSRFTEIVNGLENQGQPIFDSMKINKLLRGL
>Ty1-GAG__REXdb_ID4221
LYCALSPTEYNIISSCVTAKEVWDRLHITYEGTDxVKETRINILLGQYEAFKMKPGESII
DMFSRFIDIVNGFENQGQTISDPMKVNKLLRGL
>Ty1-GAG__REXdb_ID371
LWDSMDPAISDTCMFLKTAKEIWDSIRRTYSKARDAAQVYEIKVKTSATKQGSKTVTEYV
NSLQNLWQELDHYRVFEMKCADDAATLKTFIEKDRVYDFLAGL
>Ty1-GAG__REXdb_ID4222
LYCALSPTEYNIISSCVTAKEVWDILHITYEGTDRVKETRVNILLGQYEAFKMESGEFIT
DMFSRFTEIVNGFENQGQPIYDPMKVNKLLRGL
>Ty1-GAG__REXdb_ID4223
LYCALSPTEYNRISSCVTAKEVxDRLHITYEGTDRVKETRINILLSQYEAFKMKPGEFIT
DMFSRFTDIVNGLENQEQTISDPMKVNKLLREL
>Ty1-GAG__REXdb_ID4224
LYCALSPTEYNRISSCDTAKEVWDRLHITYEGTDRVKETRINILLGQYEAFKMKQGESIT
DMFSRFTDIVNGLENQGQKISDPMKVNKLLRGL
>Ty1-GAG__REXdb_ID4225
LYCALSPTEYNIISSCVTAKEVWDRLHITYEGTDRVKETRINILLGQYEAFKMRPxESIT
DMFSRFTEIVNGLENxGQPISNPMKVNKLLRGL
>Ty1-GAG__REXdb_ID4226
LYCALSPTEYNRISSCDTAKEVWDRLHITYEGTDRVKETRINILLGQYEAFKMKQGESIT
DMFSRFTDIVNGLENQGQKISDPMKVNKLLRGL
>Ty1-GAG__REXdb_ID4227
LYYALSPTEYNRISSCVTAKKVWDRLNITYEGTDQVKETRINILLGQYEVFKMKTxESIT
DMFSRFTEIVNGLENQGQPNSNPMKVNKLLRGL
>Ty1-GAG__REXdb_ID2775
LLSSMENDVMxEFRRFDNAKEMWEALAARFGHTSVTRLRQLTIRFDSYKKPHGQTMKQHI
RKMSNMITELKDAGHVLTDEQQVQAVIRSL
>Ty1-GAG__REXdb_ID2418
IRRHLHESLQTQYLSVRDPHILWRRLKDRYDHTKKVILPQAQYDWQNLRLQDFKSVSDYN
SALLDIVSRLELCGIKLTDAELLEKTFYTF
>Ty1-GAG__REXdb_ID372
LWNSMEPSIAANVMFHTTAKGVWDDLMESYSQDKNMSRVYELYEKILNFKQGDKSLGEYY
SALKGMWEELNLYQPITTDLERLKTQRAEFQVAKFLSSL
>Ty1-GAG__REXdb_ID2776
MRMTVANNLKTSFPKTNNAKEFMKFLEECSQTTDKSLAGTLMSTLTTMKYDGSRTMHEHI
LEMTNLAAKLRTLxMNVDEYFLVQFILNSL
>Ty1-GAG__REXdb_ID373
IGNTLAPEVAAGLPPTEDSKQIXDDIKEMYGWLDRARLFNITQNLTELKQGNLSITACFN
RLSSLWNELKLAEERLEGLESTLRXYKEIREREKATRFLLIL
>Ty1-GAG__REXdb_ID2777
LLSSMENDVMREFRRFDNAKEMWEALAARFGHTSVTRLRQLTIRFDSYKKPHGQTMKQHL
RKMSNMITELKDAGHVLTDEQQVQAVIRSL
>Ty1-GAG__REXdb_ID5132
IRLNLSDEALRYVAEIESAPEVWLKLQSIYMTKSLTNKLFLKKRLYSLQMSEGGDLLEHL
NVFNKMISELTSLEVKFEDEDIVLLLPASL
>Ty1-GAG__REXdb_ID1873
MLASMNNELQKKYESMEDAGSIILHLKEYFDENGRTSRYEISKALYRMRMAEGSSVNDHA
LKMIWHIEELARLNLVMDNELAVDLILQSL
>Ty1-GAG__REXdb_ID374
ISGAISEDILSLIIGLNTAYELWQALLNRFTQKSVAKEFELRGKLQACQKRDRALSTYLR
EYKTICDQLNAIGKPVDEITKLFGILEGL
>Ty1-GAG__REXdb_ID4228
LYCALSPTEYNRISSCGTAKEVWDRLHITYEGTDRVKETRINILLGQYEAFRMKPGESIS
DMFSRFTDIVNGLENQGQPTSDPMKVNKLLHGL
>Ty1-GAG__REXdb_ID2778
LLSSMENDVMLEFRRFDNAKEMWEALAARFGHTSVTRLRxLTIRFDSYKKPHGQTMKQHL
RKMSNMITELRDAGHVLTDEQQVQAVIRSL
>Ty1-GAG__REXdb_ID375
ISNYINPKITVGLPPTEDSKIIWDSIREMYGKLDRAKKISLHQALSELKQGNTSVTTCFN
RLSALWNELEAAEEKLEGSESTLQXYKAMKDREKVTRFLLIL
>Ty1-GAG__REXdb_ID5133
IRLGLTKKTGYHIAKAKTAKEAMDILTNIFEKPSTSNQVFLLKKPVNMKLSDRGSVAEHI
NSFTQVTSQLESAGINLYMKLQALLFLCSL
>Ty1-GAG__REXdb_ID2779
LLSSMENDVMREFRRFDNAKEMWEALAARFSHTSVTRLRQLTIRFDSYKKPHGQTMKQHL
RKMSNMITELRDAGHVLTDEQQVQAVIRSL
>Ty1-GAG__REXdb_ID2780
LLSSMENDVMREFRRFDNAKEMWEALAARFGHTSVTRLRQLTIMFDSYKKPHGQTMKQHL
RKMSNMITELKDAGHVLTDEQQVQAVIRSL
>Ty1-GAG__REXdb_ID4229
LYCALSPTKYNRIFSCVTAKEVWDRLHITYEGTDRVKETRINILLGQYESFKMKSGESIT
DMFSRFTEIVNGLENQGQPISDPMKVNKLLRGL
>Ty1-GAG__REXdb_ID4230
LYCALSPTKYNRISSYVTAKEVWDILHITYEGTDRVKETRINILLIQYEAFKMKxGESIT
DMFSRFTEIVNGLENQGQPISDPMKVNKLLRGL
>Ty1-GAG__REXdb_ID2781
LLSSMENDVMREFRRFDNAKEMWEALAARFGHTSVTRLRQLTIRFDSYKKPHGQTMKQHL
RKMSNMINELKDAGHVLTDEQQVQAVIRSL
>Ty1-GAG__REXdb_ID4231
LYCALSPTEYNIISFCGTAKEVWDRLHNTYEGTDRVKETRINILLGQYEAFRMKPGESIS
DMFSRFTDIVNGLENQGQPTSDPIKVNKLLRGL
>Ty1-GAG__REXdb_ID377
ISGAVSENILSLIIGLETSFEIWQTLINRFTQRSVAKEFELRGKLQACKKRDRSLSEYLR
EFKSICDQLNAIEKPVDDITRMFGVLEGL
>Ty1-GAG__REXdb_ID378
IGNWLAPDVAAGLPPTEDSKTFWANIREMYGRLDPAKIFTITQAISDLKQGNQSVTTCFN
RLSALWNELEAAEERLEGPEATLQQYRKIKQREKVTRFLLIL
>Ty1-GAG__REXdb_ID1874
MLASMNNELQKKYESMEDAGSIILHLKEYFDENGRTSRYEISKALYRMRMAEGSSINDHA
LKMIWHIEELARLNLVMDNELAVDLILQSL
>Ty1-GAG__REXdb_ID379
LWNSMEPSIAANVIFHTTAKGVWDDLMESYSQDTNMSRVYELYEKIFNFKQGDKSLGEYY
SALKGMWEELNLYQPITIDLERLKTQxAEFQVAKFLSGL
>Ty1-GAG__REXdb_ID4232
LYCALSPTEYNRISSCVTAKEVWDRLHITYEGTDRVKETRINILLGQYEAFRMKPGESIT
DMFSHFTDIVNGLENQGQPIFDPMKVNKLLRGL
>Ty1-GAG__REXdb_ID4233
LYCALSPTEYNRISSYDTAKEVWDRLHITYEGTDRVKETRINILLGQYKAFRMKPGESIT
DMFSCFTDIVNGLENQGQPISDPMKVNNLLRGL
>Ty1-GAG__REXdb_ID380
IGNCIKPEIAARLPPTEDSKIIWDSIREMYGKLDXAKKISLHQALSELKQGNTSVTMCFN
RLSAVWNELEATEEKLEGSESTLQQYKAMKDREKVTRFLLIL
>Ty1-GAG__REXdb_ID4234
FICALSPTEYNKISSCVTAKEVWDRLHITYEGTDRVKETRINILLGQYEAFKMRPGESIT
DMFSRFTEIVNGLENQGQPISDPMKVNKLLRGL
>Ty1-GAG__REXdb_ID381
ISGAVSENILSLIIGLDTAYELWQTLLNRFTQKSVAKEFELRGKLQACQKRDRTLSTYLR
EFKSVCDQLNAIGKPVDELTKLFGVLEGL
>Ty1-GAG__REXdb_ID5134
IRLGLMKKTGYHIAKAKTAKEAMDILTNIFKKPSTSNQVFLLKKLVNMKLSDRDSVAEHI
NSFTQVTSQLESAGINLDMKLQALLFLCSL
>Ty1-GAG__REXdb_ID4235
LYCILSPTEYNRISSCDTAKEVWDRLHITYEGTDRVKETRINILLSQYEAFRMKPRESIT
DMFSHFTEIVNGLENQGQPISDPMKVNKLLSEL
>Ty1-GAG__REXdb_ID4236
LYCALSPTEYNKISSCVTAKEFxDRLHITYEGTDRVKESRINILLGQYEAFKMKSGESIT
DMFSRFTEIVNGLENQGQPISDPMKVNKLLRGL
>Ty1-GAG__REXdb_ID382
IGNCISTEVAAGLPPTENPQKLWESIREMYGKLDQVKIFYLTQQISDLKQGNSTVDGIYN
KLSALWNELEAVEEKFNWPEQIQxxYRSMREREKATRFLLIL
>Ty1-GAG__REXdb_ID4237
LYCALSPTEYNRISSCVTAKEVWDRLHITYEGTDRVKETRINILLGQYESFKMKPGESIT
DMFSRFTDIVNGLENQGQKISDPMKVNKLLRGL
>Ty1-GAG__REXdb_ID383
IGNYLAPEVAAGLPPTEDSKTIWDAIREMYGKLDRAKLFSLTQAMSDLKQGNQSVTTCFN
RLSALWNELEAAEERPRGTEGNPKTYRAIRDREKSTXFLLIL
>Ty1-GAG__REXdb_ID384
IGNCISPEVSAGLPPIEDAKNMWENIKEMYGKLDQAKISTLMLELSELKQGNMTVTACFN
KLSSLWNNLEVAKEKLEGPESTIKQYRSIKDREKATRFLLIL
>Ty1-GAG__REXdb_ID2782
LLSSMENDVMREFRRFDNAKEMWEALAARFGHTSVTRLRQLTIRFDSYKKPYGQTMKQHL
RKMSNMITELKDAGHVLTDEQQVQAVIRSL
>Ty1-GAG__REXdb_ID385
ITGSVSEDVLGLIIGIESAFEVWNTLCNRFTQRSVAKEFELRGKLQSCQKHNRPLTEYLR
EFKLICDQLNAIGKPVDEITKVFGVLEGL
>Ty1-GAG__REXdb_ID4238
LYCALSPTEYNRISSCDTAKEVWDRLHITYEGTDRVKETRINILLGQYEAFRMKPGESIT
DMFSRFTDIVNGLENQGQPISDPMKVNKLLRGL
>Ty1-GAG__REXdb_ID2783
LVSCMQDDLMCEFESYDKAQTMWVALKDKFGGTFATKLRRLTIKFDTFRKRPNITMRQHL
REMSNMIRELKSAGHSLTDEQQVQAIIRSL
>Ty1-GAG__REXdb_ID4239
LYCALSPTEYNRISSCGTAKEVWDRLHITYEGTDRVKETRINILLGQYEAFRMKPGESIS
DMFSRFTDIVNGLENQGQPTSDPMKVNKLLRGL
>Ty1-GAG__REXdb_ID4240
LYCALSPTEYNRISSCGTAKEVWDRLHITYEGTDRMKETRINILLGQYEAFRMKPGESIS
DMFSRFTDIVNGLENQGQPTSDPMKVKKLLRGL
>Ty1-GAG__REXdb_ID4241
LYCALSPTEYNRISSCGTAKEVWDRLHITYEGTDRVKETRINILLGQYEAFRMKPGESIS
DMFSRFTDIVNGLENQGQPTSDPMKVNKLLRGL
>Ty1-GAG__REXdb_ID4242
LYCALSPTEYNRISSCGTAKEVWDRLHITYEGTDRVKETRINILLGQYEAFRMKPRESIS
DMFSRFIDIVNGLENQGxPTSDPIKVNKLLRGL
>Ty1-GAG__REXdb_ID2784
LLSSMENDVMREFRRFDNAKEMWEALAARFGHTSVTRLRQLTIRFDSYKKPHGxTMKQHL
RKMSNMITELRDAGYVLTDEQQVQAVIRSL
>Ty1-GAG__REXdb_ID4243
LYCALSPTEYNRISSCVTAKEIWDRLHITYEGTDRVKETRINILLGQYEAFKMKLGESIT
DMFSRFTDIVNGLENQGHKISDPMKVNKLLRGL
>Ty1-GAG__REXdb_ID386
IGNCISPDVAAGLPPTEDSKKMWENIKEMYRKLDQAKICLLMQELSEFKQGNLTVTACYN
KLSSLWNELEATEEKLKGPAETLEQYRSIKEREKITRFLLIL
>Ty1-GAG__REXdb_ID387
IGNCVSTDVAAGLPPTEDSKTMWDNIKEMYGKLDRAKKFCLMQELTDLKQGNMSVTAIYN
KLSSLWNELEATEEKLEGPPKTLRQYKSIKEREKSTRFLLIL
>Ty1-GAG__REXdb_ID4244
LYCALSSTEYNRISSCGTAKEVWDRLYITYEGTDRVKETRINILLGQYEAFRMKPGESIS
DMFSRFTDIVNGLENQGQPTFDPMKVNKLLRGL
>Ty1-GAG__REXdb_ID4245
LYCALSPTEYNKISSCVTAKEVWDRLHITYEGTDRVKETRINILLGQYEAFKMRLGESIT
DMFSRFTEIVNGLENQxQSISDPMKVNKLLRGL
>Ty1-GAG__REXdb_ID388
INGAVSENILSLIIGLETSFEVWQTLINRFTQRSVAKEFELRGKLQTCRKRDRPLSEYLR
EFKSICDQLNAIGKPVDDITRMFRVLEGL
>Ty1-GAG__REXdb_ID4246
LYCALSPIEYNRISSCVTAKEVWDRLHITYEGTDRVKETRINILLGQYEAFKMKSGESIT
DMFSRFTEIVNGLENQGQPISDPMKVNKLLRGL
>Ty1-GAG__REXdb_ID2786
LLSSMENDVMREFRRFDNAKEMWEALAARFGHTSVTRLRQLTIRFDSYKKPHGQTMKQHL
RKMSNMITELRDAGHVLTDEQQVQAVIRSL
>Ty1-GAG__REXdb_ID389
IGNCINPEIATGLTPTEDSKTIWDSIREMYGKLDRAKFFSLHQALSELKQGNISVTTCFN
RLSALWNELEATEEKLEGPEPTLQQYKAMKDREKATRFLLIL
>Ty1-GAG__REXdb_ID2787
IRAQISPSICGSVAQHSNAKALLEAIDAQFESSEKAHAMTLIMKFSSLKLTSVRGVREHI
MQMRNIATQLKNLEVEISESFLVYYILNTF
>Ty1-GAG__REXdb_ID3162
LFQAIDRSILEKILCKDTSKEIWDSMKKKYQGSARAKKQQLQMLRSEFEMLRMKSGETIT
DFFSRTMEIVNKMRIHGDKTEDVIIVEKILxSL
>Ty1-GAG__REXdb_ID4247
LYCALSPTEYNRISSCGTAKEVWDRLHITYEGTDRVKETRINILLGQYEAFRMKPGESIS
DMFSRFTDIVNGLENQGQPTFDPMKVNKLLRGL
>Ty1-GAG__REXdb_ID4248
LYCALSSTEYNRISYCVTAKEVWDRLHITYEGNDRVKETRINILLGQYEAFKMRPGESII
DMFSHFTxIVNGLENQGQPISDPMKVNKLLRGL
>Ty1-GAG__REXdb_ID3163
IQQALSETVFPRIIGARTAKEAWDILQEEFQGSEKVHTIRLQTLRRDFENSEMKNYETIQ
EYCGKLKELVNQMRAYGDGITDQRVVEKILVSL
>Ty1-GAG__REXdb_ID5135
IRLGLTKKTGYHIAKAKTAKEAMDILTNIFEKPQIFxRIFLKKPSTSNQVFLLKKLVNMK
LSDRGSVAEHINSFTxVTGQLESAGINLDMKFRALLFLCSL
>Ty1-GAG__REXdb_ID4249
LYYALSPTQYNRISSCVTAKEVWDRLHITYEGTDRVKETRINILLGQYEAFKMKSGESIT
DMFSRFTEIVNGLENxGxPISDPMKVNKLLRGL
>Ty1-GAG__REXdb_ID4250
LYCALSPTEYNRISSCDTAKEVWDRLHITYEGTDRVKETRINILLGQYEAFRMKPGESIT
DMFSRFTDIVNGLENQGQPISDPMKVNKLLRGL
>Ty1-GAG__REXdb_ID2788
LLSSMDNDFMREFRRFDNAKEMWEALAARFGHTLVTRLRQFTIRFDSYKKPHGQTMKQHL
RKMSNMINELKDTGHILTDEQQVQAVIRSL
>Ty1-GAG__REXdb_ID2789
LLSSMENDVMxEFRRFDNAKEMWEALAARFGHTSVTRLRQLTIRFDSYKKPHGQTMKQHL
RKMSNMITELRDAGHVLTDEQQVQAVIRSL
>Ty1-GAG__REXdb_ID4251
LYCALSPTEYNRISSCGTAKEVWDRLHITYEGTDRVKETRINILLGQYEAFRMKPGESIS
DMFSRFTDIVNGLENQGQPTSDPMKVNKLLCGL
>Ty1-GAG__REXdb_ID390
IDNCISPEVAAGLPPTEDSKTIWDNIKXMYGKLDRARIFSLLQELSDLKQGNMTAAACYN
KLSSLWNDLEAAEERLEGPEATLAQYRSIKEREKATXFLLIL
>Ty1-GAG__REXdb_ID4252
LYCALSPTEYNRISSCVTAKEVxDILHITYEGTDRVKETRINILLSQYEAFKMKPGESIT
DMFSRFTDIVNGLENQGQTISDPMKVNKLLRGL
>Ty1-GAG__REXdb_ID391
IANCITSEVAAGLPSMEDSKQMWENIKEMYGKLDQVKIFSLTQQISDLKQGNMIVAAIFN
KLFGLWNELEAAEEKFDWPEPILHQYKRMRDREKVTTFLLIL
>Ty1-GAG__REXdb_ID4253
LYCALSPTEYNRISYCVTAKEVxDRLHITYEGTDRVKETRINIRLDQYEAFKMKPGESIT
DMFSRFTDIVNGLENQGQPISDPMKVNKLLRGL
>Ty1-GAG__REXdb_ID4254
LYCALSPTEYNRISSCETAKEVWDRLHITYEGTDRVKETRINILLGQYEAFKMKQGESIT
DMFSRFTDIVNGLENQGQKISDPMKVNKLLRGL
>Ty1-GAG__REXdb_ID4255
LYCALSPTEYNRISSCVTAKEVWDRLHITYEGTDRVKETRINILLGQYEAFKMKPKESIT
DMFSRFTDIVNGLENQGQTISDPMKVNKLLRGL
>Ty1-GAG__REXdb_ID4256
LYCALSPTEYNRISSCGTAKEVWDRLHITYEGTDRVKETRINILLGQYEAFRMKPEESIS
DMFSCFTDIVNGLENQGQPTSDPMKVNKLLRGL
>Ty1-GAG__REXdb_ID392
IGNCISPEVAAGFPPAEDAKTMWENIREMYGKMDQAKVFNLMQEISELKQGNSTVTACFN
RLSSLLNQLEAVEERLEGPESTLKQYKKIKEREKATRFLLIL
>Ty1-GAG__REXdb_ID4257
NKKTLPKKKYNRISSCFTAKEVWDRLHITYEGTDRVKETRINIFLGQYEAFKMKTGESIT
DMFSRFTEIVNGLENQGQPISDLMKINKLLCGL
>Ty1-GAG__REXdb_ID4258
LYCALSPTEYNRISSCVTAKEVWDRLHITYEGTDRVKETRINILLGQYESFKMKPGESIT
DMFSRFTDIVNGLENQGQKISDPMKVNKLLRGL
>Ty1-GAG__REXdb_ID4259
LYCALSPTEYNRISSCVTAKEVWDRLYITYEGTDRVKETRINILLGQYEAFKMKPGESII
DMFSRFTDIVNGLENQGQPISDPMKVNKLLRGL
>Ty1-GAG__REXdb_ID2790
MRMTVAKNLKTSLPKTNNANEFMKFVEERSQTADKSLAGTLMSTLTNMKYDGSHTMHEHI
LEMTDLAAKLRTLGMNVDEYFLVxFILNSL
>Ty1-GAG__REXdb_ID393
LWDSMDLAISDTCMFLKTAKEIWDSIRRTYSKARDAAQVYEIKVKTSATKQGSKTVTEYA
NSLQNLWQELDHYRVFEMKCADDAATLKTFIEKDRVYDFLACL
>Ty1-GAG__REXdb_ID4260
LYCALSPTEYNRISSCGTAKEVWDRLHITYEGTDRVKETRINILLGQYEAFRMKPGESIS
DMFSRFTDIVNGLENQGQPTSDPMKVNKLLRGL
>Ty1-GAG__REXdb_ID4261
LYCALSPTEYNRISSCGTAKEVWDRLHITYEGTDRVKETRINILLGQYEAFRMKPGESIS
DMFSRFTDIVNGLENQGQLTYDPMKVNKLLCGL
>Ty1-GAG__REXdb_ID5136
IRLGLTKKTRYHIAKAKTAKEAMDILTNIFEKPSTSNQVFLLKKLVNMKLSDRGSVAEHI
NSFTQVTGQLESASINLDMKLQALLFLCSL
>Ty1-GAG__REXdb_ID2791
VRAKISPSIRGSITQNSNAKALSEAIDAQFESSEKAHAMTLIMKFSSLKLTSVRGVREHI
MQMRNIAAQLKNLEVEISESFLVYYILNTL
>Ty1-GAG__REXdb_ID4262
LYCALSPTEYNRISSCVTAKEVWDRLHITYEGTDRVKETRINILLGQYEAFKMKPGESIT
DIFSRFTEIVNGLENQSQPISDPMNVNKLLRGL
>Ty1-GAG__REXdb_ID394
MLNSMESNIVDMVTHIDTVRELWEYLNVLYSGQDNLSRIYELSQEFYRFERKGHSITxCF
ADFKRLYEELNAVLSISTDVQQMQRQREQLAVMGFLGCL
>Ty1-GAG__REXdb_ID4263
LYYALLPLEYNRISSCVTAKEVWDRLHITYEGTDRVKETRINILLGQYEAFKMKSGEFIT
DMFSRFTEIVNGLENQGQPISDPMKVNKLLRGL
>Ty1-GAG__REXdb_ID2792
LLSSMENDVMREFWRFDNAKEMWEALAARFGHTSVTRLRQLTIRFDSYKKPHGQTMKQHL
RKMSNMITELKDDGHVLTDEQQVQVVIRSL
>Ty1-GAG__REXdb_ID4264
LYCALSPTEYNRISSCVTAKEVWDRLHITYEGTDRVKETRINILLGQYESFKMKPGESIT
DMFSRFTDIVNGLENQGQKISDPMKVNKLLRGL
>Ty1-GAG__REXdb_ID395
ISGAVSENILSLIIGLNTAYELWQTLLNRFTQKSVAKEFELRGKLQACQKRDRSLSTYLR
EFKSVCDQLNAIGKPVDELTKLFGILEGL
>Ty1-GAG__REXdb_ID396
IGNCIAPEVVTRLLPTEDDSKKMWKNIQEMYEKLDQVKKISLTQxISDLKQGNMIIATVY
NKLSTLWNEFEATEEKFDWLNHIQQRYKKMREREKAMRFLLIL
>Ty1-GAG__REXdb_ID397
IGNCISSEVAAGLPPTEDAKNMWDNIKEMYRRLDQAKIFNLMQELNDLKQGNMTVTACFN
RLSSLWNNLEAAEERLEGPESTIKQYRSIKDREKATRFLLIL
>Ty1-GAG__REXdb_ID4265
LYCALSPTEYNRISSCVTAKEVWDRLHITYEGTDRVKETRINILLGQYESFKMKPGESIT
DMFSRFTDIVNGLENQGQKISDPMKVNKLLRGL
>Ty1-GAG__REXdb_ID5137
IRQWIDDSVFHHVAQETRADTLWKKLQDLYERKTPQNKALLVKRLVNLRYKEGSNMVEHL
SEFQDVVNQLTNLEIDLGDELQSCLLLGTL
>Ty1-GAG__REXdb_ID2793
LLSSMENDVMREFRRFDNAKEMWEALAARIGHTSVTRLRQLTIRFDSYKKSHGQTMKQHL
RKMSNMINELKDAGHVLTNEQxVQAVIRSL
>Ty1-GAG__REXdb_ID398
IGNCVSPDVAAGLPPTEDSKTMWDNKKEMYRKLDRAKIFCLMQELTDLKQGNMSVTAVYN
KLSSLWNELEATEEKLEGPPETLRQYKSMKEREKSTRFLLIL
>Ty1-GAG__REXdb_ID4266
LYCALSPTEYNRISSCVTAKEVWDRLHITYEGTDRVKETRINILLGQYEAFRMKPGESIT
DMFSCFTDIVNGIGNQGQPIYDPMKVNKLLRGL
>Ty1-GAG__REXdb_ID399
IGNCVSPEITTGLPPTEDSKTFWDNIREMYGKLDRAKKFSLHQALSELKQGNTSVTTCFN
KLSALWNELEAAEEKLNGPEATLQQYKEMRDREKATRFLLIL
>Ty1-GAG__REXdb_ID400
ISGAVSENILGLIIGLETSCEVWQTLLNRFTQKSVAREFELRGKLQACQKRSRPLSEYLR
EYKLICDQLNAIGKPLDEITKVFGVLEGL
>Ty1-GAG__REXdb_ID401
IGNCLTPEVAAGLPPTEDAKGIWENIREMYGKLDRAKIFSITQALSELRQGNLSISTVFN
KLSALWNELEMAEEKLEGPEATLAQYRAIREREKVTRFLLIL
>Ty1-GAG__REXdb_ID4267
LYCALSPTEYNRISSCDTAKEVWDRLHITYEGTDRVKETRINILLGQYEAFKMKQGESIT
DMFSRFTDIVNGLENQGQKISDPMKVNKLLRGL
>Ty1-GAG__REXdb_ID3164
LYAAVSPTIFTRIMRCDSAKAIWDFLKDEYEGDEKIRGMKVLNLLREFERQQMKDSESVK
EYSDRLVGIAEKIRVLGTDLKDERLVQKILVSL
>Ty1-GAG__REXdb_ID402
IGNYINLEIAAELPPTEDSKIIWDSIREMYGKLDRAKKISLHQALSELKQGNTSVTTCFN
RLSALWNELEAAEEKLEGSESTLQQYKAMKDREKAARFLLIL
>Ty1-GAG__REXdb_ID4268
LYCALSPTEYNRISSCGTAKEVWDRLHITYEGTDRVKETRINILLDQYEAFRMKPGESIS
DMFSRFTDIVNGLENQGQPTSDPMKVNKLLRGL
>Ty1-GAG__REXdb_ID403
FGNCISPKVMAGLPPAEDSKAMWENIKQMXGKLDRARIFSLLQELSELKQENMTITACYN
KLSSLWNDLKASXEKLEGPEERLAQYRSIKEREKVTRFLLIL
>Ty1-GAG__REXdb_ID404
LSGSVSEHILSLIIGVETSYEVWQTLLNRFTQKSIAREFELRGKLQACQKHDRTLSVYLR
EYKSICDQLNAIGKPVDEITKMFGVLEGL
>Ty1-GAG__REXdb_ID4269
LYCALSPTKYNRISSCVTSKEVWDRLHITYEGTDRVKETRINILLDQYEAFRMKPEESIT
DMFNRFTDIVNGLENQGQPISDLMKVNKLLRGL
>Ty1-GAG__REXdb_ID405
ISGAVTENILSLIIGLETSFEVWQSLLKRFTQKSIAKEFELRGKLQSCxKLDQTLSTYLR
EYKSICDQLNAIGKPVDEITKIFGILEGL
>Ty1-GAG__REXdb_ID2794
LLSSMENDVMREFRRFDNAKEMWKALAARFGHTSVTRLRQLTIRFDFYKKPHGQTMKQHF
RKMSNMINELKDAGHVLTDDQQVQAVICSL
>Ty1-GAG__REXdb_ID4270
LYCALSPTEYNRISSCGTAKEVWDRLHITYEGTDRVKETRINILLGQYEAFRMKPGESIS
DMFSRFTDIVNGLENQGQPTSDPMKVNKVLRGL
>Ty1-GAG__REXdb_ID4271
LYCALSPTEYNRISSCVTSKEVWDRLHITYEGTDRVKETKINILLGQYESFKMKSGESIN
DMFSRFTEIVNGLENQGQPIFDPMKVNKLLRGL
>Ty1-GAG__REXdb_ID5138
IQQWIDDSVFHHVAQETRADTWWKKLQDLYERKTQQNKALLVKRLVNLRYKEGNNMAEHL
SEFQDVVNQLTNLEIDLGDELQSCLLLGTL
>Ty1-GAG__REXdb_ID4272
LYCALSLTEYNRIYSCDTAKEVWDRLHITYEGTDRVKETRINILLGQYEAFRMKSGESIT
NMFSRFTNIVNGFENQGQPISDPVKVNKLLRGL
>Ty1-GAG__REXdb_ID2795
IRAKISPSIRGSVAQHGNAKALLEAIDVQFESSEKVHAMTLIMKFSSLKLTSVRGVREHI
MQMRNIAAQLKNLEVEISESFLVYYILNTL
>Ty1-GAG__REXdb_ID2796
MxMTVANNLKTSLPKTNNAKEFMKFVEERSQTADKSLAGTLMSTLTTMxYDGSRTMHEHI
LEMTNLAAKxRTLGMNVDEYFLVQFILNSL
>Ty1-GAG__REXdb_ID4273
LYCALSPTEYNRISSYVTAKEVWDRLHITYEGTDRVKETRINILLGQYEAFKMKPGESIT
DMFSRFTDIVNGLENQGQPISDPMKVNKLLRGL
>Ty1-GAG__REXdb_ID4274
LYCALSPTEYNRISSCGTAKEVWDRLHITYEGTDRVKETRINILLGQYEAFRMKPGESIS
DMFSRFTDIVNGLENQGQPTSDPMKVNKLLRGL
>Ty1-GAG__REXdb_ID4275
LYCALSPTEYNRISSCVTAKEVWDRLHITYEGTDRVKETRINILLGQYEAFKMKPGESIT
DMFSRFTDIVNGLENQGQKISDPMKVNKLLRGL
>Ty1-GAG__REXdb_ID4276
LYCALSPTEYNRISSCVTTKEVWDRLHITYEGTDRVKETRINIILGxYEAFRIKPGESII
DMFSRFTDIVNGLENQGQPISDPMKVNKLLRGL
>Ty1-GAG__REXdb_ID2797
LLSSMENDVMREFRRFDNAKEMWEALAARFGHTSVTRLRQLTIRFDSYKKPHGQTMKQHL
RKMSNMINELKDAGHVLTDExxVQAMIRSL
>Ty1-GAG__REXdb_ID4277
LYCALSPTEYNRISSCVTAKEVWDRLHITYEGTDRVKETRINILLGQYEAFRMKPGESIT
DMFSRFTDIVNGLENQGQPIFDPMKVNKLLHGL
>Ty1-GAG__REXdb_ID4278
LYCALSPTEYNRISSCDTAKEVWDRLHITYEGTDRVKETRINILLGQYEAFKMKQGESIT
DMFSRFTGIVNGLENQGQKISDPMKVNKLLRGL
>Ty1-GAG__REXdb_ID3165
FFQTIDRSILETILCKETSKDNWDSMKKKYQGSVRVKRAQLQALRRDFETLAMKDGESVT
SYCTRTMEISNKMRFHGEKMDDVTIVEKILRSL
>Ty1-GAG__REXdb_ID3166
FFQAIDRPILETILCKETSKDIWDSMKKKYQGSVRVKREQLQALRKDFETLAMKDGESVN
SYCARTMEIINKMRFHGEKMDDVTIVEKILRSL
>Ty1-GAG__REXdb_ID406
IGNTLAPDVAAGLPPTEDSKQIWDSIREMYGQLDRARLFSITQSLTELKQGNLLVTACFN
RLSSLWNELESAKDRLQGPETTLRQYRDIREREKSTRFLLIL
>Ty1-GAG__REXdb_ID407
ISNCVSPDVAAGLPPTEDSKTMWDNIKEMYGKLDRAKFFCLMQELTDLKQGNMSVTAIYN
KLSSLWNELEATEEKLEGPPETLRQYKSIKEREKSTRFLLIL
>Ty1-GAG__REXdb_ID408
IGNCLTPDVAAGLPPTEDSKTIRANIREMYRRLDLAKLFTITQAISDLKQGNSSVAACFN
RLSALWNELEAAEERLEGPESTLQQYRAIKEREKVTCFLLIL
>Ty1-GAG__REXdb_ID4279
LYCALSPTEYNIISSCVTAKEVWDRLHITYEGTDRVKETRINILLGQYEAFKMKSGESIT
DMFSRFTDIVNGLENQVQPISDPMKVNKLLRGL
>Ty1-GAG__REXdb_ID5139
ILLNLSDEVLIEVAEEEDAAALWEKLQALYVKKGLNNRLYMLKRMFQFRYTEGTSIRSHL
DEFNKLMMDLKNVGKILDDEEQGMMLLASL
>Ty1-GAG__REXdb_ID3167
LYAAVSPTIFTRIMRCDSAKAIWDFLKDEYEGDEKIRGMKVLNLLREFERQQMKDSESVK
EYSDRLVGIAEKIRVLGTDLKNERLVQKILVSL
>Ty1-GAG__REXdb_ID409
ISGAVSENILSLIIGLETSYEVWQTLLNRFTQKSAAREFELRGKLQACQKHDRALSVYLR
EYKYICDQLNAIGKPVDDITKLFGVLEGL
>Ty1-GAG__REXdb_ID2799
MRMTVANNLKTSLPKTNNAKEFMKFVEERSQTADKSLAGTLMSTLTTMKYDGSRTMHEHI
LEMTNLAAKLRTLGMNVDEYFLVQFILNSL
>Ty1-GAG__REXdb_ID5140
IRLNLSNEALQYVAEIESALEVWLKLKNIYITKSLTNKLFLKKRLYSLQMSExGDLLEHL
NMFNKMISELTSLEVRFKDEDIVLLLLASL
>Ty1-GAG__REXdb_ID4280
LYCALSPTEYNRISSCGTTKEVWDRLHITYEGTDRVKETIINILLGQYEAFRMKPGESIS
DMFSRFTDIVNGLENQGQPTSDPMKVNKLLRGL
>Ty1-GAG__REXdb_ID4281
LYCALSPTEYNKISSCDTAKEVWDRLHITYEGTDRVKETRINILLGQYEAFRMKPGESIT
DMFSRFTDIVNGLENQGQPISDPMKVNKVLRGL
>Ty1-GAG__REXdb_ID4282
LYCALSSTEYNRISSCVTAKEVWDRLHITYEGTDRVKETRINILLGQYEAFGIKPGESIT
DMFSRFTDIVNGLENQGQPISDPMKVSKLLRGL
>Ty1-GAG__REXdb_ID4283
LYCALSPTEYNRISSCVTAKEVWDRLHITYEGTDRVKETRINILLGQYEAFRMKxGESIS
DMFSRFTDIVNGLENQGQPTSDPMKVNKLLRGL
>Ty1-GAG__REXdb_ID4284
LYCALSPTEYNRISSCVIAKEVWDILHITYEGTDQLNIIEYLLVLxQRKSGTYYISPRRN
RSSEDIVNGLENQGQPISDLMKVNKLLRGL
>Ty1-GAG__REXdb_ID1875
MLASMNNELQKKYESMEDAGSIILHLKEYFDENGRTSRYEISKALYRMRMAEGSSINDHA
LKMIWHIEELARLNLVMDNELAVDLILQSL
>Ty1-GAG__REXdb_ID4286
LYCALSSTEYNRISSCVTAKEVWDRLHITYEGTDRVKETRINILLGQYEAFKMKPGESIT
DMFSRFTDIVNGLENQGQKIYDPMKVNKLLRGL
>Ty1-GAG__REXdb_ID4287
LYCALSPTEYNRISSCVTSKEVWDRLHITYEGTDRVKETRINILLGQYEAFKMKSGESIT
DMFSRFTDIVNGLENQGQKISDPMKVNKLLRGL
>Ty1-GAG__REXdb_ID4288
LYCALSPTEYNRISSCGTAKEVWDKLHITYEGTYRVKETRINILLGQYEAFRMKPGESIS
DMFSHFTDIVNGLENQGQPTSDPMKVNKLLRGL
>Ty1-GAG__REXdb_ID411
IGNCVSLDVAAGLPPTEDSKTMRDNIKEMYGKLDQAKTFCLTxELTDLKQGNMSITTVYN
KLSSLRNELEAAEEKLEGPPKTLRQYRSMKEREKSTRFLLIL
>Ty1-GAG__REXdb_ID2800
LLSSMENDIMREFRRFDNAKEMWEALAARFGHTSVTRLRQLTIRFDSYKKPHGQTMKQHL
RKMSNMITELRDAGHVLTDEQQVQAVIRSL
>Ty1-GAG__REXdb_ID4289
LYCALSPTEYNRISSCGTAKEVWDRLHITYEGTDRVKETRINILLGQYEAFRMKPGESIS
DMFSRFTDIVNGLENQGQPTSDPMKVNKLLRGL
>Ty1-GAG__REXdb_ID2801
LMSCMQDDLMCEFESYNKAQAMWVALKDKFWGTSTTKLRRLTIKFDTFRKRPNVTMRQHL
REMSNMIRELKSAGHSLTDEQQVQAIIRSL
>Ty1-GAG__REXdb_ID412
IGNCVSPDVAAGLPPTEDSKKMWDNIKEMYGKLDRAKIFSLMQELGEFKQGNLTVMACYN
KLSLLWNELEATEEKLKGPAKTLEQYRSIKEREKTTRFLLIL
>Ty1-GAG__REXdb_ID3168
MYAAVSPTIFTRIMRCDSAKAIWDFLKDEYEGDEKIRGMKVLNLLREFERxQMKDSESVK
EYSDRLVGIAEKIRVLGTGLKDERLVQKILVSL
>Ty1-GAG__REXdb_ID413
LSGAISENILSLIIGLETSYEVWQTLLNRFTQKSIAREFELRGKLQACQKHDRTLSVYLR
EYKSICDQLNAIGKPVDEITKMFGVLEGL
>Ty1-GAG__REXdb_ID4290
LYCALSPIEYNRISSCVTAKEVWDRLHITYEGTDRVKETRINIFLGQYEAFKMKSGESIT
DMFSHFTDIVNGLENQGQLISDPMKVNKLLRGL
>Ty1-GAG__REXdb_ID4291
LYCALSPTEYNRISSCVTAKEVWDRLHITYEGTDRVKETRINILLGQYESFKMKPGESIT
DMFSRFTDIVNGLENQGQKISDPMKVNKLLRGL
>Ty1-GAG__REXdb_ID4292
LYCALSPIKYNRISSCVTAKEVWDRLHITYEGTDRVKETRINILLGQYEAFKMKPGESIT
DMFSRFTDIVNSFENQGQKISDPMKVNKLLRGL
>Ty1-GAG__REXdb_ID4293
LYCALSPTEYNRISSCGTAKEVWDRLHITYEGTDRVKETRINILLGQYEAFRMKQGESIS
DMFSRFTDIVNGLENQGQPTSDPMKVNKLLRGL
>Ty1-GAG__REXdb_ID414
IGNYINPEIAAGLPPTEDSKIIWDSIREIYGKLDRAKFFSLHQTLSVLKQGNTSVTTCFN
GLSALWNELEAAEEKLEGSESTLQQYKAIKDREKATRFLLIL
>Ty1-GAG__REXdb_ID4294
LYCALSPTEYNRISSCVTAKEVWDRLHITYEGTDRVKETRINILLSQYEAFKMKSGESIT
DMFSRFTEIVNGRENQGQPIFDPIKVNKLLRGL
>Ty1-GAG__REXdb_ID4295
LYCALSPTEYNRISSCSTAKEVWDRLHITYEETDRVKETRINILLGQYEAFKMKSGESIT
NMFSRFTEIVNGLENQGQPISDPMKVNKLLRGL
>Ty1-GAG__REXdb_ID4296
LYCALSPTEYNIISSCVTAKEVWDRLHITCEGTDRVKETRINILLGQYEAFKMKSGESIT
NMFSRFTEIVNGLENQGQPISDPMKVNKLLCGL
>Ty1-GAG__REXdb_ID2802
LLSCMQDDLMCEFESYDKAQAMWVALKDKFGGTSATKLRRLTIKFDTFRKCPNVTMRQHL
REMSNMIRELKSAGHSLTDEQQVQAVIRSL
>Ty1-GAG__REXdb_ID415
IGNCLAPDVAAGLPPTDDSKSFWESIREMYGRLDRVKLFTITRALSELKQGNLTVTACFN
RLSALWNELEAAEERLDGPEATLRQYKDMKEREKVTRFLLSL
>Ty1-GAG__REXdb_ID4297
LYCALSPTEYNIISSCVTAKEVWDRLHITYEGTDRVKETRINILLDQYEAFKMKSGESIT
DMFSRFTEIVNSLQNQGQPISDPMKVNKLLRGL
>Ty1-GAG__REXdb_ID416
IGNxIAPEVAAGLSLTEDPRKMWENIREMYGKLDQVKFFYLTQQISNLKxGNMTIATVYN
KLSSLWNELEATEEKFDWPDHIQQQYKxMQEREKVTRFFLIL
>Ty1-GAG__REXdb_ID4298
LYCALSPTEYNRISSCGTAKEVWDRLHITYEGTDRVKETRINILLGQYEAFRMKPGESIS
DMFSRFIDIVNGLxNQSQPTSDPMKVNKLLRGL
>Ty1-GAG__REXdb_ID4299
LYCALSPTEYNIISSCVIAKEVWDRLHITYEGTDRVKETRINILLGQYEAFKMRPGESIT
NMFSRFTKIVNGLENQGQPISDPMKVNKLLRGL
>Ty1-GAG__REXdb_ID417
ISGAVSENILGLIIGLETSCEVWQTLLNRFTHKSVAREFELRRKLQACQKRSRPLSEYLR
EYKLICDQLNAIGKPLDEITKVFGVLEGL
>Ty1-GAG__REXdb_ID418
IGNCIAPEVAAGLPPTEDPKKMWESIKEMYGKLDQVKLFYLTQQISDLKQGNMSIATVYN
KLSGLWNELEAAEEKFDWPENIQQQYKQMREREKATRFLLIL
>Ty1-GAG__REXdb_ID4300
LYCALSPTEYNRISSCGTAKEVWDRLHITYEGTDRVKETRINILLGQYEAFRMKPGESIS
DMFSRFTDIVNGLDNQGQPTSDPMKVNKLLRGL
>Ty1-GAG__REXdb_ID4301
LYCALLPTEYNRISSCGTAKEVWDILHITYEGTDRVKETRINILLGQYEAFRMKPGESIS
DMFSRFTDIVNGLENQSQPTSDPMKVNKLLRGL
>Ty1-GAG__REXdb_ID4302
LYCALSSTKYNRISSCVTAKEVWDRLHITYEGTDRVKETRINILLGQYEAFKMKSGESIT
DMFNRFIEIVNGLENQGQLIFDPMKVNKLLRGL
>Ty1-GAG__REXdb_ID419
IGNYISPEIAAKLPPTEDSKIFWDNIKEMYGKLDWARIFLLHQALSELKQGNMSVTTCFN
KLSTLXNELEAAEEKLNGPETTIQQYKAIKDKEKVTXFLLIL
>Ty1-GAG__REXdb_ID4303
LYCALSPTEYNRISSCVTAKEVWDRLHITYEGTDRVKETRINILLGQYEAFRMKSGESIT
DMFSRFTEIVNGLENQGQPISDPMKVNKLLRGL
>Ty1-GAG__REXdb_ID420
IGNYLAPEVATGLPPTEDSKAIWEAIREMYGKLDRAKLFSLTQAVSDLKQGNQTITTCFN
RLSALWNELEAAKERPRGTGGNPKSYRAIRDREKSTRFLLIL
>Ty1-GAG__REXdb_ID4304
LYCALSPTEYNRISSCGTAKEVWDRLHITYEGTDRVKETRINILLGQYEAFRMKPGESIS
DMFSRFTDIVNGLENQGQPTSDPMKVNKLLRGL
>Ty1-GAG__REXdb_ID4305
LYCALSPTEYNRISSCGTAKEVWDRLHITYEGTDRVNETRINILLGQYEAFRMKPGESIS
DMFSRFTDIVNGLENQGQPTSDPMKVNKLLRGL
>Ty1-GAG__REXdb_ID5141
IRQWVDDNVLNHIIEETHACSLWDKLEQLYARKTGNNKLFFIKHMMALRYHDGTRLTDHL
NSFQGIINQLAAMGIKFDDEIQALWLLGTL
>Ty1-GAG__REXdb_ID2803
LLSSMENDVMREFRRFDNAKEMWEALAARFDHTSVTRLRQLTIRFDSYKKPHGQTIKQHL
RKMSNMITELKDAGHVLTDEQQVQVVIRSL
>Ty1-GAG__REXdb_ID4285
LYCALSPTEYNRISYCGTAKEVWDILHITYEGTDRVKETRINILLGQYEAFRMKPGESIS
DMFSRFTDIVNGLENQGQPTSDPMKVNKLLRGL
>Ty1-GAG__REXdb_ID2420
IRHHLAPSLKQQYLTLENPLELWQALKKRYDHQKMVQLPQADFDWKNLRFQDYKSVDDYN
NELFRIVAIRKLCGEDVTENDLLEKTLSTF
>Ty1-GAG__REXdb_ID2421
IRHHLAPSLKQQYLTLENPLELWQALKKRYDHQKMVQLPQADFDWKNLRFQDYKSVDDYN
NELFRIVAIRKLCGENVTDNDFLEKTLSTF
>Ty1-GAG__REXdb_ID421
IYGTLAQPLFRSSFKTGGTARDIWLRVENQFRNNKEARAIQLDNELRTMEIGDMTIREYC
QKMKSLADLLTNVDAEVNERTLVMYLLNGL
>Ty1-GAG__REXdb_ID5142
ILLCLADDIIVEVASEATAAGLWAKLETLYMTKSLTNKLLLKQRLFGLRMQEGTQLRDHL
DQLNTLLLELRSIDVKVEDEDAALLLLVSL
>Ty1-GAG__REXdb_ID4306
IHTNISRKTFELIQGVETAKEAWDILQMQYEGTTKVQNSRKDMLASRFENLKMEEDETIS
EFSSKLSALAQEAAVLGKKYKDEKLVKKFLRCR
>Ty1-GAG__REXdb_ID5143
IVMSVTDKILRKIIKEQTAIGMLKIFDSQYMSRSLPNRMYLKQKLYGFKMNESQSIENNI
DEFLRIITDLGNVMVEIPDEDQAIFLLMSL
>Ty1-GAG__REXdb_ID3170
IFQSIPEVLILQIGELNTAKKVWEAIKTHHVGAERVREARLQTLMAEFDRIKMKDTETID
EFSGKLSEICSKSAALGTNIEEAKVVKKFLKSV
>Ty1-GAG__REXdb_ID2804
LRMTIASNIKTSLPVAEKASAYLVAIEERFKTADKSLAGKLMADLTTIKYDGTRSMHDHC
IEMTNLAAxLKNLGMSVDDSFLVQFILNSL
>Ty1-GAG__REXdb_ID5144
LILNLGDHVLRKLEECTTTSSIWSTLERLYNSKTLPNRIHMQHRFYAFKMVESKSIDENV
DDFLKVVSGLSSVNVTVSEEVQAILLLSSL
>Ty1-GAG__REXdb_ID5145
LGICLSDQILRKIMHESTALNQWKALERIYQTRSLPNRIYLKKQFSCYRMEENKSIEENV
DIFLKLIADLESLKVTISDEDQAIQLLSRL
>Ty1-GAG__REXdb_ID2419
IRHHLAPSLKQQYLTLENPLELWQALKKRYDHQKMVQLPQADFDWKNLRFQDYKSVDDYN
NELFRIVAIRKLCGEDVTDNDLLEKTLSTF
>Ty1-GAG__REXdb_ID2805
MDLDLALRMEQPASPTDTSTAEYKAVHEKWERSNRIGLMIILDTIPETFRGNEEISDLKQ
FLAEMDLRFASSDKAEISSLLYRFSTMRYHSKGNIREYILEMSNIVSKLKTLKIELPEEV
LIHFVLNSL
>Ty1-GAG__REXdb_ID2424
IRHHLAPSLKQQYLTLENPLELWQALKKRYDHQKMVQLPQADFDWKNLRFQDYKSVDDYN
NELFRIVAIRKLCGEDVTDNDLLEKTLSTF
>Ty1-GAG__REXdb_ID3171
LFQSIPESLVLLVGDHDTPKAIWEAIKSRNLGAERVKEARLQTLMAEFERLKMTDTDTVD
TFSSKISELASKSSALGQNIEETKMVKKFLQSL
>Ty1-GAG__REXdb_ID2425
IRHHLAPSLKQQYLTLENPLELWQALKKRYDHQKMVQLPQADFDWKNLRFQDYKSVDDYN
NELFRIVAIRKLCGENVTDNDLLEKTLSTF
>Ty1-GAG__REXdb_ID2426
IRHHLAPSLKQQYLTLENPLELWQALKKRYDHQKMVQLPQADFDWKNLRFQDYKSVDDYN
NELFRIVAIRKLCGEDVTDNDLLEKTLSTF
>Ty1-GAG__REXdb_ID2427
IRHHLAPSLKQQYLTLENPLELWQALKKRYDHQKMVQLPQADFDWKNLRFQDYKSVDDYN
NELFRIVAIRKLCGEDVTDNDLLEKTLSTF
>Ty1-GAG__REXdb_ID4307
IHTNISRKTFELIxGVETAKEAWDILQMQYEGTTKVQNSRKDMLASRFENLKMEEDETIS
EFSSKLSALAQEAAVLGKKYKDKKLVKKFLRCL
>Ty1-GAG__REXdb_ID5146
IFMCVGDHVLRKPDKCTSAAQAWETLDKLYMAKTLPNRVHSQLKVYSFKMQDSRTIDQNV
DDFLKLIADLNNLSIEIPEEVQAILLLNAL
>Ty1-GAG__REXdb_ID2428
IRHHLAPSLKQQYLTLENPLELWQALKKRYDHQKMVQLPQADFDWKNLRFQDYKSVDDYN
NELFRIVAIRKLCGEDVTDNDLLEKTLSTF
>Ty1-GAG__REXdb_ID5147
IFMCVGDHVLRKLDKCTSSAQAWETLDKLYMAKTLPNRVHSQLKVYSFKMQDTRTIDQNV
DDFLKLIADLNNLSIEIPEEVQAILLLNSL
>Ty1-GAG__REXdb_ID2429
IRHHLAPSLKQQYLTLENPLELWQALKKRYDHQKMVQLPQADFDWKNLRFQDYKSVDDYN
NELFRIVAIRKLCGEDVTDNDLLEKTLSTF
>Ty1-GAG__REXdb_ID2430
IRHHLAPSLKQQYLTLENPLELWQALKKRYDHQKMVQLPQADFDWKNLRFQDYKSVDDYN
NELFRIVAIRKLCGKDVTDNDLLEKTLSTF
>Ty1-GAG__REXdb_ID2431
IRHHLAPSLKQQYLTLENPLELWxALKKRYDHQKMVQLPQADFDWKNLRFQDYKSVDDYN
NELFRIVAIRKLCGEDVTDNDLLEKTLSTF
>Ty1-GAG__REXdb_ID2432
IRHHLAPSLKQQYLTLENPLELWQALKKRYDHQKMVQLPQADFDWKNLRFQDYKSVDDYN
NELFRIVAIRKLCGEDVTDNDLLEKTLSTF
>Ty1-GAG__REXdb_ID3173
LFQSIDREILETILDKSTSKAIWESMRKKYQGSTKVKRVQLQALRREFELLAMKEGEKID
IFLGRTLAVVNKMKVNGESMEQSTIVSKILRSL
>Ty1-GAG__REXdb_ID2434
IRHHLAPSLKQQYLTLENPLELWQALKKRYDHQKMVQLPQADFDWKNLRFQDYKSVDDYN
NELFRIVAIRKLGGEDVTDNDLLEKTLSTF
>Ty1-GAG__REXdb_ID2435
IRHHLAPSLKQQYLTLENPLELWQALKKRYDHQKMVQLPQADFDWKNLRFQDYKSVDDYN
NELFRIVAIRKLCGEDVTDNDLLEKTLSTF
>Ty1-GAG__REXdb_ID422
LFGTLSEEVLGSVHSLLTSRDVWVSLAEHFNKSSVAREFSLRRSLQLLHKKGKTFADYTR
EFKAICDALSSIGKPVDESMKIFGFLNGL
>Ty1-GAG__REXdb_ID2438
IRHHLASSLKQQYLTLENPLELWQALKKRYDHQKMVQLPQADFDWKNLRFQDYKSVDDYN
NELFRIVAIRKLCGEDVTDNDLLEKTLSTF
>Ty1-GAG__REXdb_ID5148
IRQWVDDHVLHHIENETDARSLWLKLEQLYARKTGNNKMAMIKKLIELRYEDGTPMTDHL
NAFQGLINKLSDMGIKFEDEIHGLWLLGTL
>Ty1-GAG__REXdb_ID5149
IVTSVTDKILRKIIKEQTAIGMLKILDEQYMSKSLPNRMYLKQKLYSFRMNESVSIENNI
DELLRIITDLGNVMVEIPDEDQAILLLMSL
>Ty1-GAG__REXdb_ID2439
IRHHLASSLKQQYLTLENPLELWQALKKRYDHQKMVQLPQADFDWKNLRFQDYKSVDDYN
NELFRIVAIRKLCGEDVTDNDLLEKTLSTF
>Ty1-GAG__REXdb_ID2441
IRHHLAPSLKQQYLTLENPLELWQALKKRYDHQKMVQLPQADFDWKNLRFQDYKSVDDYN
NELFRIVAIRKLCGENVTDNDLLEKTLSTF
>Ty1-GAG__REXdb_ID423
LYASLDPKVQKAISFVDNAKALWDNLRVRYSIGNASRVHQIKASIVGCTQDGQDVADYFG
KLKIMWDDLDDFEPPIECCCSNGTCPQRVKQTQRRDLERIHQFLMGL
>Ty1-GAG__REXdb_ID2442
IRHHLAPSLKQQYLTLENPLELWQALKKRYDHQKMVQLPQADFDWKNLRFQDYKSVDDYN
NELFRIVAIRKLCGEDVTDNDLLEKTLSTF
>Ty1-GAG__REXdb_ID5150
IILSVTDRVLRKIRKNKTAAEMIDALDKLYMAKALPNRIYLKxRLYSFKMSESQSIEANI
DDFLHLIGDLENADVTVSDEDQAILLLMSL
>Ty1-GAG__REXdb_ID2443
IRHHLAPSLKQQYLTLENPLELWQALKKRYDHQKMVQLPQADFDWKNLRFQDYKSVDDYN
NELFRIVAIRKLCGENVTDNDLLEKTLSTF
>Ty1-GAG__REXdb_ID5151
IILSVTDRVLRKIRKETTAAEMIKALDKLYLEKALPKRIYLKQKLYGFKMTESVSVENNI
DEFLRIIADLENSEVTVSDEDQAVLLLMSL
>Ty1-GAG__REXdb_ID2444
IRHHLAPSLKQQYLTLENPLELWQALKKRYDHQKMVQLPQADFDWKNLRFQDYKSVDDYN
NELFRIVAIRKLCGEDVTDNDLLEKTLSTF
>Ty1-GAG__REXdb_ID5152
VILSLGDHVLRKVIKEKTAAGMIKMLDQMFMAKSLPNRIYLKQRLYGYKMSESMTIEDNV
NDFFKLISDLENVKVTVPDEDQAIVLLMSL
>Ty1-GAG__REXdb_ID2445
IRHHLAPSLKQQYLTLENPLELWQALKKRYDHQKMVQLPQADFDWKNLRFQDYKSVDDYN
NELFRIVAIRKLCGEDVTDNDLLEKTLSTF
>Ty1-GAG__REXdb_ID5153
LSMSLTDMVLRKVGLKHQTAQSMWDSLESQYQDKSLPNRFYLKQRFYSFKMEEGKNLDKN
LDVFNKLVSDLASLDVELSDEDQAVILLNSL
>Ty1-GAG__REXdb_ID2448
IRHHLAPSLKQQYLTLENPLELWQALKKRYDHQKMVQLPQADFDWKNLRFQDYKSVDDYN
NELFRIVAIRKLCGEDVTDNDLLEKTLSTF
>Ty1-GAG__REXdb_ID3174
LQTAITDQTFSRIVAASTSKEAWEALKTEYEGSTQVRLVKLQALRREYENLKMYDGEDIK
SFTDKLIVLENQLTYHGKKKTNSQVVQKILISL
>Ty1-GAG__REXdb_ID2449
IRHHLASSLKQQYLTLENPLELWQALKKRYDHQKMVQLPQADFDWKNLRFQDYKSVDDYN
NELFRIVAIRKLCGEDVTDNDLLEKTLSTF
>Ty1-GAG__REXdb_ID3175
LFQSIDREILETILDKSTSKAIWESMRKKYQGSTKVKRAQLQALRREFELLAMKEGEKID
IFLGRTLAVVNKMKVNGESMEQSTIVSKILRSL
>Ty1-GAG__REXdb_ID2450
IRHHLAPSLKQQYLTLENPLELWQALKKRYDHQKMVQLPQADFDWKNLRFQDYKSVDDYN
NELFRIVAIRKLCGEDVTDNDLLEKTLSTF
>Ty1-GAG__REXdb_ID424
IYGTLSKDLFRSVFKTGGSAKDIWVRIENLFRDNKEARAIQLDNDLRNKVIGDRSVHDYC
QELKSISDLLENVDAPVSERTLVTYVLNGL
>Ty1-GAG__REXdb_ID2451
IRHHLAPSLKQQYLTLENPLELWQALKKRYDHQKMVQLPQADFDWKNLRFQDYKSVDDYN
NELFRIVAIRKLCGEDVTDNDLLEKTLSTF
>Ty1-GAG__REXdb_ID2452
IRHHLAPSLKQQYLTLENPLELWQALKKRYDHQKMVQLPQADFDWKNLRFQDYKSVDDYN
NELFRIVAIRKLCGEDVTDNDLLEKTLSTF
>Ty1-GAG__REXdb_ID3176
LFASIDKTILKTILKKDTSKDLWDSMRRKYQGNTRVQSAQLQRLRRSFEVLEMKVGETIT
GYFSRVMEVTNDMRNLGEDMPDSKVVEKILRTL
>Ty1-GAG__REXdb_ID5154
IVLSVTDRVLRKIRKNDTAAAMIQALDKLYQEKTLPNRIYLKQKLYSYKMSEGSSVENNI
DDFLRLIADLENADVEVSDEDQAILLLMSL
>Ty1-GAG__REXdb_ID2453
IRHHLAPSLKQQYLTLENPLELWQALKKRYDHQKMLQLPQADFDWKNLRFQDYKSVDDYN
NELFRIVAIRKLCGEDVTDNDLLEKTLSTF
>Ty1-GAG__REXdb_ID5155
ICLNVGDRVLRKIENCVTAAEAWTILERQYMPKSLPNRVDSQLKLYGFKMQDQRTIDENI
DDFLKIIGELSHLSIEVPDEVQAILLLNSL
>Ty1-GAG__REXdb_ID5156
LILNLGDHVLRKLEDCTTASSIWSTLERLYNSKTLPNRIHMQHRFYTFKMVDSKSIDENV
DDFLKVVSGLSSVKVTVSEEVHAILLLNSL
>Ty1-GAG__REXdb_ID3177
IFQSIPEAAVLQIGGLDTAKKVWNAIKAKHVGAERVREARLQTLMAEFDKITMKDTETID
DFSGKLSKICSKSAALGTIIEEPKLVRKFLKSL
>Ty1-GAG__REXdb_ID2455
IRHHLAPSLKQQYLTLENPLELWQALKKRYDHQKMVQLPQADFDWKNLRFQDYKSVDDYN
NELFRIVAIRKLCGEDVTDNDLLEKTLSTF
>Ty1-GAG__REXdb_ID2456
IRHHLAPSLKQQYLTLENPLELWQALKKRYDHQKMVQLPQADFDWKNLRFQDYKSVDDYN
NELFRIVAIRKLCGEDVTDNDLLEKTLSTF
>Ty1-GAG__REXdb_ID5157
IVMSITDKILRKIIKEQTAIGMLKILDSQYMSKSLPNRMYLKQKLYGFKMNESQSVENNI
DEFLRIITDLGNVMVEIPDEDQAILLxMSL
>Ty1-GAG__REXdb_ID425
IYGTISESLLNSVLKSQCSAHELWTTLENLFRVNKETRAIQLENQLRNLTIGDLSVHDYC
QKLKSISDMLANVNSPITDRVLVMHLLNGL
>Ty1-GAG__REXdb_ID5158
ICSSLSNLVLRKVMKQTTALGVWKALEKDYQTKTLPNRIYLKQRFASFKMEEHKSIEENL
DVFLRLVDDLESLSITISDEDQAIQVLSSL
>Ty1-GAG__REXdb_ID4308
ICEAVELDEFSLIQGCSSAKEAWDILVNHFEGDTSVKRSRLDHLASQFENLRMEKDESIT
SFTTKISTLANEAFVLGKKYKDKKLVKKLLRCL
>Ty1-GAG__REXdb_ID4309
IFDAVDLDEFSIIQGCDSAKEAWDTLVNHFEGDTSVRRTRIDHLASQFxNLRMEKNESVG
SFTTKLSTLANEAAVLGRKYKDKKLVKKLLRCL
>Ty1-GAG__REXdb_ID1876
MLATMNSDLQKQYENVESPINMITSLKGMFQEQARTERYQTVKALIDCKLPKDSPVSPHV
IKMIGYIDNLAKLDCTISQELATDLILQSL
>Ty1-GAG__REXdb_ID5159
LILNLGDQVLRKLDECKSAAAIWSTLERLYNTKSLPNRIHLQHKFYTFRMIGTKTIDQNV
DEFLKLVSDLGSVKVSVSEEVQAILLLSSL
>Ty1-GAG__REXdb_ID5160
IVTSVTDKILRKIIKDQTAVGMIRILDAQYMSQSLPNRMYLKQKLYSFKMNESVSIENNL
DEFLRIITDLGNVMVEVSDEDQAILLLMSL
>Ty1-GAG__REXdb_ID2458
IRHHLAPSLKQQYLTLENPLELWQALKKRYDHQKMVQLPQADFDWKNLRFQDYKSVDDYN
NELFRIVAIRKLCGEDVTDNDLLEKTLSTF
>Ty1-GAG__REXdb_ID4310
IHTNVSRKTFELIQGVETAKEAWDILQMQYKETTKVQNSRKDMLASRFENLKMEEDETIL
EFSSKLSALAQEAAVLGKKYKDKKLVKKFLRCL
>Ty1-GAG__REXdb_ID2460
IRHHLAPSLKQQYLTLENPLELWQALKKRYDHQKMVQLPQADFDWKNLRFQDYKSVDDYN
NELFRIVAIRKLCGEDVTDNDLLEKTLSTF
>Ty1-GAG__REXdb_ID2461
IRHHLAPSLKQQYLTLENPLELWQALKKRYDHQKMVQLPQADFDWKNLRFQDYKSVDDYN
NELFCIVAIRKLCGENVTDNDLLEKTLSTF
>Ty1-GAG__REXdb_ID426
IQNSLEPAILESYSYCKTAKALWETLRNVYGNISNLNRVFEVKKAINALSQEDMEFTKHF
GRFRSLWAELEMLRPATLDPAVLNERREQDKVFGLMLTL
>Ty1-GAG__REXdb_ID4311
ICEAVELDEFSLIQGCSSAKEAWDILVNHFEGDTSVKRSRLDHLASQFENLRMEKDESIT
SFTTKISTLANEAFVLGKKYKDKKLVKKLLRCL
>Ty1-GAG__REXdb_ID5161
ICSSLTTMVLRKVMKETTAAGVWRALEADYQTKILPNRVYLKQRFASFKMDKNKSIDENM
DVFLRLVDELQSLNIEVSDEDQAVQVLSAL
>Ty1-GAG__REXdb_ID4312
IHTNISRKTFELIQGVETAKEAxDILQMQYEGTTKVQNSRKDMLASRFENLKMEEDETIS
EFSSKLSALAQEAAVLGKKYKDKKLVKKFLRCL
>Ty1-GAG__REXdb_ID427
IQNSLEPAILESYSYCETAKALxETLRNVYGNISNLNRVFEVKKAINALSQEDMEFTKHF
GRFRSLWAELEMLRPATLDPAVLNERREQDKVFGLMLTL
>Ty1-GAG__REXdb_ID2462
IRHHLSPSLKQQYLTLENPLELWQALKKRYDHQKMVQLPQADFDWKNLRFQDYKSVDDYN
NELFRIVAIRKLCGEDVTDNDLLEKTLSTF
>Ty1-GAG__REXdb_ID2463
IRHHLAPSLKQQYLTLENPLELWQALKKRYDHQKMVQLPQADFDWKNLRFQDYKSVDDYN
NELFRIVAIRKLCGEDVTDNDLLEKTLSTF
>Ty1-GAG__REXdb_ID2806
MDLDLALRMEQPVSPTDTSTAEYKAVHEKWERSNRIGLMIILDTIPETFRGNEEISDLKx
FLAEMDLRFASSDKAEISSLLYRFSTMRYHSKGNIREYILEMFNIVSKLKTLKIELPEEV
LIHFVLNSL
>Ty1-GAG__REXdb_ID5162
ICSSLTSMVLQKVMKETTAAGVWKALEADYQTKTLPNRVYLKQRFASYKKEKNKSIDENM
DVFLRLVDELQSLGIEVSDEDQAVQVLSGL
>Ty1-GAG__REXdb_ID4313
IFAAVDLDEFGIIQGCESAKEAWDTLVNHFEGDTSVKRTRIDHLASEFGNLKMASDESVA
SFTTKLSTIANEAAVLGKKYKDKKLVKKLLRCL
>Ty1-GAG__REXdb_ID4314
IHTNISRKTFELIQGVETAKEAWDILQMQYEGTTKVQNSRKDMLASRFENLKMEEDETIS
EFSSKLSALAQEAAVLGKKYKDKKLVKKFLRCL
>Ty1-GAG__REXdb_ID2807
MKMTMAESIKPSMPKTEKAREFLQKIKECSHSDLADKSIVGSLMNELTTRKFDWSQPIHD
HVTHMSNLAAKLTTLGMEVHEQFLVQFIMNSL
>Ty1-GAG__REXdb_ID2459
IRHHLAPSLKQQYLTLENPLELWQALKKRYDHQKMVQLPQADFDWKNLRFQDYKSVDDYN
NELFRIVAIRKLCGEDVTDNDLLEKTLSTF
>Ty1-GAG__REXdb_ID2466
IRHHLAPSLKQQYLTLENPLELWQALKKRYDHQKMVQLPQADFDWKNLRFQDYKSVDDYN
NELFRIVAIRKLCGENVTDNDLLEKTLSTF
>Ty1-GAG__REXdb_ID2467
IRHHLAPSLKQQYLTLENPLELWQALKKRYDHQKMVQLPQADFDWKNLRFQDYKSVDDYN
NELFRIVAIRKLCGEDVTDNDLLEKTLSTF
>Ty1-GAG__REXdb_ID5163
IILSVGDNVLRKIIKEKTAAAMLKVLDQLYMAKSLPNRIYLKQRLYGYSMTDSMTIEENI
NDFLRLITDLEHVKVSVSDEDQAIILLMAL
>Ty1-GAG__REXdb_ID3179
LQTAVSDFIFPRIAPASSAKEAWNALEMEFQGSPQVRMIKLQSLRRDYENLKMNEDDNVK
VFTGKLIDLANQLRVHGEEKTDYQIVQKLLISL
>Ty1-GAG__REXdb_ID2468
IRHHLAPSLKQQYLTLENPLELWQALKKRYDHQKMVQLPQADFDWKNLRFQDYKSVDDYN
NELFRIVAIRKLCGEDVTDNDLLEKTLSTF
>Ty1-GAG__REXdb_ID2469
IRHHLAPSLKQQYLTLENPLELWQALKKRYDHQKMVQLPQADFDWKNLRFQDYKSVDDYN
NELFRIVAIRKLCGEDVTDNDLLEKTLSTF
>Ty1-GAG__REXdb_ID428
LLGTLSEEVLGSVHNLTTSRDVWVYLAEHFNKSTVAREFALRRSLQLLNKKGKTLADYTR
EFKTLCDNLSAIGKPVDDSMKIFGFLNGL
>Ty1-GAG__REXdb_ID2470
IRHHLAPSLKQQYLTLENPLELWQALKKRYDHQKMVQLPQADFDWKNLRFQDYKSVDDYN
NELFRIVAIRKLCGEDVTDNDLLEKTLSTF
>Ty1-GAG__REXdb_ID4684
IQSRLVDQLFNVYCEIKSSKDLWEALDKKYKTFNVFSGRYATSKFTRYMMVDSRPIMEQV
HELQMICQEIADEGMKICETFIVNCFVDKL
>Ty1-GAG__REXdb_ID2471
IRHHLAPSLKQQYLTLENPLELWQALKKRYDHQKMVQLPQADFDWKNLRFQDYKSVDDYN
NELFRIVAIRKLCGENVTDNDLLEKTLSTF
>Ty1-GAG__REXdb_ID2472
IRHHLAPSLKQQYLTLENPLELWQALKKRYDHQKMVQLPQADFDWKNLRFQDYKSVDDYN
NELFRIVAIRKLCGEDVTDNDLLEKTLSTF
>Ty1-GAG__REXdb_ID2473
LLHHIDNSLKEEYITKETPADLWQSLKDRFDHQKYVILPKAKHEWLNLRFQDYKSVGEYN
SAIFGITSRMMLCGQEVSDFDMIEKTLQTF
>Ty1-GAG__REXdb_ID4315
IHTNISRKTFELIQGVETAKEAWDILQMQYEGTTMVQNSRKDMLASRFENLKMEEDETIS
EFSSKLSALAQEAAVLGKKYKDKKLVKKFLRCL
>Ty1-GAG__REXdb_ID4316
IFDAVDLDEFSIIQGCESAKEAWDTLVNHFEGDTSVRRTRIDHLASQFENLRMDKNESVG
SFTTKLSTLANEADVLGKKYKDKKLVKKLLRCL
>Ty1-GAG__REXdb_ID4317
IHINVSRKTFELIQGIETAKEAWDILQMQYEGTTKVQNSRKDMLASRFENLKMEKDETIS
EFSSKLSALAQEAAVLGKKYKDKKLVKKFLRCL
>Ty1-GAG__REXdb_ID2475
IRHHLAPSLKQQYLTLENPLELWQALKKRYDHQKMVQLPQADFDWKNLRFQDYKSVDDYN
NELFRIVAIRKLCGEDVTDNDLLEKTLSTF
>Ty1-GAG__REXdb_ID2476
IRHHLAPSLKQQYLTLENPLELWQALKKRYDHQKMVQLPQADFDWKNLRFQDYKSVDDYN
NELFRIVAIRKLCGEDVTDNDLLEKTLSTF
>Ty1-GAG__REXdb_ID5164
IITNVGNQVLRKIKNCTTAAEMWSMLDRLYMESSLPNRIHLQLKFYTFRMVESKSVDENV
DEFLKIVYELSSLDVNVSDEVQVILFLTSL
>Ty1-GAG__REXdb_ID2465
IRHHLASSLKQQYLTLENPLELWQALKKRYDHQKMVKLPQADFDWKNLRFQDYKSVDDYN
NELFRIVAIRKLCGEDVTDNDLLEKTLSTF
>Ty1-GAG__REXdb_ID429
IYGTISESLLTSVLKTQCFAHELWLMLENLFRDNKEARAITLENELRTLTIGDLSVHDYC
QKLKSISDTLANVDSPISDWALVMHLLNGL
>Ty1-GAG__REXdb_ID2479
IRHHLAPSLKQQYLTLENPLELWQALKKRYDHQKMVQLPQADFDWKNLRFQDYKSVDDYN
NELFRIVAIRKLCGEDVTDNDLLEKTLSTF
>Ty1-GAG__REXdb_ID2481
IRHHLAPSLKQQYLTLENPFELWQALKKRYDHQKMVxLPQADFDWKNLRFQDYKSVDDYN
NELFRNVAIRKLCGEDVTDNDLLEKTLSTF
>Ty1-GAG__REXdb_ID2482
IRHHLAPSLKQQYLTLENPLELWQALKKRYDHQKMVQLPQADFDWKNLRFQDYKSVDDYN
NELFRIVAIRKLCGEDVTDNDLLEKTLSTF
>Ty1-GAG__REXdb_ID430
LFGTLSEGALGYTYGCRSARDVWLSLAENFNQCSVSREYDLLASLQVLTKGNMEMRDYLR
EFKLICDQLSSIGKPVSENMKIFRLLHSL
>Ty1-GAG__REXdb_ID431
IYGTLAQQLFRKAFQTGGSARDIWLRIENLFRNNKEARAIQLDNDFRTMEIGDQSVDEYC
QRLKSLSDLLANVDAPVPDRTLVRYLLNGL
>Ty1-GAG__REXdb_ID2485
IRHHLAPSLKQQYLTLENPLELWQALKKRYDHQKMVQLPQADFDWKNLRFQDYKSVDDYN
NELFRIVAIRKLCGEDVTDNDLLEKTLSTF
>Ty1-GAG__REXdb_ID2486
IRHHLAPSLKQQYLTLENPLELWQALKKRYDHQKMVQLPQADFDWKNLRFQDYKSVDDYN
NELFRIVAIRKLCGEDVTDNDLLEKTLSTF
>Ty1-GAG__REXdb_ID3180
LFQSIPESLVLLVGDHDTPKVLWEAIKSRNLGAERVKEAGLQTLMAEFERLKMTDADTVD
TFSSKISELASKSSALGKKIEEKKMVKKFLQSL
>Ty1-GAG__REXdb_ID2487
IRHHLAPSLKQQYLTLENPLELWQALKKRYDHQKMVQLPQADFDWKNLRFQDYKSVDDYN
NELFRIVAIRKLCGEDVTDNDLLEKTLSTF
>Ty1-GAG__REXdb_ID432
LLGTLSGEVLGSVHSLTTSRKVWSYLAEHFNKSTIAREFTLRRILQLLSKKGKTLAEYTx
DFKVLCDNLSSIGKPVDESLKIFGFLNGL
>Ty1-GAG__REXdb_ID434
IQNSLEPAILEAYSYCETAKSLWETLKNVFGSDTNLSRVFEVKKAINDLSHEDMEFKTHF
GKFRSLWAELEMLRPSTLDPKILNERREQDKVFGLLLTL
>Ty1-GAG__REXdb_ID435
IQNSLDPAILEAYSYCETAKALWDTLKNVYGNETNLSRVFEVKKAINDLSQEDTEFTKHF
GKFRSLWAELEMLRPATLDPTVLNARREQDKVFGLFLTL
>Ty1-GAG__REXdb_ID436
IQNSLEPAILEAYSYCETAKSLWETLKNVFGNDTNLSRVFEVKKAINDLSQEDMDFKTHF
GKFRSLWAELEMLRPSTLDPKILNERREQDKVFGLLLTL
>Ty1-GAG__REXdb_ID437
IQNSLDPAILEAYSYCETAKALWETLKNVYGNDTNLSRVFEVKKAINDLSQGDMEFKDHF
GRFRSLWAEFEMLRPATTDPVLLNARREQDKVFGLLLTL
>Ty1-GAG__REXdb_ID433
LFGTLSEGALGYTYGCRSARDVWLSLAENFNQCSVSREYDLLASLQVLTKGNMEMRDYLH
EFKLICDQLSSIGKPVSENMKIFQLLHSL
>Ty1-GAG__REXdb_ID2489
IRHHLAPSLKQQYLTLENPLELWQALKKRYDHQKMAQFPQADFDWKNLRFQDYKSVDDYN
NELFRIVAIRKLCGEDVTDNNLLEKTLSTF
>Ty1-GAG__REXdb_ID3181
LFASIDKTILKTIMKKDTSKDLWESMKNKYQGNTRHSVQSAQLQRLRRSFEVLEMKIGET
ITGYFSRVMEVTNNMRNLGEEIPDSKMVEKILRTL
>Ty1-GAG__REXdb_ID2492
IRHHLAPSLKQQYLTLENPLELWQALKKRYDHQKMVQLPQADFDWKNLRFQDYKSVDDYN
NELFRIVAIRKLCGEDVTDNDLLEKTLSTF
>Ty1-GAG__REXdb_ID2493
IRHHLAPSLKQQYLTLENPLELWQALKKRYDHQKMVQLPQADFDWKNLRFxDYKSVDDYN
NELFRIVAIRKLCGEDVTDNDLLEKTLSTF
>Ty1-GAG__REXdb_ID2494
IRHHLAPSLKQQYLTLENPLELWQALKKRYDHQKMVQLPQADFDWKNLRFQDYKSVDDYN
NELFRIVAIRKLCGEDVTDNDLLEKTLSTF
>Ty1-GAG__REXdb_ID2495
IRHHLAPSLKQQYLTLENPLELWQALKKRYDHQKMVQLPQADFDWKNLRFQDYKSVDDYN
NELFRIVAIRKLCGEDVTDNDLLEKTLSTF
>Ty1-GAG__REXdb_ID2496
IRHHLAPSLKQQYLTLENPLELWQALKKRYDHQKMVQLPQADFDWKNLRFQDYKSVDDYN
NELFRIVAIQKLCGEDVTDNDLLEKTLSTF
>Ty1-GAG__REXdb_ID2497
IRHHLAPSLKQQYLTLENPLELWQALKKRYDHQKMVQLPQADFDWKNLRFQDYKSVDDYN
SEVFRIVAIRKLCGEDVTDNDLLEKTLSTF
>Ty1-GAG__REXdb_ID2808
MKMTMSESIKPSMPKTEKAREFLQKIKECSHSDLADKSIVGSLMNELTTRKFDWSQPIHD
HVTHMSNLAAKLTTLGMEVHEQFLVQFIMNSL
>Ty1-GAG__REXdb_ID2499
IRHHLAPSLKQQYLTLENPLELWQALKKRYDHQKMVQLPQADFDWKNLRFQDYKSVDDYN
NELFRIVAIRKLCGENVTDNDLLEKTLSTF
>Ty1-GAG__REXdb_ID2500
IRHHLAPSLKQQYLTLENPLELWQALKKRYDHQKMVQLPQADFDWKNFRFQDYKSVDDYN
NELFRIVAIRKLCGEDVTDNDLLEKTLSTF
>Ty1-GAG__REXdb_ID2502
IRHHLAESLKQQYLTLEDSLELWVALKKRYDHQKTVILPQAKFDWKNLRFEDFKSVEEFN
SELFRIVALIKLCGEEVTDKDMLEKTFSTF
>Ty1-GAG__REXdb_ID2503
IRHHLAPSLKQQYLTLENPLELWQALKKRYDHQKMVQLPQADFDWKNLRFQDYKSVDDYN
NELFRIVAIRKLCGEDVTDNDLLEKTLSTF
>Ty1-GAG__REXdb_ID439
LFGTLSEGALGYTYGCRTARDVWVSLVENFNQCSVSREYDLLASLQVLTKGNMDMREYLR
EFKLICDQLSSIGKPVSENMKIFRLLHSL
>Ty1-GAG__REXdb_ID5165
ICSSLTSMVLRKVMKETTAAGVWKALEADYQTKTLPNRVYLKQRFASYxMDETKSIDKNM
DVFLRLVDELQSLNIEVSDEDQAVQVLSGL
>Ty1-GAG__REXdb_ID2809
MKMTMVESIKPSMPKTEKAREFLQKIKECSHSDLADKSIVGSLMNELTTRKFDWSQPIHD
HVTHMSNLAAKLTTLGMEVHEQFLVQFIMNSL
>Ty1-GAG__REXdb_ID4685
IKNCLVDQLFDVYSEVKTSKELWDALEKKYKSYNVGSGKFATAKLLKFEMVDSRPIMPQV
HELELIFQEIRTEGMKLCETFTVNCFIEKL
>Ty1-GAG__REXdb_ID2506
IRHHLAPSLKQQYLTLENPLELWQALKKRYDHQKMVQLPQADFDWKNLRFQDYKSVDDYN
NELFRIVAIRKLCGENVTDNDLLEKTLSTF
>Ty1-GAG__REXdb_ID2507
IRHHLAPSLKQQYLTLENPLELWQALKKRYDHQKMVQLPQADFDWKNLRFQDYKSVDDYN
NELFRIVAIRKLCGENVTDNDFLEKTLSTF
>Ty1-GAG__REXdb_ID5166
IVMSVTDKILRKIIKEQTAIGMLKILDSQYMSKSLPNRMYLKQKLYGFKMNESQSVENNI
DEFLRIITDLGNVMVEIPDEDQAILLLMSL
>Ty1-GAG__REXdb_ID4318
IFAAVDIDEFGLIQGCESAKKAWDTLVNHFEGNSSVKRTQIDHLASEFENLKMAPEESVA
SFTTKLSTIANEAAILGKKYKDKKLVKKLLRCL
>Ty1-GAG__REXdb_ID5167
VILSLGDHVLRKVIKEKTAAGMIKILDQLFMARSLPNRIYLKQRLYGYKMSESMTVEENV
NDFFKLISDLENVKVTVPEEDQAIVLLMSL
>Ty1-GAG__REXdb_ID4319
IHCSISTETFNLIQGCETAKEAWDILQIQFEGTAKVQNSKKDMLASRFENLKMEEHEIIA
DFSSKLSALTQEAATLGKHYKDKKLVKKFLRCL
>Ty1-GAG__REXdb_ID2509
IRHHLAPSLKQQYLTLENPLELWQALKKRYDHQKMVQLPQADFDWKNLRFQDYKSVDDYN
NELFRIVAIRKLCGEDVTDNDLLEKTLSTF
>Ty1-GAG__REXdb_ID440
IYGTLAPPLFKKAFKTGGSFRDNKEARAIQLDSELRTTEIGDQYVEDYCQRLKSLSDRLA
NVDAPVPDRTLVMYMLNGL
>Ty1-GAG__REXdb_ID5168
VILSLGDHVLRKVIKEKTAAGMIKMLDQMFMAKSLPNRIYLKQRLYGYKMSESMTIEDNV
NDFFKLISDLENVKVTVPDEDQAIVLLMSL
>Ty1-GAG__REXdb_ID4320
IFAAVDLDEFGIIQGCDSAKEAWDTLVNHFEGDTSVKRTRIDHLASEFENLKMSADESIA
SFTTKLSTIANEAAVLGKTYKDKKLVKKLLRCL
>Ty1-GAG__REXdb_ID2511
IRHHLAPSLKQQYLTLENPLELWQALKKRYDHQKIVQLPQADFDWKNLRFQDYKSVDDYN
NKLFRIVAIRKLCGEDVTDNDLLEKTLSTF
>Ty1-GAG__REXdb_ID5169
LGICLSDQILRKIMHESTALNQWKALERIYQTRSLPNRIYLKKQFSCYRMEENKSIEENV
DIFLKLIADLESLKVTISDEDQAIQLLSGL
>Ty1-GAG__REXdb_ID3186
LFQAIDREVFEQILDRKTSKIVWKSLKRKFGGNERVKRSLLQTLRRDFEVLAMKADENVD
DYFKRVMMVSNKMRSNRETMSDSKIVEKILRTL
>Ty1-GAG__REXdb_ID2810
MKMTMVESIKPSMPKTEKAREFLQKIKECSHSDLADKSIVGSLMNELTTRKFDWSQPIHD
HVTHMSNLAAKLTTLGMEVHEQFLVQFIMNSL
>Ty1-GAG__REXdb_ID5170
LILNLGDHVLRKLEDCTTASSIWSTLERLYNSKTLPNRIHMQHRFYTFKMVDSKSIDENV
DDFLKVVSGLSSVKVTVSKEVQAILLLSSL
>Ty1-GAG__REXdb_ID2514
IRHHLAPSLKQQYLTLENPLELWQALKKRYDHQKMVQLPQADFDWKNLRFQDYKSVDDYN
NELFRIVAIRKLCGEDVTDNDLLEKTLSTF
>Ty1-GAG__REXdb_ID4321
IFAAVDLDEFGIIQGCDSAKEAWDTLVNHFEGDTSVKRTRIDHLASEFENLKMSADESIA
SFTTKLSTIANEAAVLGKTYKDKKLVKKLLRCL
>Ty1-GAG__REXdb_ID2515
IRHHLAPSLKQQYLTLENPLELWQALKKRYDHQKMVQLPQADFDWKNLRFQDYKSVDDYN
NELFRIVAIRKLCGEDVTDNDLLEKTLSTF
>Ty1-GAG__REXdb_ID4322
IFAAVDIDEFGLIQGCESAKEAWDTLVNHFEGDSSVKRTQIDLLASEFENLKMGPDESVA
SFTTKLSTIANEAAVLGKKYKDKKLVKKLLRCL
>Ty1-GAG__REXdb_ID2516
IRHHLAESLKQQYLTLEDPLELWVALKKRYDHQKTVILPQAKFDWKNLRFEDFKSVEEFN
SELFRIVALIKLCGEEVTDKDMLEKTFSTF
>Ty1-GAG__REXdb_ID3188
LFQALDREVFEQILDRKTSKIIWDSMKGKFGGNETVKKSLLQTLRSDFEVLAMKGDESID
DYFKRVMAVSNKMRSNGENMSDSKIVEKILRTL
>Ty1-GAG__REXdb_ID5171
LGTCLSDQILRKIMHEPTALGQWKALERIYQTKSLPNRIYLKKQFACYKMEENKSIEENV
DNFLKLVQDLNSLKITISEEDQAIQLLSGL
>Ty1-GAG__REXdb_ID2517
IRHHLAPSLKQQYLTLENPLELWQALKKRYDHQKMVQLPQADFDWKNLRFQDYKSVDDYN
NELFRIVAIRKLCGEDVTDNDLLEKTLSTF
>Ty1-GAG__REXdb_ID5172
VILSVGDNVLRKIIKEKTAAAMLKVLDQLYMAKSLPNRIYLKQRLYGYNMSDSMSIEENI
NDFLRLITDLEHVKVSVSDEDQAIILLMAL
>Ty1-GAG__REXdb_ID2518
LFHHIHDGLKDEYITKEDPADLWQSLQDRFDHQIYVILPKARHEWLNLRFQDYKSVSEYN
SALFGITSRIMLCGENISDHDMIEKTLSTF
>Ty1-GAG__REXdb_ID2519
IRHHLAPSLKQQYLTLENPLxLQALKKRYDHQKMVQLPQADFDWKNFRFQDYKSVDDYNN
ELFRIVAIRKLCGEDVTDNDILEKTLSTF
>Ty1-GAG__REXdb_ID2520
IRHHLAPSLKQQYLTLENPLELWQALKKRYDHQKMVxLPQADFDWKNLRFQDYKSVDDYN
NELFRIVAIRKLCGEDVTDNDLLEKTLSTF
>Ty1-GAG__REXdb_ID2522
IRHHLAPSLKQQYLTLENPLELWQALKKRYDHQKMVQLPQADFDWKNLRFQDYKSVDDYN
NELFRIVAIRKLCGEDVTDNDLLEKTLSTF
>Ty1-GAG__REXdb_ID2523
IRHHLAPSLKQQYLTLENPLELWQALKKRYDHQKMVQLPQADFDWKNLRFQDYKSVDDYN
NELFRIVAIRKLCGEDVTDNDLLEKTLSTF
>Ty1-GAG__REXdb_ID2524
IRHHLAPSLKQQYLTLENPLELWQALKKRYDHQKMVQLPQADFDWKNLRFQDYKSVDDYN
NELFRIVAIRKLCGEDVTDNDLLEKTLSTF
>Ty1-GAG__REXdb_ID2525
IRHHLAPSLKQQYLTLENPLELWQALKKRYDHQKMVQLPQADFEWKNLRFQNYKSVDDYN
NELFRIVAIRKLCGEDVTDNDLLEKTLSTF
>Ty1-GAG__REXdb_ID5173
IWMCVGDRVLRKIENCKTAAETWELLEKLYQPKSLPNRVHPLLRLYGFKMQDHRSIDENI
DDFLKIIGDLSHLSIDVSGEVQAVLLLNAL
>Ty1-GAG__REXdb_ID2528
IRHHLASSLKQQYLTLENPLELWQALKKRYDHQKMVQLPQADFDWKNLRFQDYKSVDDYN
NELFRIVAIRKLCGEDVTDNDLLEKTLSTF
>Ty1-GAG__REXdb_ID3190
LQTAVSDFIFPRIAPASSAKEAWNALEMEFQGSPQVRMIKLQSLRRDYENLKMNEDDNVK
VFTGKLIDLANQLRVHGEEKTDYQIVQKLLISL
>Ty1-GAG__REXdb_ID4323
IFAAVDLDEFGIIQGCESAKEAWDTLVNHFEGDTSVKRTRIDHLASEFENLKMAPDESVA
SFTTKLSTIANEAAVLGKKxKDKKLVKKLLRCL
>Ty1-GAG__REXdb_ID2530
IRHHLAPSLKQQYLTLENPLELWxALKKRYDHQKMVQLPQADFDWKNLRFQDYKSVDDYN
NELFRIVAIRKLCGEDVTDNDLLEKTLSTF
>Ty1-GAG__REXdb_ID2531
IRHHLAPSLKQQYLTLENPLELWQALKKRYDHQKMVQLPQADFDWKNLRFQDYKSVDDYN
NELFRIVAIRKLCGEDVTDNDLLEKTLSTF
>Ty1-GAG__REXdb_ID2532
IRHHLAPSLKQQYLTLENPLELWQALKKRYDHQKMVQLPQADFDWKNLRFQDYKSVDDYN
NELFRIVAIRKLCGEDVTDNDLLEKTLSTF
>Ty1-GAG__REXdb_ID441
IYGTLSKDLFRSVFKTGGSAKDIWVRIENLFRDNKEARAIQLDNDLRNKVIGDRSVHDYC
QELKSISDLLENVDAPVSERTLVTYVLNGL
>Ty1-GAG__REXdb_ID5174
IIASVGDQVLRKIEHCITAAEMWSLLNRLYMESTLPNRIHLQLKFYTFKMNESKSADENV
DDFLKIVAELGSLEVKVSDEVQAILFLTSL
>Ty1-GAG__REXdb_ID5175
IITSVGNHVLRKIEMCTTAAEMWSKLDQLYMESTLPNRIHLQLKFYTFKMNDSRSIDENV
GDFLKIVAELSSLDVGVTNEVQAILFLTSL
>Ty1-GAG__REXdb_ID2533
IRHHLAPSLKQQYLTLENPLELWQALKKRYDHQKMVQLPQADFDWKNLRFQDxKSVDDYN
NELFRIVAIRKLCGEDVTDNDLLEKTLSTF
>Ty1-GAG__REXdb_ID442
IQNSLEPAILEAYSYCETAKSLWETLKNVFGNDTNLSRVFEVKKAINDLSQEDMDFKTHF
GKFRSLWAELEMLRPSTLDPKILNERREQDKVFGLLLTL
>Ty1-GAG__REXdb_ID5176
ICSSLSNLVLRNVMKQTTALGVWKALEKDYQTKTLPNRIYLKQRFASFKMEEHKSIEENL
DVFLRLVDDLESLSITISDEEHAIQVLSSL
>Ty1-GAG__REXdb_ID2534
IRHHLASSLKQQYLTLENPLELWQALKKRYDHQKMVQLPQADFDWKNLRFQDYKSVDDYN
NELFRIVVIVKRLEDLAKEGDSPVDSFLWFDPSQxNAAVRKLCGEDVTDNDLLEKTLSTF
>Ty1-GAG__REXdb_ID5177
LGICLSDTILRKIMNEATALDMWKTLERDYQTKSLPNRIYLKQQFASYKMDESKTIEENL
DTFLRLIADLASLDIKILDEDQAIQVLSGL
>Ty1-GAG__REXdb_ID5178
ICHNVSDHVLRKIENCKTAAEAWNLLEKSYMSKSLPNRVDSQLKLYGYKMQESRTIDQNV
DDFLKIIGELSHLSIEVPDEVQAILLLNAL
>Ty1-GAG__REXdb_ID2535
IRHHLAPSLKQQYLTLENPLELWQALKKRYDHQKMVQLPQADFDWKNLRFQDYKSVDDYN
NELFRIVAIRKLCGEDVTDNDLLEKTLSTF
>Ty1-GAG__REXdb_ID4686
IKNRLVDQLFDVYSEVKTSKELWDAWEKKYKSYNVDSGKFATAKLLKFEMVDSRPIMPQV
HELELIFQEIRTEGMKLCETFTVNCFIEKL
>Ty1-GAG__REXdb_ID5179
IVLSLTDRVLRKVKKMKTAASMMAALDQLYMSKALPNRIYLKQKLYSFRMSESISIEGNI
DEFLHLIEDLENTEVQVSDEDQAILLLMSL
>Ty1-GAG__REXdb_ID2536
IRHHLASSLKQQYLTLENPLELWQALKKRYDHQKMVQLPQADFDWKNLRFQDYKSVDDYN
NELFRIVAIRKLCGEDVTDNDLLEKTLSTF
>Ty1-GAG__REXdb_ID4324
IHTNISRKTFELIQGVETAKEAWDILQMQYEGTTKVQNSRKDMLASRFENLKMEEDETIS
EFSSKLSALAQEAAVLGKKYKDKKLVKKFLRCL
>Ty1-GAG__REXdb_ID2539
IRHHLAPSLKQQYLTLENPLELWQALKKRYDHQKMVQLPQADFDWKNLRFQDYKSVNDYN
NELFRIVAIRKLCGEDVTDNDLLEKTLSTF
>Ty1-GAG__REXdb_ID443
IQNSLEPTILEAYSYCETAKSLWETLKNVFGNDTNLSRVFEVKKAINDLSQEDMEFKAHF
GKFRSLWAELEMLRPSTLDPKVLNERREQDKVFGLLLTL
>Ty1-GAG__REXdb_ID4687
IKNRLVDQLFDVYSEVKTSKELWDALERKxKSYNVGSGKFATAKLLKFEMVDSRPIMPQV
HELELIFQEIRTEGMKLCETFTVNCFIEKL
>Ty1-GAG__REXdb_ID4325
IFAAVDLGEFGIIQGCDSAKEAWDTLVNHFEGDTSVKRTRIDHLASEFENLKMSADESIA
SFTTKLSTIANEAAVLGKTYKDKNLVKKLLRCL
>Ty1-GAG__REXdb_ID5180
IILSVTDRVLRKIRKNETAAEMIDALDKLYLAKALPNRIYLKQRLYSFKMSESQSIEANI
DDFLHLIGDLENADVTVSDEDQAILLLMSL
>Ty1-GAG__REXdb_ID5181
IWMCVGDRVLRKIENCKTAAETWELLEKLYQPKSLPNRVHAQLRLYGFKMQDHRSIDENI
DEFLKIIGDLSHLSIDVSEEVQAVLLLNAL
>Ty1-GAG__REXdb_ID4326
IHTNISRKTFELIQGVETAKEAWDILQMQYEGTTKVQNSRKDMLASRFENLKMEEDETIS
EFSSKLSALAQEAAVLGKKYKDKKMVKKFLRCL
>Ty1-GAG__REXdb_ID5182
IVTSVTDKILRKIIKEKTAVGMLKILDEQYMSKSLPNRMYLKQKLYSFRMNESVSIENNI
DEFLRIITDLGNVMVEIPDEDQAILLLMSL
>Ty1-GAG__REXdb_ID2540
IRHHLAPSLKQQYLTLENPLELWQALKKRYDHQKMVQLPQADFDWKNLRFQDYKSVDDYN
NELFRIVAIRKLCGEDVTDNDLLEKTLSTF
>Ty1-GAG__REXdb_ID4327
IFAAVDLDEFGIIQGCESAKEAWDTLVNHFEGDTSVKRTRIDHLASEFENLKMASDESVA
SFTTKLSTIANEAAVLWKRYKDKKLVKKLLRCL
>Ty1-GAG__REXdb_ID3193
LQTAVSDFIFPRIAPASSAKEAWNALEMEFQGSPQVRMIKLQSLRRDYENLKMNEDDNVK
VFTGKLIDLANQLRVHGEEKTDYQIVQKLLISL
>Ty1-GAG__REXdb_ID2542
IRHHLAESLKQQYLTLEDPLELWVALKKRYDHQKTVILPQAKFDxKNLRFEDFKSVEEFN
SELFRIVALIKLCGEEVTDKDMLEKTFSTF
>Ty1-GAG__REXdb_ID5183
IIVNISDQVLRKIKHCTTAASMWSLLEKLYMSKSLPNRIFVQSQFYTFRCDSLKPIDSNV
DEFLKIVAEMNSLDVNVTDEIQAIVFLNSL
>Ty1-GAG__REXdb_ID2543
IRHHLAPSLKQQYLTLENPLELWQALKKRYDHQKMVQLPQADFDWKNLRFQDYKSVDDYN
NELFRIVAIRKLCGEDVTDNDLLEKTLSTF
>Ty1-GAG__REXdb_ID5184
IVTSVTDKILRKIIKEQTAVGMIRILDAQYMSQSLPNRMYLKQKLYSFKMNESVSIENNL
DEFLRIITDLGNVMVEVSDEDQAILLLMSL
>Ty1-GAG__REXdb_ID3195
ILTAVSDSIFPRIAPAASATEAWNALQSEFEGSQQVKMIKLQSLRREYENLKMNEGDSIN
AFTTKLIETGNQLRLHGEEKSDYQMVQKILISL
>Ty1-GAG__REXdb_ID3196
ILTAVSDSIFPRIAPAASATEAWNALQSEFEGSQQVKMIKLQSLRREYENLKMNEGDSIN
AFTTKLIETGNQLRLHGEEKSDYQMVQKILISL
>Ty1-GAG__REXdb_ID3194
LFASIDKSILKTIAKKDTSKEIWDFMKTKYQGNKKVQNAQLQRMRREFEVLEMKEGDTIT
EYFSRVMVVANDMRSLGENMPDSKIVEKIFRTL
>Ty1-GAG__REXdb_ID5185
IFMGVSDHVLKKLDKCTTAAQAWATLDRLYMAKNLPNRVYTQLKVYSFRMQDSRSIDQNV
DDFLKLIADLSNLSIEIPDEVQAILLLNSL
>Ty1-GAG__REXdb_ID5186
ICSSLTSMVLRKVMKETTAAGVWKALEADYQTKTLPNRIYLKQRFASYRMDKNKSIDENM
DGFLRLVDELESLNIQISDEDxAIQVLSGL
>Ty1-GAG__REXdb_ID5187
LSTCLSDTILRKIMNEKTALGMWKALERDYQTKSLPNRIYLKQMFASYKMEESKSIEENL
DSFLKLIADLETLDIRISDEDQAIQVLSGL
>Ty1-GAG__REXdb_ID5188
ICSSLTSMVLRKVIKETTAAGVWKALEADYQTKTLPNRIYLKQRFASFRMDKNKSIDENM
DGFLRLVDELESLNIQISDEDQVIQVLSGL
>Ty1-GAG__REXdb_ID2811
MDLDLALRMEQPVSPTDTSTAEYKAVHEKWERSNRIGLMIILDTIPETFRGNEEISDLKQ
FLAEMDLHFASSDKAEISSLLYRFSTMRYHSKGNIREYILEMSNIVSKLKTLKIELPEEV
LIHFVLNSL
>Ty1-GAG__REXdb_ID5189
LVLSLTDRVLRKVKKMKTAASMMAALDQLYMSKALPNRIYLKQKLYNFRMSESISIEGNI
DEFLHLIEDMENTEVQVSDEDQAILLLMSL
>Ty1-GAG__REXdb_ID5190
ICLNVGDRVLRKIENCVTAAEAWAILERQFMPKSLPNRVDSQLKLYGFKMQDQRTIDENI
DDFLKIIGELSHLSIEVPDEVQAILLLNSL
>Ty1-GAG__REXdb_ID2541
IRHHLAPSLKQQYLTLENPLELWQALKKRYDHQKMVQLPQADFDWKNLRFQDYKSVDDYN
NELFRIVAIRKLCGEDVTDNDLLEKTLSTF
>Ty1-GAG__REXdb_ID444
LMATLDEDIVDVIIGCKTSRQAWLALQERFSAVSRVSIMQLKTELQTLRKGAENIEKYLQ
KVKNARDQLLSVGVSIPDEDIIIVVLNGL
>Ty1-GAG__REXdb_ID445
LMATLDEDIVDVIIGCKTSRQAWLALHKRFSTVSRVNIMQLKTELQTLQKGAETIEKYLQ
RVKNARDQLLSVGVTILDEDIIIVILNGL
>Ty1-GAG__REXdb_ID2546
LRKHIDPTLRRxYQSKHDPKDLWDALAERFGNIHSTLLPELIARWDEIRLLDYKKVDDFN
RDMICLQAQLSSCGVEKSDADMIEKTFSTF
>Ty1-GAG__REXdb_ID2812
IKKSMISSVRGSIPDSELAKVYMDSIAQKYLISNKAETGRLMKSFMRMEYNGKGSVREYI
MKGSNIVESLKDLGMIVEEPFLVYMLLNSL
>Ty1-GAG__REXdb_ID3197
LFQSIDKSILKTILQKDTSKQLWDSMKRKYQGSVRVKxAHLQALRREFEVLEMKEGETIT
SYFSRVMLVANDMRNYGKDTQDVKIVEMILRTL
>Ty1-GAG__REXdb_ID446
LMATLDEDIVDVIIGCKTSRQAWLTLQERFSTVSRVNIMQLKTELQTMRKGGESIEKYLQ
RVKTARDQLLSVGVSIPDEDIIIVILNGL
>Ty1-GAG__REXdb_ID2547
FRKHIDPTLRRQYQSKHDLKDLWDALAERFGNIHSTLLPELIARWDEIRLLDYKKVDDFN
RDILCLQAQLSSCGVEKSDADMIEKTFTTF
>Ty1-GAG__REXdb_ID2548
LRKHIDPTLRRQYQSKHDPKDLWDALAERFGNIHSTLLSxLIARCDEIRLLDYKKVDDFN
REMLCLQAQLSSCGVEKSDADMIEKTFSTF
>Ty1-GAG__REXdb_ID2549
FRKHIDPTLCRQYxSKHDPKDLWDALAxRFGNIHSTLLPELIARWVEIRLLDYKKVDDFN
RDMLCLQAQLSSCGVKKSDADMIEKTFSTF
>Ty1-GAG__REXdb_ID449
IVNSCDPEIAESVTYYPTAYEVWEDLHERFSQANATRIFEIQRDINSLRQEQLSVSVYYT
KLKALWDELSTLDATQQTDQQKLMQFLMGL
>Ty1-GAG__REXdb_ID450
IVNSCDPEIADSVNYYPNAYEVYEDLHERFSQSNATRIFEIQRDIASLRQDQLPVSTFYT
KLKNLWDELTAYSDPIHGAQSDQQKLMQFLMGL
>Ty1-GAG__REXdb_ID4688
ILNALDDSLYDIYSTFKTARELWESLENKYKTEVACSKKFVIGKFLNFKMSDAKSVVKQV
EELQVIVHELDVEGMGLNPNFLVGSIIEKL
>Ty1-GAG__REXdb_ID453
LMATLDEDVIDVIIGCKTSRQAWIALQERFSAVSRVSIMQLKTELQTLRKGSESIEKYLQ
RVKNARDQLLSVGVSIPNEDIIIMILNGL
>Ty1-GAG__REXdb_ID2550
LRHHIHEGLKDEYLTVKDPLEIWKALAERYAHQKDVMLPRARFEWSNLRLQDFKTVKEYN
SALFKISSMVRLCGEQITEDMLLEKTFSTF
>Ty1-GAG__REXdb_ID3198
LFQSIDKFILKTILQKDTSKQLWDSMKRKYQGSVRVKRAHLQALxREFEVLEMKEGETIT
SYFSRVMLVANDMRNYGEDMLDVKIVEKILRTL
>Ty1-GAG__REXdb_ID454
LTTTLTEPIAALTIGFDTAKEIWDCLARHFSQNSVASAASLKMQLLDLQKGNQSIDEYLR
HAKSIADSLAAINKPVSDEDLVVATLHGL
>Ty1-GAG__REXdb_ID5192
ILLCLADDIITEVAEEETAAGLWLKLESLYMTKSLTNKLLLKRRLFGLRMEEGTSLRDHL
DQLNTVLLELRNIDVKVDDEDAALILLVSL
>Ty1-GAG__REXdb_ID5191
IRQWLDDNVFHHVSKETTSLTLWRNLESLYERKTAANKAFLIRKLVNLKYKEDTSINEHL
NEMQSIVNQLSSMNMVLDDELQALLLLSSL
>Ty1-GAG__REXdb_ID3199
LFQSIDKSILKTILQKDTSKQLWDPMKRKYQGNRRVKRAHLQALRRDFEVLEMKVGEIVT
SYFSRVMVVANDMRKYREDMPDVKIVEKILRTX
>Ty1-GAG__REXdb_ID4689
ILNALDDSLYDIYSTFKTARELWQSLENKYKTEVACSKKFVIGKFLNFKMSDAKSVVKQV
EELQVIVHELDVEGMGLNPNFLVGSIIEKL
>Ty1-GAG__REXdb_ID455
IVHSIQPNIARGVIFSDTAFGVWRDLHDLFSQGDDSRIYQIRQEIAECRQGQQSASIYYT
KLKALWDELSSYQEPLACSCDAMQILFDREEKERVMQFFMGL
>Ty1-GAG__REXdb_ID2813
IKKSMISSVRGSIPDSKLAKVYMDSIAQKYLISNKAETGRLMKSFMRMEYDGKGSVREYI
MKGSNIVESLKDLGMIVEEPFLVYMLLNSL
>Ty1-GAG__REXdb_ID457
LLSSMHKEVRENYEGLETAKEIWDAAKTTFSVAQDDTRNYELQIASVSTKQNGAPLHGYY
SNMKKIWQELDILDPLRLKDVDSITYMANKVTKHRVYFFLAGL
>Ty1-GAG__REXdb_ID459
LLSSMHKEVRENYEGLETAKEIWDAVKTTFSVTQDDTRNYELQIASVSTKQNGAPLHGYY
NNMKKIWQELDVLDPLRLKDADSITYMANRVTKHRVYFFLAGL
>Ty1-GAG__REXdb_ID5193
IRQWIDESVFHHVAQETNAYSMWTKLESMYEHKTAQNKASFIRRLVNTKYRDGRSVSEHL
SDFQGIVNQLTNMKMVLDDELQALLLLSSL
>Ty1-GAG__REXdb_ID3200
LFQAIDRTIMETILNKESAKSIWDSMKQKYQGSTKVKRAQLQALRREFEILGMKEGESVD
EYFARTLTIANKMKAHGERMEQIVVVEKILRSM
>Ty1-GAG__REXdb_ID462
IVNSCDPEIADSVTYYPTAHEVWEDLHERFSQANATRIFEIQRDINYLRQEQLSISVYYT
KLKALWDELATLDATQAAQSDQQRLMHFLMGL
>Ty1-GAG__REXdb_ID5386
IILSVKSSQLGYVKGCLTAAEAWKVLQDVHQPKGPLRTVMLYKKLLSKRLLEGQSISSHI
KEFKEIFDALDAVEIGITEKLRSVVLLSSL
>Ty1-GAG__REXdb_ID3201
IYQGLDEDTFEKVVEATSAKEAWEKLRTSYKGADQVKKVRLQTLRGEFEALQMKEGELVS
DYFSRVLTVTNNLKRNGEKLDDVRIMEKVLRSL
>Ty1-GAG__REXdb_ID5194
IRQWVEDNVLNHIINETHARSLWNKLETLYASKTGNNKLFLLKQMMNIRYREGTLINDHV
NDFQGVLDQLSGMGIKFEDEVLGLWLLNTL
>Ty1-GAG__REXdb_ID5387
AQKAVSQLTTEDLHNENGMVQLLEKLDTAFKEEKIDEAYNIYTNFINFNKKEGSTMADYI
LEFEHLASKMSMYEMNLPSTILAFKLLDGA
>Ty1-GAG__REXdb_ID5388
AFNLVDNCTTAEQPEGNCKIAWERLVHKYAPKTAPSYIQLKKDFANSKLASVDTDPDEWM
TDLECLRSEMNKVTIPGKTDMSEVDLIIHILSNL
>Ty1-GAG__REXdb_ID5389
AYSYVENAVTERAPMGDAYEAWKKLCERYEPKEIESDYTSIEHSFKDCTIGSINENVEEW
FLELEYWNTRMGKIKQSYMRDDLQMKAHIIDQL
>Ty1-GAG__REXdb_ID5390
AFNIVDKVKDNVAFKAWQMLKKKYEPKEVDAYVQLQEEFQECKMESDKDDPTVFIEELEV
INGYMGAIQDKYEKDDVEIISHIFSKL
>Ty1-GAG__REXdb_ID5392
IIEYLSDSFLNFATSDITARQILENLDAVYERKSLASQLALRKRLLSLKLSSEMSLLSHF
HIFDELISELLAAGAKIEEMDKISHLLITL
>Ty1-GAG__REXdb_ID4328
IFNSVNQNQFKRIQNCESAKEAWDKLAKAYEGTSSVKRSRIDMLASQFENLTMDESENIE
EFSGKISAIASEAHNLGKKYKDKKLVKKLLRCL
>Ty1-GAG__REXdb_ID4690
VISALDTKFQKSYIILPTGKELWDALVGKFGVTDAGSELYLMEQLYDYKMVENRSVVEQA
HEFQALAKELELFPCPLPDKFVAGGIIAKL
>Ty1-GAG__REXdb_ID5393
LVMHLSLEGRARIASSELEVAVLESDDGVKTILEKLDGLFLGDKGRGQFNAFQELYNLRR
ADGIEIRKFISQFEHTYYKFIKQTMSLPDSVRAFMLLASCKL
>Ty1-GAG__REXdb_ID5394
LVLTIDPSLYVHVKSVQKTHELWKKLKNLFDDSGFTRRISLLRSLISIRLENSVSMTSYV
TQIIETSQKLSGTGFKINDDWVASLLLAGL
>Ty1-GAG__REXdb_ID5395
LIQFLDERSIALIIRDAKDKGREAFKILKDHYASTSKPRIITLYNQLTSLKKFTNESITD
YVIRAEKSATSLNTAGESISDSLLIAMVLKEL
>Ty1-GAG__REXdb_ID5396
LIQYLDDKSLSLFMRDAADDGRKALRILRAYYAGKGKPRIISLYTELTSLQKKPSESVTD
YIIRAETAITALRNAEETLSDGLLIAMILKGL
>Ty1-GAG__REXdb_ID463
LLSTIGREALAQVTMCNTAFSAWNTIETMFSSVTRARSINTRIALATIKKGDLSITEYVG
KVRALGDELAASGKKIDEEELVSYIITGL
>Ty1-GAG__REXdb_ID5397
LIENLSDSFLNFAASDKTTRQIFDSLDASYERKSLASQLALRKRLLSLKLSSEMPLLNFF
NIFDELVSELLAAGAKLEEWNAFILQRSY
>Ty1-GAG__REXdb_ID464
LLNSVSPQIYRSILRMNDASDIWRDLNSRFNVTNLPRTYNLTQEIQDFRQGTLSLSEYYT
RLKTLWDQLDSTEALDEPCTCGKAMRLQQKAEQAKIVKFLAGL
>Ty1-GAG__REXdb_ID5398
IALLVDDCQHPLIRDCKTAKGTWDALQKHHQKTTMSTKVSLLKKLCKAEYDESGDMEAHL
FRMDELFSSLMNAGQELDSSLKVAMVLKSM
>Ty1-GAG__REXdb_ID5399
LAVALALSGRAREVPMEISVEDLNKDTGMETLLVKLDDLFLKEEKDRIYEAYSSFDRITR
SSNVSMTDYIIDFEQRYGRMHKYKMELPDAVLAFKLLDTA
>Ty1-GAG__REXdb_ID4329
LFNSLSQEEFDRVSNLETAYEIWNKLAEIHESTSEYKDAKLHFLKIQYETFSMLPHESVN
DMYGRLNVIVNDLKGLGANYTNLEVAQKMLRAL
>Ty1-GAG__REXdb_ID3202
IQQGVAESLFPRIIGAKKSKKAWDKLKEEFQGSQKVLAVKLQTLRRQFQNLLMKESEKVK
DYFSRVIEIVNQMRLYGEDINDQKVVEKILISL
>Ty1-GAG__REXdb_ID3203
ILRAVPAEMLATLAVKETVQEAWEAIKTRRIGVQHVREANAQQLRREFGDIIFKDGETVD
DFSMRIGVLANNLRTLGDNITDAEVVQKLLQVV
>Ty1-GAG__REXdb_ID3862
ICGLLDDKDLPLLEKHKDARDLLNALDERYKGLMEHHVTRLWRDFNAFKMQPNQSLRDYI
KRIKDIVEELTACKQPVADANAVLIALKGL
>Ty1-GAG__REXdb_ID3204
LYSAVSEAIFPRIIALDTAKQIWNYLQEEFHGNERIIQMQVLNLRREFEMQKMKETETIR
DFSNKLLSIVNKVRLLGEDLPDKRVVEKILVTL
>Ty1-GAG__REXdb_ID5401
IKMAVKPHLMNMIADCKTAAEVWECLRVLFDHETATRRGELEEALATLRKQPNETIMEYV
GRTKGIRDDLATAGVNKDEHSFCLDILRGL
>Ty1-GAG__REXdb_ID465
LLSSLSRDVLIQVATCKTAAEAWRSIEALYSTGTRARAVNTRLALTNTKKGTMKIAEYVA
KMRALGDEMAAGGHPLDEEDLVQYIIAGL
>Ty1-GAG__REXdb_ID5195
IRxFVDDNVYNFVANETHARSLWDKLESLYASKSGHNKYLLKNFGELKYKEGTPVSNHLS
EFQGRYDQLAGVGIKFDDDLLDLFLLNSL
>Ty1-GAG__REXdb_ID4330
LFNGVDKNIFRLINTCTVAKDAWEILKITHEGTSKVKISRLQLLATKFENLKMKEEECIH
DFHMNILEIANACTALGERITDEKLVRKILRSL
>Ty1-GAG__REXdb_ID2814
LKRSIKEPLKSSIPECETAKEYLERVASHHQGSSKAYACSLMTEFVNAKYDGNGVRPFIQ
KMISIVAKINKYLGSPLHEEFVVFMIMKSL
>Ty1-GAG__REXdb_ID5196
IRLHLSDDVVNNIIDEDTARGIWTRLESLYMSKTLTNKLYLKKQLYALHMSEGTNFLSHL
NVFNGLITQLANLGVKIEEEDKAILLLNSL
>Ty1-GAG__REXdb_ID5197
IMLCLADDVITEVSDEETAAGLWLKLESLYMTKSLTNKLLLKQRLFGLRMAEGTQLREHL
EQLNTLLLELRNIDVKIEDEDAALILLVSL
>Ty1-GAG__REXdb_ID4331
MVCGIGPDEYNRVSACESAKEIWDCLLTTHEETEQVKESKIDMLTSRYENFKMKEGETIH
DMFTKLSSITNELRSLGEPISMTKQVRKVLRIL
>Ty1-GAG__REXdb_ID4332
LQASLCKPEYDRISSEELAFQIWDKLKKYHEGSNAVKTRKFEIYRKEFDAFSQLPGESIE
DLFARFQVIVNKMKALNKDMPYNDHARALRLLHSL
>Ty1-GAG__REXdb_ID5198
IRQFVEDNVYNHISGVTHARSLWDKLEELYASKTGNNKLFYLTKLMQVKYVEGTTVADHL
NEIQGIVDQLSGMGIKFDDEVLALMVLATL
>Ty1-GAG__REXdb_ID5405
LCHTFQLFAPSQFLPPWVKDILSVDYTDIMKILSKSINKMQSDTQEVNDITTLATLHYNG
STPADAFEAEVTNILDRLNNNGIPINNKVACQFIMRGL
>Ty1-GAG__REXdb_ID5406
IYNTFQAFAPFHLLPTWVKQILEINYADILTVLCKSVSKMQTNNQELKDWIALANLEYDG
STSADTFEITVSTIIQRLKENNINVSDRLACQLILKGL
>Ty1-GAG__REXdb_ID5199
IRQWVDQSVFHHVAKEVDAYSLWQKLESLYERKTAQNKAFMIRRLVNLKYKDGNSVAEHL
SNFQGLLNELSTMKLELDDEVQALLLLSSL
>Ty1-GAG__REXdb_ID3205
IQQAVHESIFSKIAVATTAKEAWTTLKTAFxGSSKVITVKLQSLRRDFETLHMKNGESVQ
DFLSRVAAIVNQMRSYGEDILDQTVVAKVLRSL
>Ty1-GAG__REXdb_ID5408
LFLNLKETQLMHIKACTTSADAWKKLCDVHLPGGPIRKVQLYQKLSRLRMLEGDNVVQYV
NKFAETVNKLAEMDITINDELKSIMLLSSL
>Ty1-GAG__REXdb_ID5409
IVNCLSDKHLEYVRSATSAKEMIENLRKIFKRKSTLSALYVRKKLLTLKCDPSVELSDHF
NNFDMLIRQLEETGSTVNEQDKVCHLLLTM
>Ty1-GAG__REXdb_ID5410
LAVALGLEGRARETAMEISAVDLDSDTGMTTLMAKLDDVFLKEEKDRAYEAYSYFDGITK
DSSVSMADYIIDFEHAIxxKRYNMTLPDAVIAFKLLDTA
>Ty1-GAG__REXdb_ID5411
IAVALGLEGKARETAMxISAEDLDSDTGMATLMAKLDDVFLKEEKDRAYEAYSYFDGISK
DSSVSMADYIIDFEQRYNRMKRYNMMLPDAVLAFKLLDTA
>Ty1-GAG__REXdb_ID4333
ITSALGMDEYFRVSNCKSAKEMWDTLRLTHEGTIDVKRSRINALTHEYELFRMNTNENIQ
SMQKRFTHIVNHLAALGKEFQNEDLINKVLRCL
>Ty1-GAG__REXdb_ID4334
LFNGVDKNIFRLINTCTVAKDAWEILKTTHEGTSKVKMSRLQLLATKFENLKMKEEECIH
DFHMNILEIANACTALGERMTDEKLVRKILRSL
>Ty1-GAG__REXdb_ID4335
ITSALGMDEYFRVSNCKSAKEMWDTLRLTHEGTTDVKRSRINALTHEYELFRMNANENIQ
SMQKRFTHIVNHLAALGKEFQNEDLINKVLRCL
>Ty1-GAG__REXdb_ID4336
ITSALGMDEYFRVSNCKSAKEMWDTLRLTHEGTTDVKRSRINALTHEYELFRMNANENIQ
SMQKRFTHIVNHLAALGKEFQNEDLINKVLRCL
>Ty1-GAG__REXdb_ID4337
ITSALGIDEYFRVSNCKSAKDMWDTLQVKHEGTTDVKRSxINTLTHEYEFFRMNVNESIQ
DMQKRFTHIVNHLASLGKNFQNEDPVNKVLRCL
>Ty1-GAG__REXdb_ID4338
LFNGVDKNIFRLINTCTVAKDAWEILKITHEGTSKVKISRLQLLATKFENLKMKEEECIH
DFHMNILEIANACTALGERITDEKLVRKILRSL
>Ty1-GAG__REXdb_ID4340
LFNGVDKNIFRLINTCTVAKDAWEILKTTHEGTSKVKMSRLQLLATKFENLKMKEEECIH
DFHMNILEIANACTALGERITDEKLVRKILRSL
>Ty1-GAG__REXdb_ID4341
ITSALGMDEYFRVSNCKSAKEVWDTLQVTHEGTIDVKRSRINTLTHEYELFRMNANESIQ
DMQKRFTHIVNHLAALGKDFQNEDLINKVLRCL
>Ty1-GAG__REXdb_ID4342
LFNGVDKNIFRLINTCTVAKDAWEILKTTHEGTSKVKMSRLQLLATKFENLKMKEEECIH
DFHMNILEIANACTALGERMTDEKLVRKILRSL
>Ty1-GAG__REXdb_ID4339
LFNGVDKNIFKLINTCTVAKDAWEILKTTHEGTSKVKMSRLQLLATKFENLKMKEEECIH
DFHMNILEIANACTALGERITDEKLVRKILRSL
>Ty1-GAG__REXdb_ID4343
LFNGVDKNIFRLINTCTVAKDAWEILKTTHEGTSKVKMSRLQLLATKFENLKMKEEECIH
DFHMNILEIANACTALGERMTDEKLVRKILRSL
>Ty1-GAG__REXdb_ID4344
ITSALGMDEYFRVSNCKSAKEMWDTLRLTHEGTTDVKRSRINALTHEYELFRMNANENIQ
SMQKRFTHIVNHLAALGKEFQNEDLINKVLRCL
>Ty1-GAG__REXdb_ID466
ILGSIDPNIVLNLRPYKTAATMWNYLKKVYSQNNEARRFQLEHDIATFRQDSLSISDFYS
QFINLWAKYTDIVYADLPYEGLSSVQTVHETTKRDQFLMKL
>Ty1-GAG__REXdb_ID4345
LFNGVDKNIFRLINTCTVAKDAWEILKTTHEGTSKVKMSRLQLLATKFENLKMKEEECIH
DFHMNILEIANACTALGERMTDEKLVRKILRSL
>Ty1-GAG__REXdb_ID4346
LFNGVDKNIFRLINTCTVAKDAWEILKTTHEGTSKVKMSRLQLLATKFENLKMKEEECIH
DFHMNILEIANACTALGERMTDEKLVRKILRSL
>Ty1-GAG__REXdb_ID4347
LFNGVDKNIFRLINTCTVAKDAWEILKTTHEGTSKVKMSRLQLLATKFENLKMKEEECIH
DFHMNILEIANACTALGERMTDEKLVRKILRSL
>Ty1-GAG__REXdb_ID4348
LFNGVDKNIFRLINTCTVAKDAWEILKTTHEGTSKVKMSRLQLLATKFENLKMKEEECIH
DFHMSILEIANACTALGEKMTDEKLVRKILRSL
>Ty1-GAG__REXdb_ID4349
ITSALGIDEYFRVSNCKSAKDMWDTLQVTHEGTTDVKRSRINTLTREYELFRMNINESIQ
DMQKRFTHIFNHLASLGKTFQNEDLVNKVLRCL
>Ty1-GAG__REXdb_ID3206
IYQSMDEDTFEKISNATTAKEAWDKLQTCNKGVEQVKKIRLQTLRGDFERLFVEESESIS
DYFSRVLAVVNQLKRNGEDVDEVKVMEKILRTL
>Ty1-GAG__REXdb_ID4350
LFNGVDKNIFRLINTCTVAKDAWEILKTTHEGTSKVKMSRLQLLATKFENLKMKEEECIH
DFHMNILEIANACTALGERMTDEKLVRKILRSL
>Ty1-GAG__REXdb_ID4691
ILNGMSDSLFDIYQNVESAKELWDSLESKYMAEDASSNKFLVSNFFNYKMIDSRPVKEQY
NELLRILGQFTQHDLKMDESIAVSSIIDKL
>Ty1-GAG__REXdb_ID4351
ITSALGMDEYFRVSNCKSAKEMWDTLRLTHEGTTDVKRSRINALTHEYELFRMNTNENIQ
SMQKRFTHIVNHLAALGKEFQNEDLINKVLRCL
>Ty1-GAG__REXdb_ID4352
ITSALGMDEYFRVSNCKSAKEMWDTLRLTHEGTTDVKRSRINALTHEYELFRMNANENIQ
SMQKRFTHIVNHLAALGKEFQNEDLINKVLRCL
>Ty1-GAG__REXdb_ID5200
IRLTLAKNVAFNIVNEKTTAGLMKALSDMYEKPSAANKVYLMRRLFNLKMRxGISVTDHI
NEFNTILAQLESVQIKFEDEVKALILLSSL
>Ty1-GAG__REXdb_ID4353
ITSALGMDEYFRVSNCKSAKxMWDTFRLTHEGTTDVKRSRINALTHEYELFRMNANENIQ
SMQKRFTHIVNHLAALGKEFQNEDLINKVLRCL
>Ty1-GAG__REXdb_ID4354
LFNGVDKNIFRLINTCTVAKDAWEILKITHEGTSKVKMSRLQLLATKFENLKMKEEECIH
DFHMNILEIANACTALGERMTDEKLVRKILRSL
>Ty1-GAG__REXdb_ID4356
LFNGVDKNIFRLINTCTVAKDAWEILKTTHEGTSKVKMSRLQLLATKFENLKMKEEECIH
DFHMNILEIANACTALGERMTDEKLVRKILRSL
>Ty1-GAG__REXdb_ID4357
ITSALGMDEYFRVSNCKSAKEMWDTLRLTHEGTTDVKRSRINALTHEYELFRMNTNENIQ
SMQKRFTHIVNHLAALGKEFQNEDLINKVLRCL
>Ty1-GAG__REXdb_ID4358
LFNGVDKNIFRLINTCTVAKDAWEVLKTTHEGTSKVKMSRLQLLATKFENLKMKEEECIH
DFHMNILEIANACTALGERMTDEKLVRKILRSL
>Ty1-GAG__REXdb_ID4359
ITSALGMDEYFRVSNCKSAKEMWDTLRLTHEGTTDVKRSRINALTHEYELFRMNTNENIQ
SMQKKFTHIVNHLAALGKEFQNEDLINKVLRCL
>Ty1-GAG__REXdb_ID4360
LFNGVDKNIFRLINTCTVAKDAWDILKTTHEGTSKVKMSRLQLLATKFENLKMKEEECIH
DFHMNILEIANACTALGERMTDEKLVRKILRSL
>Ty1-GAG__REXdb_ID4361
ITSTLGMDEYFRVSNCKSAKEMWDTLRLTHEGTTDVKRSRINALTHEYELFRMNANENIQ
SMQKRFTHIVNHLAALGKEFQNEDLINKVLRCL
>Ty1-GAG__REXdb_ID4362
ITSALGMDEYFRVSNCKSAKEMWDTLRLTHEGTTDVKRSRINALTHEYELFRMNTNENIQ
SMQKRFTHIVNHLAALGKEFQNEDLINKVLRCL
>Ty1-GAG__REXdb_ID4363
LFNGVDKNIFRLINTCTVAKDAWEILKITHEGTSKVKISRLQLLATKFENLKMKEEKCIH
DFQMNILEIANACTALGERITDEKLVRKILRSL
>Ty1-GAG__REXdb_ID4365
LFNGVDKNIFRLINTCTVAKDAWEILKTTHEGTSKVKMSRLQLLATKFENLKMKEEECIH
DFHMNILEIANACTALGERMTDEKLVRKILRSL
>Ty1-GAG__REXdb_ID467
ILGSVDPNIVLNLRSYKTAATMWNYLKKVYSQNNEARRFQLEHDIATFKxDSLSISDFYS
QFMNLWAEYTDIVYADLPSEGLNSVQTVHETTKRDQFLMKL
>Ty1-GAG__REXdb_ID4367
LFNGVDKNIFRLINTCTVAKGAWEILKTTHEGTSKVKMSRLQLLATKFENLKMKEEESIH
DFHMNILEIANACTALGERMTDEKLVRKILRSL
>Ty1-GAG__REXdb_ID4364
LFNGVDKNIFRLINTCTVAKDAWEILKTTHEGTSKVKMSRLQLLATKFENLKMKEEECIH
DFHMNILEIANACTALGERMTDEKLVRKILRSL
>Ty1-GAG__REXdb_ID4368
LFNGVDKNIFRLINTCTVAKDAWEILKTTHEGTSKVKMSRLQLLATKFENLKMKEEECIH
DFHMNILEIANACTALGERMTDEKLVRKILRSL
>Ty1-GAG__REXdb_ID4369
LFNGVDKNIFRLINTCTVAKDAxEILKTTHEGTSKVKMSRLQLLATKFENLKMKEEECIH
DFHMNILEIANACTALGERMTDEKLVRKILRSL
>Ty1-GAG__REXdb_ID4370
LFNGVDKNIFRLINTCTVAKDAWEILKTTHEGTSKVKMSRLQLLATKFENLKMKEExCIH
DFHMNILEIANACTALGERMTDEKLVRKILRSL
>Ty1-GAG__REXdb_ID4371
LFNGVDKNIFRLINTCTVAKDAWEILKTTHEGTSKVKMSRLQLLATKFENLKMKEEECIH
DFHMNILEIANACTALGERMTDEKLVRKILRSL
>Ty1-GAG__REXdb_ID4372
LFNGVDKNIFRLINTCTVAKDAWEILKTTHEGTSKVKMSRLQLLATKFENLKMKEEKCIH
DFHMNILEIANACTALGERMTDEKLVRKILRSL
>Ty1-GAG__REXdb_ID4373
ITSALGMDEYFRVSNCKSAKEMWDTLRLTHEGTTDVKRSRINALTHEYELFRMNANENIQ
SMQKRFTHIVNHLVALGKEFQNEDLINKVLRCL
>Ty1-GAG__REXdb_ID4376
LFNGVDKNIFRLINTCTVAKDAWEILKTTHEGTSKVKMSRLQLLATKFENLKMKEEECIH
DFHMNILEIANACTALGERMTDEKLVRKILRSL
>Ty1-GAG__REXdb_ID4377
LFNGVDKNIFRLINTCTVAKDAWEILKITHEGTSKVKMSRLQLLATKFENLKMKEEECIH
DFHMNILEIANACTALGEKMTDEKLVRKILRSL
>Ty1-GAG__REXdb_ID4378
ITSALGMDEYFRVSNCKSAKEMWDTLRLTHEGTTNVKRSRINALIHEYELFRMNANENIQ
SMQKRFTHIVNHLAALGKEFQNEDLINKVLRCL
>Ty1-GAG__REXdb_ID4374
LFNGVDKNIFRLINTCTVAKDAWEILKTTHEGTSKVKMSRLQLLATKFENLKMKEEECIH
DFHMNILEIANACTALGERMTDEKLVRKILRSL
>Ty1-GAG__REXdb_ID5201
IRLTLAKNVAFNIVNEKTTTGLMKALSDMYEKPSEANKVYLMRRLFNLKMGEDISVTDHI
NEFNTILAQLESVQIKFEDEVKALILLSLL
>Ty1-GAG__REXdb_ID4379
LFNGVDKNIFRLINTCTVAKDAWEILKTTHEGTSKVKMSRLQLLATKFENLKMKEEECIH
DFHMNILEIANACTALGERMTDEKLVRKILRSL
>Ty1-GAG__REXdb_ID4380
LFNGVDKNIFRLINTCTVAKDAWEILKTTHEGTSKVKMSRLQLLATKFENLKMKEEECIH
DFHMNILEIANACTALGERITDEKLVRKILRSL
>Ty1-GAG__REXdb_ID4381
LFNGVDKNIFRLINTCTVAKDAWEILKTTHEGTSKVKMSRLQLLATKFENLKMKEEECIH
DFHMNILEIANACTALGERMTDEKLVRKILRSL
>Ty1-GAG__REXdb_ID3207
LHQSVDAANFEKIAMAQTSKEAWDILQKSHDGATKTKKIKLQTLRRQYELLQMEKNESVA
EYITKVQTVVNSMKGYGEKITVQSVVEKVLRTM
>Ty1-GAG__REXdb_ID4382
LFNGVDKNIFRLINTCTVAKDAWEILKTTHEGTSKVKMSRLQLLATKFENLKMKEEECIH
DFHMNILEIANACTALGERMTDEKLVRKILRSL
>Ty1-GAG__REXdb_ID4692
ILNGMSDSLFDIYQNVESAKELWDSLESKYMAEDASSNKFLVSNFFNYKMIDSRPVMEQY
NELLRILGQFTQHDLKMDESIAVSSIIDKL
>Ty1-GAG__REXdb_ID5202
IRLTLAKNVAFNIVNEKTTAGLMKALSDMYEKPSAANKVYLMRRLFNLKMGEGISVTDHI
NEFNTILAQLESAQIKFEDEVKALILLSSL
>Ty1-GAG__REXdb_ID2815
IKTKISAGIRGSVDQHEKVRDLLKAIDDQFITSDKTLASTLIMKFSSLRLTNVKGVREYI
MKMRDISAQLKKLEVDMSESFLVHFILNTL
>Ty1-GAG__REXdb_ID5203
IRLTLAKNAVFNIVNEKTTAGLMKVLSDMYEKPSATNKVYLMRRLFNLKMGxGISVTDHI
NEFNTILAxLESVQIKFEDEVKALILLSSL
>Ty1-GAG__REXdb_ID4383
LFNGVDKNIFRLINTCTVAKDAWEILKTTHEGTSKVKMSRLQLLATKFENLKMKEEECIH
DFHMNILEIANACTALGERMTDEKLVRKILRSL
>Ty1-GAG__REXdb_ID4384
LFNGVDKNIFRLINTCTVAKDAWEILKITHEGTSKVKMSRLQLLATKFENLKMKEEECIH
DFHMNILEIANACTALGEKMTDEKLVRKILRSL
>Ty1-GAG__REXdb_ID4385
LFNGVDKNIFRLINTCTVAKDAWEILKTTHEGTSKVKMSRLQLLATKFENLKMKEEECIH
DFHMNILEIANACTALGERITDEKLVRKILRSL
>Ty1-GAG__REXdb_ID4386
LFNGVDKNIFRLINTCTVAKDAWEILKTTHEGTSKVKMSRLQLLATKFENLKMKEEECIH
DFHMNILEIANACTALGERMTDEKLVRKILRSL
>Ty1-GAG__REXdb_ID2816
MRMTVADNIKTALPKTDSAKEFMGLVGKRSQTADKSLAGTLMSTRTTMKFDGSRTMHEHV
IEMTNIAARLKTLRMAVNENFLVQFILNSL
>Ty1-GAG__REXdb_ID4387
ITSALGMDEYFRVSNCKSAKEMWDTLRLTHEGTTDVKRSRINALTHEYELFRMNTNENIQ
SMQKRFTHIVNHLAALGKEFQNEDLINKVLRCL
>Ty1-GAG__REXdb_ID5204
IRLTLAKSVVFNIVNEKTTAGLMKALSDMYKKPSAANKVYLMRRLFNLKMGEGISVTDHI
NEFNTILAQLESVQIKFEDEVKALILLSSL
>Ty1-GAG__REXdb_ID4388
ITSALGMNEYFRVSNCKSAKEMWDTLRLTHEGTTDVKRSRINALTHEYELFRMNANENIQ
SMQKRFTHIVNHLATLGKEFQNEDLINKVLRCL
>Ty1-GAG__REXdb_ID4389
LFNGVDKNIFRLINTCTVAKDAWEILKTTHEGTSKVKMSRLQLLATKFENLKMKEEECIH
DFHMNILEIANACTALGERMTDEKLVRKILRSL
>Ty1-GAG__REXdb_ID4390
ITSALGMDEYFRVSNCKSAEEMxNTLQVTHEGTTDVKRSRINTLTHEYELFRMNANESIQ
DMQKRFTHIVNHLVALGKDFQNEDRINKVLRCL
>Ty1-GAG__REXdb_ID4391
LFNGVDKNIFRLINTCTVAKDAWEILKTSHEGTSKVKMSRLQLLATKFENLKMKEEECIH
DFHMNILEIANACTALGERMTDEKLVRKILRSL
>Ty1-GAG__REXdb_ID4693
IMNGMSDSLFDIYQNVESAKELWDSLESKYMAEDASSNKFLVSNFFNYKMIDSRPVMEQY
NELLRILGQFTQHDLKMDESIAVSSIIDKL
>Ty1-GAG__REXdb_ID4392
LFNGVDKNIFRLINTCTVAKDAWEILKTTHEGTSKVKMSRLQLLATKFENLKMKEEECIH
DFHMNILEIANACTALGERMTDEKLVRKILRSL
>Ty1-GAG__REXdb_ID3208
LHQSVDAANVEKVAMAQTSKEAWDILEKSHEGATKTKKIKLQTLRRQYxLLQMEKNESVA
EYITRVQTVNSMKGYGEEITVQLVVEKVLRTM
>Ty1-GAG__REXdb_ID2817
IKTKISAGIRGSVDQHEKVRDLLKAIDDQFITSDKTLASTLIMKFSSLRLTSVKGVREYI
MKMRDISAQLKKLEVDMSESFLVHFILNTL
>Ty1-GAG__REXdb_ID4694
ILNGMSDSLFDIYQNVESAKELWDSLESKYMAEDASSNKFLVSNFFNYKMIDSRPVMEQY
NELLRILGQFTQHDLKMDESIAVSSIIDKL
>Ty1-GAG__REXdb_ID4393
LFNGVDKNIFRLINTCTVAKDAWEILKTTHEGTSKVKMSRLQLLATKFENLKMKEEECIH
DFHMNILEIANACTALGERMTDEKLVRKILRSL
>Ty1-GAG__REXdb_ID4394
LFNGVDKNIFRLINTCTVAKDAWEILKTTHEGTSKVKMSRLQLLATKFENLKMKEEECIH
DFHMNILEIANACTALGERMTDEKLVRKILKSL
>Ty1-GAG__REXdb_ID4395
LFNGVDKNIFRLINTCTVAKDAWEILKTTHEGTSKVKMSRLQLLATKFENLKMKEEECIH
DFHMNILEIANACTALGERMTDEKLVRKILRSL
>Ty1-GAG__REXdb_ID4396
LFNGVDKNIFRLINTCTVAKDAWEILKTTHEGTSKVKMSRLQLLATKFENLKMKEEECIH
DFHMNILEIANACTALGERMTDEKLVRKILRSL
>Ty1-GAG__REXdb_ID2818
IKTKISAGIRGSVDQHEKVRDLLKAIDDQFITSDKTLASTLIMKFSSLRLTSVKGVREYI
MKMRDISAQLKKLEVDMSESFLVHFILNTL
>Ty1-GAG__REXdb_ID4397
ITSALGMDEYFRVSNCKSAKEMWDTLRLTHEGTTDVKRSRINALTHEYELFRMNANENIQ
SMQKRFTHIVNHLAALGKEFQNEDLINKALRCL
>Ty1-GAG__REXdb_ID4398
LFNGVDKNIFRLINTCTVAKDAWEILKTTHEGTSKVKMSRLQLLATKFENLKMKEEECVH
DFHMNILEIANACTALGERMTDEKLVRKILRSL
>Ty1-GAG__REXdb_ID2819
IKTKISAGIRGSVDQHEKVRDLLKAIDDQFITSDKTLASTLIMKFSSLRLTSVKGVREYI
MKMRDISAQLKKLEVDMSESFLVHFILNTL
>Ty1-GAG__REXdb_ID4399
ITSALGMDEYFRVSNCKSAKEMWDTLRLTHEGTTDVRRSRINALTHEYELFRMNTNENIQ
SMQKRFTHIVNHLAALGKEFQNEDLINKVLRCL
>Ty1-GAG__REXdb_ID4400
LFNGVDKNIFRLINTCTVAKDAWEILKTTHEGTSKVKMSRLQLLATKFENLKMKEEECIH
DFHMNILEIANACTALGERMTDEKLVRKILRSL
>Ty1-GAG__REXdb_ID469
LINSMEGHISRTYLFFKTAKDMxDAVKENYSDLGNASQVFKIKLKLKDIRQGTLEVTHYY
NNLKFLWQELDMYYEADWGEGLEHNRFMIHLNNERLYEFLAGL
>Ty1-GAG__REXdb_ID3209
IHNSVSDVIFTRIMACESPKxAWDKLKEEFQGTERIRQQQLLNLRRDFKNLKMKEEETVK
QYSDKIMAVVNSIRLLGEQFNEARIVEKVIATL
>Ty1-GAG__REXdb_ID468
LLSTISSSILSSFMDVQSANDVWTTALEMFAADFDQRQSRLRHKLHSLKKGSMSIRDYVA
KLKRVCALLESFGTSISMAERTAVLLTGL
>Ty1-GAG__REXdb_ID5205
IRSCLSREQKYTFSKETSASKLWKALEEKFLKKNSQNKLHMKKRLFRFSYVPGTTMNEHI
TNFSQLVADLLNLDVTFEDEDLALMLLGSL
>Ty1-GAG__REXdb_ID3211
IQNCVSDVIFTRIMACETPKEAWDKLKEEFQGTERTRQQQLLNLRRDFENLKMKEEETVK
QYSDRIMAVVNSIRLLGEQFSEARIVEKVISTL
>Ty1-GAG__REXdb_ID5206
LHLYLSNEILQDVMKEKTAARLWKRLEQICMSKTLTSKLHMKQRLYAHRLEEGASVHEQL
TVFKEILSNLEAMEVQYDKEDLGLILLCSL
>Ty1-GAG__REXdb_ID5207
LHLHLSNEILQDVMKEKTAAGLWKRLEQICMSKTLASKLHMKQRLYAHRLEEGESVHEHL
TVFKEILSNLEAMEVQYDKEALGLILLCSL
>Ty1-GAG__REXdb_ID3212
LQNGVSDVIFTRIRAYDSPKQAWEKLKEEFMGTDKTRQQQVINLRRDFENLRMKESGTIK
QYSDRIMAIVNSIRLLGVDFTESRVVEKVITTL
>Ty1-GAG__REXdb_ID3213
IQNSVLDVIFTRIMACESPKQAWDKLQEEFQGTERTRKQQLLNLRRDFKNLKMKEEETVK
QYSDRIMAVVNSIRLLGEQFNEARIVEKVIATL
>Ty1-GAG__REXdb_ID5208
LHLHLSNEILQDVMKEKTAARLWKRLEQICMSKTLTSKLHMKQRLYAHRFEEGASVHEHL
TVFKEILSNLEAMEVQYDKEDLWLILLCSL
>Ty1-GAG__REXdb_ID3214
LQSGVSDVIFTRIMAYDTPKEAWNKLKEEFQGSDKTRQQQLINLRRNFENLRMKDSETIK
QYADRIMATVNNIRLLGDDFSDQRVVEKVITTL
>Ty1-GAG__REXdb_ID4695
ILNGLSEGLFDTYQNDVTAKELWDKLEARYMTEDVTSKKFLVSRFNNYQMVDGRSVMEKF
RDIEKMLNQFKQYDMKMDEMIVVSSIIDKL
>Ty1-GAG__REXdb_ID3215
IQNCVSDVIFTRIMACETPKEAWDKLKEEFQGTERIMQLQLLNLRRDFENLKMKEEETVK
QYSDRIMVVVNSIRLLGEQFSEARIVEKVISTL
>Ty1-GAG__REXdb_ID3216
IHNCVTDVIFMRIMACETPKEAWDKLKEEFQGTERTRQQQLLNLRRDFENLKMKEEETIK
QYSDQIMAVVNSIRLLGEQFSEARIVEKVMSTL
>Ty1-GAG__REXdb_ID471
MLDNMEAELITDYAEYPTAKDLWDGLATTYSQGxEGVQLFDLTVRANTMKQGTDTLKVYY
SKLQRLWREIEVRQPNPMICADDITMFNKLRSDQKLYQFLAGI
>Ty1-GAG__REXdb_ID3217
LFRAVDESSFEKIASATTSKEAWDILAKVYKGADRVKQVCLQTLHGELEGMKMKKSEGVS
DYITHVQIVVNQLNRNGEALINARVVEKILRSL
>Ty1-GAG__REXdb_ID472
LLSSMSPTILPHLIGLDTSLQIWNALVRLFGSKPTYQLMFYRRALHSQRKADLSMKEFLM
KIKSYCDSLASCGETISDREHVIAILNGL
>Ty1-GAG__REXdb_ID3219
LQNGVSDVIFTRIMACDSPKQAxEKLKEEFMGTYKTRQQQVINLRRDFENLRMKESENIK
QYSDRIMAIVNSIRLLGVDFTESRVVEKVITTL
>Ty1-GAG__REXdb_ID3220
IQNCVTDVIFMRIMACETPKEAWDKLKEEFQGTERTRQQQLLNLRRDFENLKMKEEETVK
QYSNQIMTVVNSIRLLGEQFSEARIVEKVMSTL
>Ty1-GAG__REXdb_ID3221
LQSGVSDVIFTRIMACDTPKQTWDKLKEEFQGSDKTKQQQLINLRRDFENLKMKDSEIIK
xYADRIMATVNNIRLLGEEFSDQRVVEKVITTL
>Ty1-GAG__REXdb_ID3218
IQNSVSDVIFTRIIACESPKQAWDKLQEEFQGTERTRQQQLLNLRRDFENLKMKEEETVK
QYSDRIMAVVNSIRLLGEQFNEARIVEKVIATL
>Ty1-GAG__REXdb_ID3222
LRCGVSDVIFTRIMACNTPKQAxDRLKEEFQGSNKTRQQQLINMRRDFENLKMKDSETIK
QYADKIMATVNNIRLLREEFSDQRVVEKVITTL
>Ty1-GAG__REXdb_ID3223
LFRVVDESGFEKISSATTLKEAWDILAKVYKGADRVKQVHFQTLCGELEGMKMKESEGVS
DYITRVQTMVNQLNRNGEALTDARVVEKILRSL
>Ty1-GAG__REXdb_ID5209
LHLHLSNEILQDVKKEKTAVGLWKRLEQICMSKTLTSKLHMKQRLYAHRLEKGASVHEHL
TVFKEILSNLEAMEVQYDKEDLGLILLCSL
>Ty1-GAG__REXdb_ID473
LLSTVTDDVLVHLTTAKTSYDIWTGIEMRFRAKFNVKLSSMRHSLYSLKKGSLIVKEYLT
KVKNLCDSITAAGSVISEHEQVSVILAGL
>Ty1-GAG__REXdb_ID3225
LFRAVDESGFEKIASATTSKEAWDILAKVYKGPDRVKQVRLQTLRGKLEGMKMKESEGVS
DYITRVQTVVNQLNRNEEALTDARVVEKILRSL
>Ty1-GAG__REXdb_ID3226
LFRAVDDPGFEKIASATTSKEAWDILAKVYKGADRVKQFLLQTLRGELEGMKMKEPEGVS
DYITRVQTVVKQLNRNREALTDARVVENILRSL
>Ty1-GAG__REXdb_ID474
LLSTVTDEVLVHLTAAKTSVAIWTTIERRFGTTSDIKILSLRHALYSIKKAGLTVKEYLS
KVKTLCDSLTAIGSLVTEREQISVILSGL
>Ty1-GAG__REXdb_ID475
LLSSVGTAVLPHLVGLDTSAQIRNAIVSLYGSKSTSRLMFYHRALHSQRKGDLSMREFLM
KIRCFCDNLASYGEIISEHKHITTILNGL
>Ty1-GAG__REXdb_ID476
LINSMEGHISRTYLFFKTAKDMWDAVKENYSDLGNTSQVFEIKLKLNDIRQGTLEVTHYY
NNLKILWQELDMYYEADWGEGLEHNRFMVHLNNERLYEFFAGL
>Ty1-GAG__REXdb_ID477
LLSSVSPDVLPHLIGLVTSSQIWNSIVNLYGSRTTSRLMFYRRALHSQRKGDMFMKEFLL
KIKSYCDNLASCGEAISAHKHITAILNGL
>Ty1-GAG__REXdb_ID479
MLDNMEAELITDYAEYPTAKDLWNGLATTYSQGREGVQLFDLTVRANTMKQGTDTLEVYY
SKLQRLWREMEVRQPNPMICADDITMFNKLRSDQKLYQFLAGI
>Ty1-GAG__REXdb_ID480
LINSIEGHISRTYLFFKTAKDMWDAVKENYSDLGNASQVFEIKLKFKDIRQGTLEVTHYY
NNLKILWQELDMYYEADWGEGVEHNRFMTHLNNERLYKFLAGL
>Ty1-GAG__REXdb_ID481
LLTSVSTTVLPHLIDLDTSAQIWNAIVSLYGSKSTSRIMFYCRALHSQRKGDLSMREFLM
KIKSFCDSLAGCGQVISEHEHITAILNGL
>Ty1-GAG__REXdb_ID5210
IRSCLSREQKYTFSKETSASKLWKALEEKFLKKNSQNKLHMKKRLFHFSYVPGTTMNEHI
TNFSQLVADLLNLDVTFEDENLALMLLGSL
>Ty1-GAG__REXdb_ID484
LFSSVSPDVLPYLIGLDTSSxIWDSIINLYGSKTTSRLMFYHPALHSQRKGDMSMKEFLL
KIKSYCDNLASCGEAISTYEHITVILNGL
>Ty1-GAG__REXdb_ID3227
LQNGVSDVIFTRIMACDSPEQAWDRLKEEFMGSDKTSQQQVINLRKEFENLKMKESEIIK
QYSDRIMATVNNIRLLGEDFSDSRMVEKVITIL
>Ty1-GAG__REXdb_ID485
LINSMEGHISRTYLFFKTAKDMRDAVKENYSDLGNASQVFEIKLKLKDIRQATLEVTHYY
NNLKISWQELDMYYEADWGEGVEHNRFMTHLNNERLYKFLAGL
>Ty1-GAG__REXdb_ID486
LINSMEGHISRTYLFFKTAKDMWDAVKENYSDLGNASQVFEIKLKLKDIRQGTLEVTHYY
NNLKILWQELDMYYEANWGEGVEHNRFMTHLKNERLYEFLAGL
>Ty1-GAG__REXdb_ID487
ILNTVTQELSAGIVFASNAAIVWKDLQERYDKVDGSRIYYLHRAITTHTQGTSSVSTYFT
KIRLLWDEYDVLVPSPTCDCDFTRRNAHLQQQRLFQFLMGL
>Ty1-GAG__REXdb_ID490
LLSSISPSVLPHLIGMDTSAKIWNAVVALYGSKTTSKLMFYRxALHSQHKGELSMKDFLV
KIKGCCDHLASCGEIISEHEHITAILNGL
>Ty1-GAG__REXdb_ID488
LLTSVSPDVLPHLIGLDTSSQIWNSIVNLYGSKTTSRLMFYRRALHSQRKGDMPMKEFLL
KIKSYCDNVASCGETISAHEHITAILNGL
>Ty1-GAG__REXdb_ID491
LLSTVTDGVLVHLTAAKTSVDVWATIERRFGTTSDIKISSLRHALYSIKKAGLTVKEYLL
KVKTLCDSLTAVGSLVTEREQVSVILSEL
>Ty1-GAG__REXdb_ID5211
LHLHLSNEILQDVMKEKTAAGLWKRLEQICMSKTLTSKLHMKQRLYAHLLEEGASVHEHL
AVFKEILSNLEAMEVxYDKEDLGLILLCSL
>Ty1-GAG__REXdb_ID3228
IQNFVTNVIFMRIMACETPKEAWDKLKEEFxGTERTRQQQLLNLRRDFENLKMKEEETVK
QYLDRTMAVVNNIRLIVExFSEARIVEKVMSTL
>Ty1-GAG__REXdb_ID3229
LQNGVSDVIFTRIMACDSPKQAWEKLKEEFMGTDKTRQQQVINLRRDFENLRMKESETIK
QYSDRIMAIVNSIRLLGVDFTESRVVEKVITTL
>Ty1-GAG__REXdb_ID492
LLTSVSTTVLPHLIGLDTSAQIWHAIVSLYGSKSTSRLMFYRRALHSQRKGDLSMREFLM
KVKSFCDSLAGCGEIISKHEHITAILNRL
>Ty1-GAG__REXdb_ID3230
LQNGVSDVIFTRIMACDSPKQAWDRLKEEFMGSDKTRQQQVINLRREFENLKMKESETIK
QYSDRIMATVNNIRLLGEDFSDSRVVEKVITTL
>Ty1-GAG__REXdb_ID494
LLSTVTDDVLVHLTKSKTSFDIWTTIEKRFGAKSDVKLSTMCHSLYSLKKGGLTVKEYLA
KVKNLSDRLTAAGSLISEREQVSVILAGL
>Ty1-GAG__REXdb_ID495
FLSSVIATVFPxLIGLDTSLQIWSALVRLFGSKTTSQLMFYRRALHSQRKADLSMKEFLM
KIKGYCDSLASCGETISEREHVTAILNGL
>Ty1-GAG__REXdb_ID4696
ILNGLSDGLFDTYQNEVTAKELWDKLEARxMTEYVTSKKFLVSRFNNYQMVDGRSVIEEF
RDIEKMLNxFNQYDMKMDVMIVVSSIIDKL
>Ty1-GAG__REXdb_ID496
LLSTISSSILSSFMDVQLAKDVWNLALEMFAADSDQRQSRLRHELHSLKKRSMSIRDYVT
KLKRVCALLESSGSSISMAERTAVLLAGL
>Ty1-GAG__REXdb_ID5212
LHLHLSNEILQDVMKEKTVTGLWKRLEQICMSKTLSSKLHMKQRLYAHRLEEGASVHEHL
TVFKEILSNLEPMEVQYDKEDLGLILLCSL
>Ty1-GAG__REXdb_ID3231
LQNGVSDVIFTRIMACDTPKQAWDKLKEEFMGTDKTRQQQVINLRRDFENLRMKESETIK
QYSDRIMAIVNSIRLLGVDFTESRVVEKVITTL
>Ty1-GAG__REXdb_ID497
LLSTVTDAILVHLTKAKTSFDIWNSIERRFGAKSDVKLSSMRHSLYSLKKGSLTVTEYLT
KVQTLTDSLTAAGSEIFEREQVSVILAGL
>Ty1-GAG__REXdb_ID498
LLSSISSSVLPHLIGMDTSAKIWKALVTLYGSKTTSKLMYYRRTLHSQRKGELSMKDFLV
KIKGCCDNLASCGEIISEHEHITAILNSL
>Ty1-GAG__REXdb_ID500
ILNTVTKELSAGIVFASNAAIVWKDLQEMYDKVDGSRIYYLYRTISTHTxGTSSVSTYFT
KLLLLWDEYDILVPSSTCDCDLTRRSAQLQQQRLFQFLMGL
>Ty1-GAG__REXdb_ID501
LLTSVSTTVLPHLIALDTSAQIWHAIVSLYASKSTSRLMFYRRALHSQRKGDLCMREFLM
KVKSFCDSLAGCGEVIGEHEHITAILNGL
>Ty1-GAG__REXdb_ID502
LLSTVTDEVLVHLTAAKTSVAIWTTIERRFGTTSDIKISSLRHALYSIKKAGLTVKEYLS
KVKTLCDSLTAVGSLVTEREQISVILSGL
>Ty1-GAG__REXdb_ID3232
LFSSIDKGILKTITNKGTARELWLSMKTKCQGNARVQKSQLQVLRRNFEVLEMKEGESVN
DYFSRVMVVANAMRNYGEKMDDEKIVEKILRTL
>Ty1-GAG__REXdb_ID3233
LFSSIDKTIMKTITNKGMAKELWDAMKTKFQGSARVQKSQLQDLRRNLELLEMQGGETVT
DYVGRVMVVANSMRSCGENLTDAQIVEKILRTL
>Ty1-GAG__REXdb_ID3234
LFSSIDKTILKTISNKGTDKELWDAMKTKFQGSARVQKSQLQALRRSFELLEMQGGESVT
DYFGRVMVVANSMRSCGEDLTDAQIVEKILRTL
>Ty1-GAG__REXdb_ID4401
MYCALGKEEFNRISTCKSAKEIWDKLCVTYEGTNLVKTTKISMLKQEFELFKMEPGETIR
DMADRFQNIINKLEGLGKIYDNEDIIRKILWCL
>Ty1-GAG__REXdb_ID503
ILNSVSEDIAQSLISYDNAAAAWNDLNQRFRQCDAIRIADLQSRIASCDQGQTTITQYFT
NLKVLWEEYVQYRPIPLCECNPNRVSTCKVISKMLLYQEQDHVIRFIRGL
>Ty1-GAG__REXdb_ID3235
LFSSIDKTILKTITNKGTTKELWDAMKTKFQGSARVxKSQLQALRRNFELLEMQGGETIT
DYFGRVMVVANSMRGYRENLTDAQIVEKILRTL
>Ty1-GAG__REXdb_ID3236
LFSSIDKTILKTISNKSTAKELWDAMKTKFQGSARVQKSQLQALRRSFELLEMQGGESVT
DYFGRVMVVANSMRCCGEGLTDAQIVEKILRTL
>Ty1-GAG__REXdb_ID504
LINSMKPNIGENYILHPTAKAIWDATRNTYSTIDNSSAMFKIEQQLFHLQQGDMDVTEYY
NTLGHHWLHLDTYDAQEWDTPEDQLRFRMYIEKKRTLSFLLGL
>Ty1-GAG__REXdb_ID505
ILNSVSEDIAQSLISYDNAAAAWNDLNQRFRQCDAIRIADLQSRIASYDQGQTTITQYFT
NLKVLWEEYVQYRPIPLCECNPNRVSTCKVISKMLLYQEQDHVIRFIRGL
>Ty1-GAG__REXdb_ID3237
QRTSLDAARLKDLKAKNYLLSXTAGQLGLSMKTKCQGNARVQKSQLQVLRRNFEVLEMKE
GESVNDYFSRVMVAANAMRNCGEKMDDEKIVEKILRTL
>Ty1-GAG__REXdb_ID3238
LFSSIDKTILKTISNKGTAKELWDAMKTKFQGSARVQKSQLQALRRNFELLEMQxGESIT
DYFGRVMIVANSMRNCGEELIDAQVVEKILRTL
>Ty1-GAG__REXdb_ID3239
LFSSIDKGILKTITNKATAKELWLSMKVKYQGNARVQKSQLQVLRRNFEILEMKEGEGVN
EYFSRVMVVANAMRNCGEKMDDEKIVEKILRTL
>Ty1-GAG__REXdb_ID506
LLNSMTTSIGEKFLLHQTAHEIWDGARHTYSNQANKAEAFEVEMRLHDLKQGEKSVTQYY
DELSKCWLQQDLYDVHLWKCTEDAELYRQILQTKRTIRFLLGL
>Ty1-GAG__REXdb_ID507
LLNSMTTTIGEKFLLHQTAHEIWEGARHTYSNQANKAEAFEVEMRLHDLKQGEKSVTQYY
DELSKCWLQQDLYDIHLWKCTEDADLYRQILQTKRTIRFLLGL
>Ty1-GAG__REXdb_ID508
LLNSMTTSIGEKFLLHQTAHEIWDGARHTYSNQANKAEAFEVEMRLHDLKQGEKSVTQYY
DELSKCWLQQDLYDVHLWKCTEDAELYRQILQTKRTIRFLLGL
>Ty1-GAG__REXdb_ID509
LLNSMTTSIGEKFLLHQTAHEIWDGARHTYSNQANKAEAFEVEMRLHDLKQGEKSVTQYY
DELSKCWLQQDLYDVHLWKCTEDAELYRQILQTKRTIRFLLGL
>Ty1-GAG__REXdb_ID3240
LFSSIDKGILKTITNKATARELWLSMKTKRQGNAIVHKSQLQVLRRNFEVLEMKEGECVN
DYFSRVMVVANAIRNCGEKMDDEKIIEKILRTL
>Ty1-GAG__REXdb_ID510
ILNSVSEDIAQSLISYDNAAAAWNDLNQRFRQCDAIRIADLQSRIASCDQGQTTITQYFT
NLKVLWEEYVQYRPIPLCECNPNRVSTCKVISKMLLYQEQDHVIRFIRGL
>Ty1-GAG__REXdb_ID511
LLNSMTTSIGEKFLLHQTAHEIWDGARHTYSNQANKAEAFEVEMRLHDLKQGEKSVTQYY
DELSKCWLQQDLYDVHLWKCTEDAELYRQILQTKRTIRFLLGL
>Ty1-GAG__REXdb_ID512
ILNSVSEDIAQSLISYDNAAAAWNDLNQRFRQCDAIRIADLQSRIASCDQGQTTITQYFT
NLKVLWEEYVQYRPIPLCECNPNRVSTCKVISKMLLYQEQDHVIRFIRGL
>Ty1-GAG__REXdb_ID5213
IRHHVDDNVRNHIAGETDALKLWKKLEGLYASKTGNNKLFYLTKMVQMRYKEGTSVADHL
NDVQGIIDQLSGMNLKLEDEVTALLILLIL
>Ty1-GAG__REXdb_ID3241
LFSSIDKTILKTITNKGTSKEVWDAMKTKFQGSARVQKSQLQALRRSFELLEMQGGETVT
DYFGRVMVVANSMRSCGENLTDAQIVEKILRTL
>Ty1-GAG__REXdb_ID513
LLNSMTTSIGEKFLLHQTAHEIWDGARHTYSNQANKAEAFEVEMRLHDLKQGEKSVTQYY
DELSKCWLQQDLYDVHLWKCTEDAELYRQILQTKRTIRFLLGL
>Ty1-GAG__REXdb_ID3242
LFSSIDKSILKTITNKTTARELWLSMKMKCQGNARVQKSQLQALRRNFEILEIKEGESVN
DYFGRVMVVANAMRNCGEKMDDGKIVEKILRTL
>Ty1-GAG__REXdb_ID514
ILNSVSEDIAQSLISYDNAAAAWNDLNQRFRQCDAIRIADLQSRIASCDQGQTTITQYFT
NLKVLWEEYVQYRPIPLCECNPNRVSTCKVISKMLLYQEQDHVIRFIRGL
>Ty1-GAG__REXdb_ID515
LLNSMTTSIGEKFLLHQTAHEIWDGARHTYSNQANKAEAFGVEMRLHDLKQGEKSVTQYH
DELSKCWLQQDLYDVHLWKCTKDAxLYRQILQTKWTIRFLLGV
>Ty1-GAG__REXdb_ID516
IYNSVSEDIAQSLLAYNNAAQAWQDLKLRFSQGDAIRIADLQARIASCDQGETSVTQYFT
NLKVLWEEYLQYRPIPNCECASAANRVNVCAVVKQMITYQNQDYVIRFIRGL
>Ty1-GAG__REXdb_ID3243
LFSSIDKTILKTITNKGTAKELWDAMKTKFQGSARVQKSQLQALRRNFELLEMQGGETVT
DYFGRVMVVANSMRSCGENLIDAQIVEKMLRTL
>Ty1-GAG__REXdb_ID3244
LFSSIDKTILKTITNKGTAKELWDAMKTKFQGSARVQKSQLQALRRNFELLKMQGGETIT
DYFGRVMVVANSMRSCGENLTDARIVEKILRTL
>Ty1-GAG__REXdb_ID4697
ILSHLSNPIFDLVAHTKSAKSIWETLLKKYGGDDAGRKKYAVGNWLNFKMVDSLPIMDQV
HQFESLIADVLVDGMNICSMFQANSLIEKL
>Ty1-GAG__REXdb_ID4698
ILSHLRNPIFYLVAHTKSTKTIxETLLKKYGGDDVGRKRYVVGNWHNFKMVENLPIMDQV
HQFESRTSYVFIDGMDIYSMFQEISPLEKL
>Ty1-GAG__REXdb_ID517
LLNSMTTTIGEKFLLHQTAHEIWEGARHTYSNQANKAEAFEVEMRLHDLKQGEKSVTQYY
DELSKCWLQQDLYDIHLWKCTEDADLYRQILQTKRTIRFLLGL
>Ty1-GAG__REXdb_ID3245
LFSSIDKGILKTITNKATARELWLSMKTKCQGNARVQKSQLQVLRRNFEVLEMKEGESVN
DYFSRVMIVANAMKNCGEKMEDEKIVEKILRTL
>Ty1-GAG__REXdb_ID3246
LFSSIDKTILKTISNKGTTAKELWDAMKTKFQGSARVQKSQLQALRRNFELLEMQEGESV
TDYFGRVMVVANSTRSCGEDLIDAQIVEKILRTL
>Ty1-GAG__REXdb_ID518
LLNSMTTTIGEKFLLHQTAHEIWEGARHTYSNQANKAEAFEVEMRLHDLKQGEKSVTQYY
DELSKCWLQQDLYDIHLWKCTEDADLYRQILQTKRTIRFLLGL
>Ty1-GAG__REXdb_ID519
LLNSMTTSIGEKFLLHQTAHEIWEGARHTYSNQANKAEAFEVEMRLHDLKQGEKSVTQYY
DELSKCWLQQDLYDIHLWKCTEDADLYRQILQTKRTIRFLLGL
>Ty1-GAG__REXdb_ID4402
MYYALGKEEFNRISTCKSAKEIWDKLCIPHEGTNLVKTTKISMLKQEFEMFKMEPGESIR
DMADRFQNILNRLEGLGKTYDNEDIIRKILWCL
>Ty1-GAG__REXdb_ID520
ILNSVSEDIAQSLISYDNAAAAWNDLNQRFRQCDAIRIADLQSRIASCDQGQTTITQYFT
NLKVLWEEYVQYRPIPLCECNPNRVSTCKVISKMLLYQEQDHVIRFIRGL
>Ty1-GAG__REXdb_ID3247
LFSSIDKTILKTITNKGTAKELWDAMKTKFQGSARVQKSQLQALRRNFELLEMQGGETVT
DYFGRVMVVVANSMSSYGENLTDAQIVEKILRTL
>Ty1-GAG__REXdb_ID521
ILNSVSEDIAQSLISYDNAAAAWNDLNQRFRQCDAIRIADLQSRIASCDQGQTTITQYFT
NLKVLWEEYVQYRPIPLCECNPNRVSTCKVISKMLLYQEQDHVIRFIRGL
>Ty1-GAG__REXdb_ID522
LLNSMTTSIGEKFLLHQTAHEIWDGARHTYSNQANKAEAFEVEMRLHDLKQGEKSVTQYY
DELSKCWLQQDLYDVHLWKCTEDAELYRQILQTKRTIRFLLGL
>Ty1-GAG__REXdb_ID523
ILNSVSEDIALSLISYDNAAAAWNDLKHRFRQCDAIRIADLQSRITSCDQGQTTITQYFT
NLKVLWEEYVQYRPIPLCECNPNRVSTCKVISRMLLYQEQDHVIRFIRGL
>Ty1-GAG__REXdb_ID525
LLNSMTTTIGEKFLLHQTAHEIWEGARHTYSNQANKAEAFEVEMRLHDLKQGEKSVTQYY
DELSKCWLQQDLYDIHLWKCTEDADLYRQILQTKRTIRFLLGL
>Ty1-GAG__REXdb_ID526
IYNSVSEDIAQSLLAYNNAAQAWQDLKLRFSQGDAIRIADVETRIASCDQGEASVTQYFT
NLKVLWEEYLQYRPIPNCECASAANRVNVCAVVKQMITYQNQDYVIRFIRGL
>Ty1-GAG__REXdb_ID527
ILNSVSEDIAQSLISYDNAAAAWNDLNQRFRQCDAIRIADLQSRIASCDQGQTTITQYFT
NLKVLWEEYVQYRPIPLCECNPNRVSTCKVISKMLLYQEQDHVIRFIRGL
>Ty1-GAG__REXdb_ID528
IADSLHPEIRRSVLNHENAQILWQELKRRFGQANALKMANLHDEIHGCKQGQMSVTQYYT
VIKGLWEEYSQFSPIVPCNCAPASVLPCAAVVAFQEKQDTDYLIRFLRGL
>Ty1-GAG__REXdb_ID529
LLNSMTTSIGEKFLLHQTAHEIWDGARHTYSNQANKAEAFEVEMRLHDLKQGEKSVTQYY
DELSKCWLQQDLYDVHLWKCTEDAELYRQILQTKRTIRFLLGL
>Ty1-GAG__REXdb_ID3248
LFSSIDKGILKTITNKATAKELWLSMKVKCQGNARVQKSQLQALKRNFEVSEMKEGEGVN
DYFSRFMVVANAMRNCGEKMDDEKIVEKILDFN
>Ty1-GAG__REXdb_ID530
IYNSVSEDIAQRLLAYNNAAQAWQDLKLRFSxGDAIRIADLQARIASCDQGDASVTxYFT
NLKVLWEEYLQYRPIPNCECASAYARISVCVVVRRMITYQDQDYVIRFIRGL
>Ty1-GAG__REXdb_ID531
ILNSVSEDIAQSLISYDNAAAAWNDLNQRFRQCDAIRIADLQSRIASCDQGQTTITQYFT
NLKVLWEEYVQYRPIPLCECNPNRVSTCKVISKMLLYQEQDHVIRFIRGL
>Ty1-GAG__REXdb_ID532
ILNSVSEDIAQSLISYDNAAAAWNDLNQRFRQCDAIRIADLQSRIASCDQGQTTITQYFT
NLKVLWEEYVQYRPIPLCECNPNRVSTCKVISKMLLYQEQDHVIRFIRGL
>Ty1-GAG__REXdb_ID533
ILNSVSEDIAQSLISYDNAAAAWNDLKQRFRQCDAIRIADLQSRIASCDQGQATITQYFT
NLKVLWEEYVQYRPIPLCECNPARVSTCKVISRMLLYQEQDYVIRFIRGL
>Ty1-GAG__REXdb_ID534
IANSLHPEIRRSVLNHENAQILWQELKRRFGQANTLKMANLQDEIHGCKQVQMSVTQYYT
VIKGLWEEYSQFSPIVPCNCALDSVLPCAAVVAFQEKQDTNYLIRFLRAL
>Ty1-GAG__REXdb_ID535
LLNSMTTSIGEKFLLHQTAHEIWDGARHTYSNQANKAEAFEVEMRLHDLKQGEKSVTQYY
DELSKCWLQQDLYDVHLWKCTEDAELYRQILQTKRTIRFLLGL
>Ty1-GAG__REXdb_ID536
LINSMKPNIGENYILHPTAKAIWDAARSTYSTIDNSSAMFKIEQQLFHLQQGDMDVTEYY
NTLGHHWLHLDTYDAQEWDTPEDQLRFRMYIEKKRTLSFLLGL
>Ty1-GAG__REXdb_ID5214
IRHHVDDNVRNHIAGETDALKLWKKLEGLYASKTGNNKLFYLTKMVQMRYKEGTSVADHL
NDVQGIIDQLSGMNLKLEDEVTALLILLIL
>Ty1-GAG__REXdb_ID3249
LFSSIDKGILKTITNKATARELWMSMKVKCQGNARVQKSQLQVLRRNFEILEMKEGESVN
EYFSRVMIVANAMRNCGEKMDDEKIVEKILRTL
>Ty1-GAG__REXdb_ID537
LLNSMTTSIGEKFLLHQTAHEIWDGARHTYSNQANKAEAFEVEMRLHDLKQGEKSVTQYY
DELSKCWLQQDLYDVHLWKCTEDAELYRQILQTKRTIRFLLGL
>Ty1-GAG__REXdb_ID4699
ILSHLSNPIFDLMAHTKSAKSIWETLLKKYGGDDAGRKKYAVGNWLNFKMVDSLPIMDQV
HQFESLTADVLVDDMNMCSTFxANSLIGKL
>Ty1-GAG__REXdb_ID3250
LFSSINKTILKTISNKDTAKELWDAMQTKFQGSARVQKSQLQALRRNFELLEMQGGESVI
DYFGRVMVVANSMRSYGEDLTDAQIVEKILRTL
>Ty1-GAG__REXdb_ID538
ILNSVSEDIAQSLISYDNAAAAWNDLNQRFRQCDAIRIADLQSRIASCDQGQTTITQYFT
NLKVLWEEYVQYRPIPLCECNPNRVSTCKVISKMLLYQEQDHVIRFIRGL
>Ty1-GAG__REXdb_ID524
LLNSMTTSIGEKFLLHQTAHEIWDGARHTYSNQANKAEAFEVEMRLHDLKQGEKSVTQYY
DELSKCWLQQDLYDVHLWKCTEDAELYRQILQTKRTIRFLLGL
>Ty1-GAG__REXdb_ID539
LLNSMTTSIGEKFLLHQTAHEIWEGARHTYSNQANKAEAFEVEMRLHDLKQGEKSVTQYY
DELSKCWLQQDLYDIHLWKCTEDADLYRQILQTKRTIRFLLGL
>Ty1-GAG__REXdb_ID3251
LFSSIDKGILKTITNKATARELWLSMKVKCQGNARVQKSKLQVLRRNFEVLEMKEGESVN
DYFSRVMTVANAMRNCGEKMDDEKIVEKILRTL
>Ty1-GAG__REXdb_ID3252
LFSSIDxTILKTISNKGTAKELWDAMKTKFQGSARVQKSQLQALRRNFELLEMQVGETIT
DYFGRVMVVANSMRNCGEHLTDAxIVKKILRTL
>Ty1-GAG__REXdb_ID540
IANSLHPEIRRSVLNHENAQILWQELKRRFGQANALKMANLHDEIHGCKQGQMSVTQYYT
VIKRLWEEYSQFSPIVPCSCAPASVLPCAAVVAFQEKQDTDYLIRFLRGL
>Ty1-GAG__REXdb_ID4701
ILGHLSNPIFDLVAHTKSAKTIWETLLKKYEGEDAGRKRYAVGNWLNLKMVDNLPIMDQV
HQFESLTADVLVDGMNICSMFQANSLMEKL
>Ty1-GAG__REXdb_ID541
LLNSMTTTIGEKFLLHQTAHEIWEGARHTYSNQANKAEAFEVEMRLHDLKQGEKSVTQYY
DELSKCWLQQDLYDIHLWKCTEDADLYRQILQTKRTIRFLLGL
>Ty1-GAG__REXdb_ID542
LLNSMTTTIGEKFLLHQTAHEIWEGARHTYSNQANKAEAFEVEMRLHDLKQGEKSVTQYY
DELSKCWLQQDLYDIHLWKCTEDADLYRQILQTKRTIRFLLGL
>Ty1-GAG__REXdb_ID4700
ILSHLSNPIFDLVAHNKSAKSIxETLLKKYGGEDAGRKRYAVGTWLNFKMVDNLPIMDQV
HQFESLTADVLLDGMNICSMFQANSLIEKL
>Ty1-GAG__REXdb_ID543
IKVPDETNIGENYILHPTAKAIWDAARNTYSTIDNSSAMFKIEQQLFHLQQGDMDVTEYY
NTLGHHWLHLDTYDAQEWDTPEDQLRFRMYIEKKRTLSFLLGL
>Ty1-GAG__REXdb_ID544
LLNSMTTSIGEKFLLHQTAHEIWDGARHTYSNQANKAEAFEVEMRLHDLKQGEKSVTQYY
DELSKCWLQQDLYDVHLWKCTEDAELYRQILQTKRTIRFLLGL
>Ty1-GAG__REXdb_ID545
LLNSMTTSIGEKFLLHQTAHEIWDGARHTYSNQANKAEAFEVEMRLHDLKQGEKSVTQYY
DELSKCWLQQDLYDVHLWKCTEDAELYRQILQTKRTIRFLLGL
>Ty1-GAG__REXdb_ID3253
LFSSIDKGILKTITNKGTARELWLSMKTKCQGNARVQKSQLQVLRRNFEVLEMKEGESVN
DYFSRVMVVANAMRNYGEKMDDEKIVEKILRTL
>Ty1-GAG__REXdb_ID5216
IRHHVDDNVRNHIAGETDALKLWKKLEGLYASKTGNNKLFYLTKMVQMRYKEGTSVADHL
NDVQGIIDQLSGMNLKLEDEVTALLILLIL
>Ty1-GAG__REXdb_ID546
ILNSVSEDIAQSLISYDNAAAAWNDLNQRFRQCDAIRIADLQSRIASCDQGQTTITQYFT
NLKVLWEEYVQYRPIPLCECNPNRVSTCKVISKMLLYQEQDHVIRFIRGL
>Ty1-GAG__REXdb_ID547
LLNSMTTSIGEKFLLHQTAHEIWDGARHTYSNQANKAEAFEVEMRLHDLKQGEKSVTQYY
DELSKCWLQQDLYDVHLWKCTEDAELYRQILQTKRTIRFLLGL
>Ty1-GAG__REXdb_ID4702
ILSHLSNPIFDLVAHTKSAKSIWETLLKKYGGDDDGRKKYVVGNWLNFKMVDSLPIMDQV
HQFESLTADVLVDGMIICSTFQANSLIEKL
>Ty1-GAG__REXdb_ID3254
LFSSIDKSVLKTITNKATAKDLWLSMKVKCQGNARVQKSQLQTLRRSFEILEMKEGESVN
DYFSRVMIVANAMRNYGEKLDDEKIVEKILRTL
>Ty1-GAG__REXdb_ID3255
LFSSIDKTILKTITNWDAMKTKFQGSARVQKSQLPALRRNFELLEMQGGETITDYFGRVM
VVANSMRSCGENLTDAQIVEKVLRTL
>Ty1-GAG__REXdb_ID548
ILNSVSEDIAQSLISYDNAAAAWNDLNQCFRQCDAIRIADLQSRIASCDQGQTTITQYFT
NLKVLWEEYVQYRPIPLCECNPNRVSTCKVISKMLLYQEQDHVIRFIRGL
>Ty1-GAG__REXdb_ID549
IINSIDSDISDSILYMTSAHEIWDELQERYSQSNAPWIFQLQRDISCLSQDQLSIAAYYT
KLKSLWDELSSYSDSSSCTCGAQNERNMLMQFLMGL
>Ty1-GAG__REXdb_ID3256
IQGAITDELFPRIRNEKTAKGAWDILRREFRGDKKVRAVKLQAVRADFEYMRMTDSENLD
DYLGRFFGIVNNLKSLGEDVTEQRIVQKLLMSL
>Ty1-GAG__REXdb_ID3257
IQRAVSDQIFPRIAIQETANAAWNVLKQEFVGDKQVRAVKLxGLRRDFEYTRMGENEAFF
AYLVRLFDLISQMRSYGEDISNQRIVQNLLISL
>Ty1-GAG__REXdb_ID550
IINSIDSEISDSILYMTDARAIWEELRERYSQSNAPRIFQLQRDIASLTQDQLSVAAYYT
KLKKLxDELASYSDSTSCTCGAQNERNKLMQFLMGL
>Ty1-GAG__REXdb_ID3258
IQGVVSNQIFPRIVNExTSKGVWDILKQEFRGDKQVRSVKLQGLRREFEYTRMKDSESLS
VYLTRLFDIMNQMKSYGEDLSKERVVMQKLLISL
>Ty1-GAG__REXdb_ID551
LNSTLSEDLIPFTVGVSTSRELWQKLEQRFGGVSEAHIHQLRSRIQSIQKGSQSISEYLQ
QIKEISDSLNAAGATVSDRDLIAATLHGI
>Ty1-GAG__REXdb_ID3259
IQGAITDELFPRIRNEKTAKGAWEILRREFRGDKKVRAVKLQAIRAEFEYLRMHDGEPLD
DYLARFFEIMNNLKSLGEDVPEKRIVQKLLMSL
>Ty1-GAG__REXdb_ID552
IIATLSPTAMSCIIGCMTSYDMWTNLKDRFSTVTKASIFQMKTELQNIKKGADSVSLYLQ
RIKDARDHLFAAGVFFDDDDVVILALKGL
>Ty1-GAG__REXdb_ID2551
IQRHIHDALQTEYLAEEDPRELSVALADRFDHQNDIFLPEARHDWQHLRFQDFKSVNEYN
SEVCxIRSLLKFCNETLTEEDLLEKTYSTF
>Ty1-GAG__REXdb_ID553
INSSVHPTVLAALIGKTSSHSAWTTLRDRYASQSTGRLLQLRSELMNTHRGDSSISEFLD
KINCLADTLSLSGAPVSDSDIVAIILNNV
>Ty1-GAG__REXdb_ID554
LLATLSDEAIEHVIGCRTAHDAWFNLQDRYASVSKARVNTLKTEFHTVQKGGDSIDQFLS
KLKVIKEQLLNAGEIVSDNDFVLAALSGL
>Ty1-GAG__REXdb_ID555
ITATLSPVAISCAIGSTSACDLWTRLKEQLSAVSKTSIFQLKSNLQTIKKGADSMSRYLQ
RIKEAWDYLSAAxVIFADEDIVILALNGL
>Ty1-GAG__REXdb_ID3260
IQNAISDEIFPRISNETSAKSAWDVLEKVYRGSTKVRAVKLQSLRRDFEYIRMKDDELLD
DYLSRLSEIINQMKSYGEILSDERIVQKYLISL
>Ty1-GAG__REXdb_ID3261
IQGAVSDEIFPRISNFETSKTAWDVLQQEFRGDKKVRSVKLQCLRRDFEYTRMNDGEALS
VYxTRLTDIVNQMKTLGEELTNQRLVQKILISL
>Ty1-GAG__REXdb_ID556
ITVTLSPPAISCAIGSTSAQDLWTRLREQFSTVTRTSIFKMKSKLQTIKKGTDSINVYLQ
RIKEARDYLSAAGVYFEDDDIVILTFNGL
>Ty1-GAG__REXdb_ID557
IINSIDSEISDNILYMTDAHAIWEELCERYSQSNAPRIFHLQRDIASLTQDQLSVAAYYT
KLKKLWDELASYNDSTSCTCGAHNEINKLMQFLMGL
>Ty1-GAG__REXdb_ID3262
IYQALDDNGFEKVSSATSAKQAWEKLQTSYKGAEQVKKVRLQVLRGEFESLQMKASESIS
DYFSRVLAVSNQLKRNGEKLEDVRIMEKILRSL
>Ty1-GAG__REXdb_ID3263
LFQAIKRSILETMMEKDTSKKIWYSMKTKYEGNAPVKRSTLQALRRDFETLEMKVGETIT
NYFARVMTVANKMRVYGETMTDVTICEIILRSL
>Ty1-GAG__REXdb_ID558
ITATLSPTAISCAIGSTSARDLWVRLKEQFSIVTRAIILQMKSELQNIKKGTYSISLYLQ
RIKEACDYLAGTGVLFADDDIVILTLNGL
>Ty1-GAG__REXdb_ID559
ITATLSPAGISCATGSTSSKELWTRLKEQFSTITRTSIFQLKSELQTIKKGNDFITVYLQ
KIKEVRDLLSVAGVFFDDDDIVILTLNGL
>Ty1-GAG__REXdb_ID3264
IQNAISDEIFPRISNETSAKSAWDVLEKVYRGSTKVRAVKLQSLRRDFEYIRMKDDELLD
DYLSRLSEIINQMKSYGEILSDERIVQKYLISL
>Ty1-GAG__REXdb_ID560
LTVTLSSSAISCAIGSTSSRDLWIRLQEQFSTISRTSIFQMKVDLQNIKKGSDSVSMYLQ
RIKTARDFLAAAGVISADEDIVILALNGL
>Ty1-GAG__REXdb_ID5217
IRSFLDKELKYPYMKETSAKELWTKLEEKYMTKSAENHLFLKKRLFRFQYRPGISMHEHL
NDYNKILADLANLDVKIPDEDKALGLLNSL
>Ty1-GAG__REXdb_ID561
LIATLSDDAMEYVVGCKTTHEAWTALQDRYMFVSSATVNHLKAELHTIKKGSDNVDKFLL
RLKTIKDKLIAAGEKITDNDLVIAALTGL
>Ty1-GAG__REXdb_ID562
IWQSVQGNIGRSILYCKSASATWKDLEDRLSQGNDSRIYQIRQEIVEHRQGQPSVxDYYT
QLRAFWDELASYYEPIACDCEGSKTRVAREETEKVMQFLMGL
>Ty1-GAG__REXdb_ID563
LLHSLEPDLAESVLFSTTAKVVWDDLRERFSQSNTPCIFQLNREIATISQVTSSVSAYFT
RLKGLWEELASYNDHCTCSSGTKNDRQQLMLFLMGL
>Ty1-GAG__REXdb_ID564
IIATLSPTAMSCIIGCMTSYDMWTNLKDRFYTVTKASIFQMKTELQNIKKGADSVSLYLQ
RIKDARDHLFAAGVFFNDDDVVILALKGL
>Ty1-GAG__REXdb_ID566
INSTLSKDLLPLTVGMDDSKSIWQSLERRFSGASRTHIHSLHSKIQTIQKGDSSMTDYLN
SLKEISDKLAAAGDPISESDLVAYIISGL
>Ty1-GAG__REXdb_ID3265
IQGAISDVIFPRIANEETAKAAWDTLQQEYRGDVKVRKVKLQSLRRDFEYTRMREDEPLK
DYFSRLFDVVTQMKTYGEELPNERIVQKLLISL
>Ty1-GAG__REXdb_ID567
ITATLSPVAISCAIGSTSACDLWTRLKEQFSVVSRTSIFQLKSNFQTIRKGSDSVSQYLQ
RIKEARDYLSAAGVTFTDEDIVILALNGL
>Ty1-GAG__REXdb_ID565
INSTLAEDLLPLTIGMEDSRSLWQSLERRFAGASRTHVHSLRSKIQTIQKGDASMTEYLN
TIKDISDKLAAASESISDSDLMAYILAGL
>Ty1-GAG__REXdb_ID3266
IYQALDDNGFEKVSSATSAKQAWEKLQTSYKGAEQVKRVRLQVLRGEFESLHMKGSESIS
DYFSRVLAVSNQLKRNGEKLEDVRIMEKILRSL
>Ty1-GAG__REXdb_ID3267
IQNAIPDEIFPKISNETSAKSAWDVLEKVYRGSTKVRPVKLQSLRRDFEYIRMKDDELLD
DYLSRLSEIINQMKSYGEILSDERIVQKYLIRL
>Ty1-GAG__REXdb_ID568
ITTTLSPAGISCAISSTSSKELWTRLKEQFSTITRTNIFQLKSELQTIKKGNDSITVYLQ
KIKKARDLLFATGVLFDDDDIVIFTLNSL
>Ty1-GAG__REXdb_ID569
ITATLSPVAVSCAIGSVSSQDLWTRLKEQFSTVSRTSIFQMKSNLQTIKKGSDSVSQYLQ
KIKEARDYLSAAGVHFADQDIVILTLNGL
>Ty1-GAG__REXdb_ID3268
IQNAVSDQIFPRIANADSAKMAxDLLYGEYHGGDQVRSVKLQNLRREFEYARMCDDETLF
GYLTRLNELINQMKTFGEILSNERLVQKVLISL
>Ty1-GAG__REXdb_ID570
INGSLTPSVLSVVANKRSSHDTWEALEQRYASTSQNRILFLRNELMQTKKCDMSIADYLD
RMNSIADNLALAGNPVNDDELVQIILNNL
>Ty1-GAG__REXdb_ID2820
LESGMTDTVRGGIKRCDLAKDYFKAIESKFKESQKAEIAQYMTLLTTYKFEGGGSVRDHI
MRMTDAAEKLNSLDMNICEKQLVFMILQAL
>Ty1-GAG__REXdb_ID571
ITATLSPVAVSCAIGSVSSQDLWTRLKEQFSTVSRTSIFQMKSNLQTIKKGSDSVSQYLQ
KIKEARDYLSAAGVHFADQDIVILALNGL
>Ty1-GAG__REXdb_ID572
LIATLSDDAMEYVVGCKTTHEAWTALQDRYMFVSSATVNHLKAELHTIQKGSDNVDKFLL
RLKTIKDKLIAAGEKITDNDLVIAALTGL
>Ty1-GAG__REXdb_ID3269
IQNAISDEIFPRISNETSAKSAWDVLEKVYRGSTKVRAVKLQSLRRDFEYIRMKDDELLD
DYLSRLSEIINQMKSYGEILSDERIVQKYLISL
>Ty1-GAG__REXdb_ID573
ITATLSPAGISCAIGSTSSKELWTRLKQQFSTITRTSIFQLKSELQNIKKGNDSVTVYLQ
KIKEAKDLLSAAGVFFDDDDIVILTLNGL
>Ty1-GAG__REXdb_ID3270
IQGAISDEIFPQISHEETSKGAWDILMQEFHGDKxVKSVKLQGLRREFEYTRMRDDESLS
VYLTKLFDLINQMKSYGEELSRERIVQKLLISL
>Ty1-GAG__REXdb_ID3271
IYQALDDNGFEKVSSATSAKQAWEKLQTSYKGVKQVKKVRLQVLRGEFESLQMKGSESIS
DYFSRVLAVSNQLKRNGEKLENVRIMEKILRSL
>Ty1-GAG__REXdb_ID575
ITATLTPIAMSCAIGSTCSQNLWTRLKEHFSTVSWTSIFQMKSNLQTIKKGSDSVAQYLQ
KIKEAQDYLSAASVPFADEDIVILALNGL
>Ty1-GAG__REXdb_ID574
ILSSLEPDLADSVLFSTTAKAVWDDLCERFSQSNAPRIFHLNREIATISQGSSSVSAYFT
RLKGLWDELASYSDACSCSCGTKHDRQHLMQFLMGL
>Ty1-GAG__REXdb_ID576
LLHSLEPNLAESVLFSTTAKAVWDDLRERFSQSNAPRIFQLNRDLATISQGTSSVSAYFT
RLKGLWDELASYNDHCTCSSGTKNDRQQLMQFLMGL
>Ty1-GAG__REXdb_ID577
ITATLSPPAISCAIGSTSARDLWTRLKEQFSTVTRTSIFQMKSELQIIKKGTDSVTVYLQ
RIKEAKDYLSVVGVYFEDDDIVILTLNDL
>Ty1-GAG__REXdb_ID578
INSTLAEDLLPLTIGMAASRSLWQSLERRFAGASCTDVHSLRFKIQTIQKGDSLLTDYFN
SIKEISDKLVAAGEPISENDLVAYILSGM
>Ty1-GAG__REXdb_ID579
LLATLSDEAIEHVLGCRTAHEAWSSLQDRYASVSKARVNTLKTEFQILQKGGDSIDQFLS
KLKDIKDQLLNAGETISDNDFILAALSGL
>Ty1-GAG__REXdb_ID3272
IQGAVSDQIFPRIMNEETSKGAWDVLKGEFRGDKQVRNVKLQGLRRDFKYTRMKNSESLY
VYLSRLFDIINQMKSYGEELSRERIVQKLLISL
>Ty1-GAG__REXdb_ID580
INSTHAEDILPLTIGMADSxSLWQSLERRFAGASRTHVHSLRSKIQTIQKGDSSLTDYFN
SIKEISDKLATAGEPISEKDLVAYILSGL
>Ty1-GAG__REXdb_ID3273
IQSAISNEIFPRIVNQETSKSAWDLLQEEFRGDEQARSVKLQSLRREFEYMRMKENESLS
VYLTRLFELINQMKSYGENLTHQREVQKVLISL
>Ty1-GAG__REXdb_ID581
ITATLSPVAVSCVIGSTSSKELWIIKEARDLLSATGVFFDDDDIVILTLNGL
>Ty1-GAG__REXdb_ID582
ITATLSLTAISCAIGSTNARDLQVRFKEQFSIVTQATIFQLKSELQNIKKGTDSISLFLQ
RIKEACDYLAAAGVLFADDDIVILTLNSL
>Ty1-GAG__REXdb_ID3274
IQSAVSDQIFPRIANADSAKMAWDLLYVEYHSGDQVRSMKLQNLRREFEYTRMRDDESLT
GYFTRLNDLINQMKTFGETLSNERLVQKVLISL
>Ty1-GAG__REXdb_ID5218
IRQWLDDSVYHHVSKETNALSLWKKLESLYERKTAGNKVFWMKKLVNLKFQRKDTSVNEH
LNEMQNIVNQLSSMNMVLDDELQALLLLSSL
>Ty1-GAG__REXdb_ID583
IINSIDSNISDNILYMTSAHAIWDELQERYFQSSAPRIFQLQRDISFLSQDQLFVAIYYT
KLKSLWDELSSYSDSSSCTCGAQNEKNRLMQFLMGL
>Ty1-GAG__REXdb_ID584
IIATLSPTAMIGCLSSNDMWISLKDRLSTVTKANIFQxKTELQNIKKGNDSVSTYLQRIK
DVRDHLYATGVTFEDDDIVILAMKGL
>Ty1-GAG__REXdb_ID3275
LFQAIDRSTLETMLKKDTAKDIWDSLKQKYQGTCVKRAQLQALRREFEVLHMKFGESVND
YFGRTLTIASKMRTHGEQMHDVVIIEKILRSM
>Ty1-GAG__REXdb_ID2821
LESGMTDTVRGGIKRCDLANDYFKAIESKFKESQKAEIAQYMTLLTTYKFEGGGSVRDHI
IRMTDAAKKLNSLDMNICAKQLGFMILQAL
>Ty1-GAG__REXdb_ID3276
IQNAVSDQIFPQIANADSAKMAWDLLYGEYHGGDxVRSVKLQNLRREFEYARMRDDETLS
GYLTRLNELINQMKTFGEILSNERLVQKVLISL
>Ty1-GAG__REXdb_ID585
ITATLSPAAISCAIGSSSACDLxNRLKExFSTVSRTSIFQMKSNLQTIKKGSDSVSKYLQ
RIKEARDYLSATRVYFADEDIVILALNGL
>Ty1-GAG__REXdb_ID586
INGSLTPSVLSVVASKRTSRATWEALEQRYASTSQNRILFLRNELLQTKKGDLSIADYLD
KMNAISDNLALAGKPVDDDELVQIILNNL
>Ty1-GAG__REXdb_ID587
ITATLSHAAISCAIGSSSACDLWNRLKEQFSTVSRTSIFxMKSNLQTIKKGSDSVSKYLQ
RIKxARDYLSAAGVYFADEDIVIMALNGL
>Ty1-GAG__REXdb_ID588
LTATLSPAALSCAIDSKSSQDIWICLKEQFSTMSKTSIFQMKSNLQTIKKSSDSVSQYLH
RIKEARDYLSAAGVYFANEDIVILALNGL
>Ty1-GAG__REXdb_ID589
INGSLGLQALSATARHQSARDVWAALQHRYASHSQCRIIQLRTAFFQTKRGNSSIVDYLD
RINSLADSLALAGSPITDTDLVSVIMSNV
>Ty1-GAG__REXdb_ID590
INSTLSEDLLPLTIGMADSRSLWQSLEQRFSGASRTHAHSLRSKIQTIQKGDSSMIDFLH
SIKDISDKLAAAGEPLSESDLVAYILSGL
>Ty1-GAG__REXdb_ID3277
IQGAVSDQIFLRIAIQETENAAWNVLKQEFVGDKQVRAVKLQGLRCDFEYTxMGENESFF
AYLVRLFDLISQMRGYGENISNQRIVQKLLISL
>Ty1-GAG__REXdb_ID3278
IQNAVSDQIFPRIANADSAKMAWDLLYGEYHGGDQVRSVKLQNLRREFEYARMRDDETLS
GYLTRLNELINQMKTFGEILSNERLVQKVLISL
>Ty1-GAG__REXdb_ID591
LIATLSDGAMDYVIGCKSSHEAWKCIQERYASVSVVKINQLKTEFHTIQKGADSVDKYLL
RLKGIRDQLVAAGEKVTENDLVIVALSGL
>Ty1-GAG__REXdb_ID592
LITTLSSTAMSCIIGSKSPCEMWLNLTERFSAVTKVTIFxTKTKLHNIKKGSESVSVYLK
KIKEARDHLAAAGVIFDDDDIIILALKGL
>Ty1-GAG__REXdb_ID1809
LQTTIEEEMLEHIRDAKTPKEAxDTFVTLFSKKNDTRLQLLMNELLSMAxRDMTIAQYFH
KVKSICREISDLDPTTHIGETRMKRIIIHGL
>Ty1-GAG__REXdb_ID593
LNSTLSEEIIPFTVGVSSSRDLWLKLEQRFGGISDAHIHQLLSRLQSLQKGSQSISEYLQ
QIKAISDSLTADGASVSDHDLIAATLHGL
>Ty1-GAG__REXdb_ID3279
IQGAVSDQIFPRIAIQETANAAWNVLKQEFVGDKQVRAVKLQGLRRDFEYTRMGENEAFS
AYLVRLFDLISQMRSYGKDISNQRIVQKLLISL
>Ty1-GAG__REXdb_ID594
IINSIDSDIADSILYMTDAHAIWEELRERYCQSNAPRIFQLxRDISSLTQDQLSIAAYYT
KMKSLWDELSSYSDSISCTCGAQNERNKLMQFLMGL
>Ty1-GAG__REXdb_ID2552
IRRHIHDALQTEYLTEEDPRTLWLALADRFDHQKDIYLPEARHDWQHLRFQDFKSVNEYN
SEVCRICSLLKFYITESDLLENTYSTF
>Ty1-GAG__REXdb_ID4703
ILNGLDDCLYDVYSSCKTAKDLWDSLTKKYITEDAGSKKFIIGKFLKFNMVDSKPVMGQV
KELQRLIHDLHAEGCSINEHFQVGAIIEKL
>Ty1-GAG__REXdb_ID3280
IQNAVSDQIFPRIANADSAKMAWDLLYGEYHGGDQVRSVKLQNLRREFEYARMRDDECLS
NYLTRLNDLINQMRTFGESLSNERLVQKVLISL
>Ty1-GAG__REXdb_ID2822
LESGMMDIVHGGIKRCDLANDYFKAIKNKFKESQKAEIAQYMTLLTTYKFEGGGSIRDHI
MKMTDVAEKLNSLDMNICEKQLVFMILQAL
>Ty1-GAG__REXdb_ID3281
IQGSVSDEIFPRIAILETAKEAWDALKQEFIGDKQVRSVKLQSLRRDFKYTRMGENEAFS
VYVVRLFDLMSQMKSYGEDIGNQRIVQKLLISL
>Ty1-GAG__REXdb_ID595
INGFLGLQALSATARHQSARDVWAALQHRYASHNQSRIIQLRTDYLDRINSLADSLALAG
SPITDIDLVSVIMFNV
>Ty1-GAG__REXdb_ID596
ITATLSPAAVSCVIGSTSSKELWTRLKDQFSTITRTSIFQLKSKLQTIKKGTDSVTLYLQ
KIKEARDLLSAAGVFFDDDDIVILTLNGL
>Ty1-GAG__REXdb_ID3282
IQNAVSDQIFPRIANAESAKMAWDLLYGEYHGGDQVRSVKLQNLRREFEYARMRDDESLS
SYLTRLNDLINQMRTFGESLSNERLVQKVLISL
>Ty1-GAG__REXdb_ID597
ITATLSPIALSCAIGSKSSQDLWIRLKEQFSTVSKTSIFQMKSNLQTIKKGSDSASQYLH
RIKEARDYLSAAGVYFADEDIVILALNGL
>Ty1-GAG__REXdb_ID598
IIATLSTTAMSCIIGSRSSHEMxVNLAERFSTVTKATIFQMKTELQNIKKGFKYVSVYLQ
KIKDVMDHLAAAGVHFDNNDINILALKDL
>Ty1-GAG__REXdb_ID599
ITATLSPPAISCVIGSTSAQDIWNHLKEQFSTVTRTSIFQLKSELQNIKKGNDSISLYLQ
RIKEARDYLSATAVKFDDDDIVILTLNGL
>Ty1-GAG__REXdb_ID3283
IQNAVSDQIFPRIANADSAKMAWDLLYGEYHSGDQVRSVELQNLRREFEYARMRDDESLS
SYLTRLNDLINQMRTFGESLSNERLVQKVLISL
>Ty1-GAG__REXdb_ID600
LLNSMERRIAEIFSYSESSMHLWKQVKEMYGNQNNAARVFQLKKNLASLQQGSKAFVQHL
GSLSNMWNELDVYRPHTTNATVLIKRAEEDIFQLLASL
>Ty1-GAG__REXdb_ID601
INSSVHPTVLAALIGKTSSHSAWTTLRDRYASQSTGRLLQLRSELMNTHRGDSSISEFLD
KINCLADTLSLSGAPVSDSDIVAIILNNV
>Ty1-GAG__REXdb_ID602
IINSIDSEISDNILYMTDAHAIWEELRERYSQSNVPRIFQLQRDIASLTxDQLSVAAYYT
KLKKLWDELASYNDSTSCTCGAQNERNKLIQFLMGL
>Ty1-GAG__REXdb_ID5219
IRxWVDDSVFHHVSNETNAHEFxMKLESLFEKKTPAKKAFLIKELINDGLSVAEHLNNFQ
NIINQLATMKMTIEDELQALLLLGSL
>Ty1-GAG__REXdb_ID603
ITATLSPSAISCAIDSTSARDLWVRLKEQFSIVTRATIFQMKSELQNIKKGTDSISLYLQ
RIKEARDYLAAAGVMFADDDIVILTLNGL
>Ty1-GAG__REXdb_ID605
LLNSMERRIAEIFSYSESSMHLxKQVKEMYGNQNNAAHVFQLKKNLASLQQGSKAFVQHL
GSLTNMWNELDVYRPHTTEATVLIKRAEEDKIFQLLASL
>Ty1-GAG__REXdb_ID606
ITATLSPIALSCAIGSKSSQDLWIRLKEQFSTVSKTSIFQMKSNLQTIKKGSDSASQYLH
RIKEARDYLSAAGVYFADEDIVILALNGL
>Ty1-GAG__REXdb_ID607
ITATLSPIAMSCAIGSTCSQDLWTRLKEQFSTVSRTSIFQMKSNLQTIKKGSDSIAQYLQ
KIKEARDYLSAAGVQFADEDIVILALNGL
>Ty1-GAG__REXdb_ID3284
IQGAVSDEIFPQISHEETSKxAWDILMQEFHGDKQVRSVKIQSLRREFEYTRMKDDKSLS
AYLTKLFDLINQMRSYGEELSRERIVQKMLISL
>Ty1-GAG__REXdb_ID3285
LFQAIDRSILKTMLEKDTSKKIxDSMKTKYEGNARVKRSTLQALQRNFETLEMKVSETIT
NYFARMMTVANKMRVYGEPMTDVTICEKILRSL
>Ty1-GAG__REXdb_ID609
IIVTLSPMAMSCIIGSRSSHEMWANLAERFSTVTKATIFQMKTELQNIKKGSESVSVYLQ
KIKDARDHLTAAGVHFDDDDIIILALKGL
>Ty1-GAG__REXdb_ID610
IIATLSPTATSCVIGCLSSNDMWISLKDRFSNVTKASIFQLKTELQNIKKGNDSVSTYLQ
RIKDVRDHLSAAGVTFEDDDIVILALKGL
>Ty1-GAG__REXdb_ID611
ISATLSSSALSCIIGCQSSKEMWMNLRERFSSVTITSIVQLKIDLQNINKGPEYVDVYLQ
RIKESRDQLAAADVAISDEDIVIVALRGL
>Ty1-GAG__REXdb_ID612
ITATLSPPAVSCVIGSTSAQDLWNRLKEQFSIVTRTSIFQMKSALQNIKKGNDSISLYLQ
RIKEARDYLSAASVKFDDEDIVILTLNGL
>Ty1-GAG__REXdb_ID613
LIATLSTTAISCIIGCQSSAEMWLNLTERFSAVTKATIFQMKTELQNIKKGSESVSVYLQ
KIKDARDHLAAAGVLFDDEDIIILALKxL
>Ty1-GAG__REXdb_ID3286
LFQAIDRSILETILKKDNAKDIWDSLKQKYQGTARVKRAQLQALRKEFEVLHMKSGETIN
AYFGRTLVIANKMRTHGEKMDDVVIIEKILRSM
>Ty1-GAG__REXdb_ID3287
IQNAVSDQIFPRITNAESAKMAWDLLYGEYHGGDQVRSVKLQNLRREFEYARMRDDESLS
SYLTRLNDLINQMRTFGESLSNERLVQKVLISL
>Ty1-GAG__REXdb_ID3288
IQGAVSDQIFPTQESAKAEWDILKQEFVGDKQVRSVKLQGLRRDFEYTRMNDSETLSVYI
AKLFDLINQMKSYGEDLSNQRIVQKLLISL
>Ty1-GAG__REXdb_ID3289
SWGSVSNFVFPRISNFETSKAAWDVLQQEFCGDKNVRSVKLQCLRRDFEYTRMNDGEALS
AYLIRMTDIMNQMKTLGEELSNQRLVQKILISL
>Ty1-GAG__REXdb_ID614
LNSTLSEEIIPFTVGVSSSRDLWLKLEQRFGGISDAHIHQLRSRLQSLQKGSQSISEYLQ
QIKAISDSLTAAGASVSDRDLITATLHGL
>Ty1-GAG__REXdb_ID615
IIATLSTTAMSCIIGSNSSHEMWGNLAERFSVVTKATIFQMKTELQNIQKGSDSVSVYLQ
KIKDARDHLAAAGVIFDDDDIIILALKGL
>Ty1-GAG__REXdb_ID3290
LFQAIDRSILEMMLEKDTSKKIWDSMKTKYKGNARVKRSTLQALRRDFETLEMKVSETIT
NYFARVMTVANKMRVYGEPMTDVTICEKILRSL
>Ty1-GAG__REXdb_ID3291
IQGAICDVIFPRIANEETAKAAWDTLQQEYRGDVKVRKVKLQSLRRDFEYTRMREDEPFK
DYVSRLFDVVTQMKTYGEELPNERIVQKLLISL
>Ty1-GAG__REXdb_ID616
ITATLSPAAISCAIGSSSACDLWNRLKEQFSTVSRTSIFQMKSNLQTIKKGSDSVSKYLQ
RIKEARDYLSAAGVYFADEDIVILALNGL
>Ty1-GAG__REXdb_ID3292
IQGVVSDQIFPRIAIQETANATWNVLKQEFVGDKQVRAVKLQGLRRDFEYTRMGENEAFS
TDLVRLFDLISQMRSYGEDISNQRIVQKLLISL
>Ty1-GAG__REXdb_ID618
INGSLTPSVLSVMASKRCSRDTWEALEQRYASSSQNRILFLRNELMQTKKKCDMSIDDYL
DRMNSISDNLALAGQPVNDDELVxIILNNL
>Ty1-GAG__REXdb_ID3293
IQGSVSDEIFPRIAILETAKEAWDALKQEFIGDKQVRSVKLQSLRRDFKYTRMGENEAFS
VYVVRLFDLMSQMKSYGEDIGNQRIVQKLLISL
>Ty1-GAG__REXdb_ID3294
IQGAVSDFIFPRIANEKTAKAAWDTLQQEYRGDVKVRKVKLQSLRRDFEYTRMREDEPLK
DYFSRLFDVVTQMKTYGEELPNERIVQKLLISL
>Ty1-GAG__REXdb_ID3296
LFQAIDRAVLETILNKDTAKEIWDSLKQKYQGTARVKRAQLQALRKEFEMLHMKPGETVN
EFFGRTLTIANKRRINGDKLTDVEVIEKILRSM
>Ty1-GAG__REXdb_ID3297
IQNAVSDQIFPRIANAESAKMAWDLLYGEYHGGDQVRSVKLQNLRREYEYARMRDDESLS
SYLTRLNELINQMRTFGESLSNERLVQKVLISL
>Ty1-GAG__REXdb_ID619
LLHSLEPDLAKSVLFSTTAKAVWDDLRERFSQSNAPRIFHLNCDIATIFQGTSSISAYFT
RLKGLWDELASYNDHCTCSFGTKNDRQQLMQFLMGL
>Ty1-GAG__REXdb_ID2553
IHRHLDEALKSEYLTVEDPLTLxNALRSRYNHQTTVILPKARYEWTHLRIQDFKSVAxYN
SALFRITSQLKLCGDTITEKNLLEKTFSTF
>Ty1-GAG__REXdb_ID3298
IQGAITDELFPRIRNEKTAKGAWEILRREFRGDKKVRAVKLQAIRADFEYLRMNDVESLD
DYLARFFEIVNNLKSLGEDVTEKRIVQKLLMSL
>Ty1-GAG__REXdb_ID5221
IRLCLGKAQKYGVMNISSAKELWDTLEAKYLKKSAENRLYLKSKLYRFQYKEGTKMIDHL
QEFNKMVAELLNLEETIKDEDKALILMNSL
>Ty1-GAG__REXdb_ID3299
IQGAVSDEIFPRISHEETSKGAWDILQQEYHGDKQVKSVKLQGLRREFEYTRMRDDESLS
VYLTKLFDLINQMRSYGEELSRERVVQKLLISL
>Ty1-GAG__REXdb_ID3300
IQGAVSDEIFPRISHEETSKGAWDILQQEYHGDKQVRSVKLQGLRREFEYTRMRDDESLS
VYLTKLFDLINQMRSYGEELSRERVVQKLLISL
>Ty1-GAG__REXdb_ID5220
IRQWVDDSVFHHVSNETNAREFWTKLESLFEKKTPAKKAFLIKELINVKYKDGLSVAKHL
NNFQNIINQLATMKITIEDKLQALLLLESL
>Ty1-GAG__REXdb_ID3301
IQNAVSDQIFPRIANAESAKMAWDLLYGEYHDGDQVRSVKLQNLRREFEYAKMRDDETLS
GYLARLNDVINQMKTFGEILSNERLVQKVLISL
>Ty1-GAG__REXdb_ID3302
IQSAVSDQIFPRITNADSAKVAWDLLYGEYHDGEQVRSVKLQNLRREFEYTRMRDDESLS
GHLTHLNDLINQMKTFGETLSNERLVQKVLISL
>Ty1-GAG__REXdb_ID620
IINSIDSDIADSILYMTDAHAIWEELRERYCQSNAPRIFQIQRDIASLTQDQLSIAAYYT
KMKSLWDELSSYSESVSCTCGAQNERNKLMQFLMGL
>Ty1-GAG__REXdb_ID621
INSTLSEDLLPLTVGMDDSKSLWQSLEHHFSSASRTHIHSLRSKIQTIQKGDSSMTDYLN
SLKEISNKLAAADDPISESDIVAYILSGL
>Ty1-GAG__REXdb_ID3303
MFQAIDRSILETILKKDTAKDIWDSLKQKYQGTTCVKCAQLQALRKEFEVLHIKVGESVN
DYFGRTLVIINKMRMHGERIDDVIIIERILRFM
>Ty1-GAG__REXdb_ID622
LLHSLEPDLAESVLFSTTAKAVWDDLRERFSQSNAPRIFQLNRDLATISQGTSSVSAYFT
RLKGLWDELASYNDHCTCSSGTKNDRQQLMQFLMGL
>Ty1-GAG__REXdb_ID3304
IYQALDDNGFEKVSSANSAKQAWEKLQTSYKGAEQVKKVRLQVLRGEFESLQMKGSESIS
DYFSRVLAVSNQLKRNGEKLEDVRIMEKILRSL
>Ty1-GAG__REXdb_ID623
LTATLLSFAISCVIGSTSSRDLWFRLQEQFSTVSRTSILQMKVDLQNVKTDSDSVSLYLQ
xIKAARDYLAAAGVVFADEDIVILALNGL
>Ty1-GAG__REXdb_ID624
ITATLSPFGVSCVIGSTSAQDLWNRLKEQFSIVTRTSIFQMKSALxNIKKGNDSISLYLQ
MIKEARDxLSAASVKFDDEDIVILTLNGL
>Ty1-GAG__REXdb_ID625
ITATLSPVAISCAIGSTSACDLWTRLKEQFYVVSRTSVFQLKSNLQTIKKGTGSVSHYLQ
RIKEARDYLSAAGVVFADEDIVILALNGL
>Ty1-GAG__REXdb_ID626
LLATLSDKAIEHVLGCRTAHEAxSSLQDRYANTLKTEFQILQKGGDSIDQFLSKLKDIKE
QLLNTGETISNNDFILAALSRL
>Ty1-GAG__REXdb_ID5222
IRSFLDKELKYPYMKETSAKELWTKLEEKYMTKSAENRLFLKKRLFQFQYRPGISMHEHL
NDYNKILADLANLDVKIPDEDKALCLLNSL
>Ty1-GAG__REXdb_ID3305
IQGAVSDEIFPRISNFETSKTAWDVLQQEFRGDKKVRSVKLQCLRRDFEYTRMNDGEALS
VYLTRLTDIVNQMKTLGEELTNQRLVQKILISL
>Ty1-GAG__REXdb_ID627
INSTLAEDLLPLKIGMADSRSLWQSLERRFAGASRTHVHSLRSKIQTIQKGDSSLADYFN
SIKEISDKLAAAGEPISEKDLVAYILSGL
>Ty1-GAG__REXdb_ID628
INSSVHPTILAALIGKTSSHSAxTTLRDRYASQSTGRLLQLRSELMNTHRGDSSISEFLD
KINCLADTLSLGAPVSDSDIVAIILNNV
>Ty1-GAG__REXdb_ID3306
IQGAVSNQIFPRIVNEETSKGAWDILKQELRGDKQVRSVKLQGLRQEFEYTRMKDNESLS
VYLTRLFDIMNQMKSYGEDLSRERVVQKLLISL
>Ty1-GAG__REXdb_ID630
INSTLSEDLLPLTIGMEDSRSLWQSLERRFSGASRTHVHSLRSKIQTIQKGDSSMTDFLN
SIKEISDKLAAAGEPLSESDLVAYILSGL
>Ty1-GAG__REXdb_ID3307
IQGAVSDDIFPRISNEETSKGAWDILHQEFHGDKQVKSIKLQGLRRDFEYTRMRDDETLS
MDLTRLLELVNQMKGYGEYLPRERLVQKLLISL
>Ty1-GAG__REXdb_ID3308
LFQAIDRSVLETILKKDTAKDIWDSLKQKYQGTARVKRAQLQALRKEFEVLHMKNGETVN
GYFGRTLAIANKMRTQGEKMDDVVIIEKILRSM
>Ty1-GAG__REXdb_ID2554
IRRHIHDTLQTEYLAEEDPRALWVALADRFDHQKDIFLPEARHDWQHLRFQDFKYVNEYN
SKVCRIRSLLKFCNETLTEEDLLEKTYSTF
>Ty1-GAG__REXdb_ID3309
IQSAVSKEIFPRIVNQETSKGAWDLLQEEFRGDEQARSVKLQSLRREFEYMRMKENESLS
VYLTRLFELINQMKSYGENLTHQREVQKVLISL
>Ty1-GAG__REXdb_ID3310
IQGAITDELFPRIRNEKTAKGACEILRKEFRGDKKVRAVKLQAIRADFEYLRMNDVESLD
DYLARFFEIVNNLKSLGEDVTEKRIVQKLLMSL
>Ty1-GAG__REXdb_ID631
IIATLSPTAMSCIIGCLTSHDMWNTLKDQFSTVTKASIFQLKTELQNIKKGSNSVSQYLQ
RIKDVRDHLSAAGVLFEDDDIVILALKGL
>Ty1-GAG__REXdb_ID632
IIATLSPVGISCVIGSTSSKELWTRLKEQFSTITRTSIFQLKSELQNIKKGNDSITVYLQ
KIKEARDLLSAAGVFFDDDDIVILTLNGL
>Ty1-GAG__REXdb_ID5223
IRQWVDDSVFHHVSNETNARxFWKKLESLFEKKTIAKKAFLIKELINVKYKNGLSVAEHL
NNFQNIINQLATMKMTIEELQALLLLGSL
>Ty1-GAG__REXdb_ID3311
IQGAVSDEIFPRISHEETSKGPWDILMQEFHGDKQVRSVKLQGLRREFEYTRMRDDESIS
IYLTKLFDLINQMRSYGEELSRERIVQKLLISL
>Ty1-GAG__REXdb_ID633
LNSTLSEEIIPFTVGVSSSRDLWLKLEQRFGGISDAHIHQLRSRLQSLQKGSQSISEYLQ
QIKAISDSLTAAGASVSDRDLIAATLHGL
>Ty1-GAG__REXdb_ID3312
IQGAVSDEIFPRILNFETSKAAWDVLQQEFRGDKKVRYVKLQCLRRDFEYTRMNDGEALS
AYLTRMTDIMNxMKTLGEELSNQRLVPKILISL
>Ty1-GAG__REXdb_ID634
LNSTLSENLIPFTVRVSTSRELWQKLEQRFGGVSEAHIHQIRSRIQSIKKGSQSISEYLQ
QIKETSNSLNAAGATVPDRDLIAATLHGI
>Ty1-GAG__REXdb_ID5224
IRLCLGKAQKYGVMNISSAKELWDTLEAKYLKKSAENRLYLKSKLYRFQYKEGTKMIDHL
EEFNKMVAELLNLEETIKDEDKALILMNSL
>Ty1-GAG__REXdb_ID635
ITATLSPVALSCAIGSKSSQDLWIRLKEQFSTVYKTNIFQMKSNLQTIKKGSDSVSQYLH
RIKKARDYLSAAGVYFADEDIVILALNGL
>Ty1-GAG__REXdb_ID2823
IENPKPVVNDQSTRAEKADHLNAIEKKFQESEKAEMSQYMSLLTTYKMEGTCSIRDHIMK
MSDAAERLNAMDINIGEKQLVFMILQAL
>Ty1-GAG__REXdb_ID636
LIATLSDGAIDYVIGCKSSHEAWKCIQERYASVSVVKINQLKIEFHTIQKGSESVDKYLL
RLKRIRDQLVAAGEKVTENDLVIAALSGL
>Ty1-GAG__REXdb_ID3313
IQNVVSDQIFPRIANADSAKMAWDLLYGEYHGGDQVRSVKLQNLRREFEYTRMRDDESLT
GYXTRLNDLINQMKTFGETMSNERLVQKVLISL
>Ty1-GAG__REXdb_ID5225
IRLCLGKAQKYGVMNISLAKELxDTLESKYLKNSAENRLYLKSKLYRFQYKERTKMIDHL
EEFNKMVAKLLNLEEIIKDEDKALILMNSL
>Ty1-GAG__REXdb_ID3314
IQGAISDEIFPRISHEETSKRAWDILMQEFHGDKQVRSVKLQGLRREFEYTRMRDDESIS
VYLTKLFDLINQMRSYGEELSRERIMQKLLISL
>Ty1-GAG__REXdb_ID637
ISGTLSSSALFYIIGCQSSKEMWMNLRERFSSVTRTSIVQLKIDLQIIKKGLESVDVYLQ
RIKKSRDQLAAAVVAISDEDIVIMALxGL
>Ty1-GAG__REXdb_ID638
LNSTLSEDLIPFTVGVSTSRELWQKLEQRFGGVSEAHIHQIRSRLQSIQKGSQSISEYLQ
QIKEISNSLNAAGATVPDRDLIAATLHGL
>Ty1-GAG__REXdb_ID2555
IHRHLDKALKSKYLTVEDPLAIWEALRSRYNHQTTMILPKAHYExSHLRIQDFKSVAKYN
SALFKITSQMKLCGDTITDEILLEKTYNTF
>Ty1-GAG__REXdb_ID639
ITATLSPVAISCAIGSTNACDLWTRLKEQFFVVFRTSVFQLKSNLQTIKKGTDSVSQYLQ
RIKEARDYLSATGVAFADKDIVILALNGL
>Ty1-GAG__REXdb_ID3315
IYQALDDNGFEKVSSATSAKQAWEKLQTSYKGAEQVKKVRLQVLRGEFEFLHMKGSESIF
DYFSRVLAISNQLKRNGEKLKDVRIMEKILRSL
>Ty1-GAG__REXdb_ID2824
LEAGMTDTIRGGIKKPELAVDYLAAIEKKFKESEKAxVSQYMSLLTTYKIEGTGSIRDHI
MKMIDAVEKLNSMDVNIGEKQLVFMILQSL
>Ty1-GAG__REXdb_ID640
LTTTLSSSAISCVIGSTSSRDLWIRLQEQFSTVSRTSIFQMKVDLQNIKKGSDSVSLYLQ
RIKAARDYLAVAGVIFADEDIVILALNGL
>Ty1-GAG__REXdb_ID3316
IQNAVSDQIFPRIANAESAKMAWDLLYGEYHGGDQVRSVKLQNLRREFEYARMRDDESLS
SYLTRLNDLINQMRTFGESLSNERLVQKVLISL
>Ty1-GAG__REXdb_ID3317
LFQAIDRAVLETILNKDTAKEIxDSLKQKYQGTARVKRAQLQALRKEFEMLHMKTGETVN
EFFGRTLTIANKRKINGDKLTDVEVIEKILRSM
>Ty1-GAG__REXdb_ID642
ILNALSKELAEAFLYATNAYELWEELKERFGDSNGPLMYQLMKEISNVSQANNNIMMYYT
KLKKLWDEYACLEPIPVCECGVAKLFAEIEGKHKLMQFLMGL
>Ty1-GAG__REXdb_ID645
IRNFIYSEVINLINHCEFVKKLMEYLEFLYSGKGNISRIYDVCKAFYRAEKNDRTLTFYF
MDFKRVYEELNVLMPFSTNVKTQQAQREQMAVMSFLAGL
>Ty1-GAG__REXdb_ID646
ILNALTKDLAEAFLYATNAYELWEELKERFGDSNGPLMYQLMKEISNVSQANNNLMMYYI
KLKKLWDEYACLEPIPVCDCGAAKIFADMEGKHKLMQFLMGL
>Ty1-GAG__REXdb_ID647
LLNSMQPHIPKSYLLIDTTVKIWKALSLTYSKIENDAQIYDIQNKIHGTKQGEMTISQFY
SELCGLWQELDYYQDFQADCTGDTIKFRRMIEKERVYDFLAGL
>Ty1-GAG__REXdb_ID1877
MLASMVPELARKYESHVHAYDIKHHLESMYSENTRASRYSATKELITMRLREGASVHEHG
LKMITLLEKLVSLDVTLPAELSVDLILLSL
>Ty1-GAG__REXdb_ID1878
MLASMVPELARKYESHVHAYDIKHHLESMYSENTRASRYSATKELITMRLREGASVHEHC
LKMITLLEKLVSLDVTLPAELSVDLILLSL
>Ty1-GAG__REXdb_ID4404
IFNSVDLTMFKLISVCTSAKDAWEILQLHCEGSDSVKRTKLRLLSSKFERLRMEETETIS
QYNEKLIDLANEFQSLGGPLSNETLVNKVLRTL
>Ty1-GAG__REXdb_ID4405
IFNSVDLTMFKLISVCTSAKDAWEILQLHCEGSDSVKRTKLRLLSSKFERLRMEETETIS
QYNEKLIDLANEFQSLGGPLSNETLVNKVLRTL
>Ty1-GAG__REXdb_ID3318
IQLGVDDSNFEKISQATTAKQAWDILSDAFKGIDKVKKVRLQSLRGEFESLKMKDSEDVS
DYVSRVVSIVNQLERNGETMEESRVVEKILRSL
>Ty1-GAG__REXdb_ID1880
MIAAMEPALARKYESHLHAFDIKAHLDSMYSENIRASRYAATKELITARLREGTSVHEHC
LKMITLLEKLVNLDVTLPAELSLDLILLSL
>Ty1-GAG__REXdb_ID2825
IRMTVANNIKTSLPEVDNAMELLTAIKERFKSADKSLAGTLMAELTTMKYGGDKGIQEHI
LNMTDKAAKLGALGMKVEESFLVQFILNSL
>Ty1-GAG__REXdb_ID4406
IFNGIDINQFKIVSVCECAKEAWEKLQTAYEGTASVRLSKLQMLATRFEDLRMEENETVS
EFNSKLCDISNEAHGLGETYPEVKLVRKVLRSM
>Ty1-GAG__REXdb_ID1881
MIAAMEPTLARKYESHLHAFDIKAHLDSMYSENIRASRYAATKELITARLREGTSVHEHC
LKMITLLEKLVNLDVTLPAELSLDLILLSL
>Ty1-GAG__REXdb_ID1882
MIAAMEPALARKYESHLHAFDIKAHLDSMYSENIRASRYAATKELITARLREGTSVHEHC
LKMITLLEKLVNLDVTLPAELSLDLILLSL
>Ty1-GAG__REXdb_ID1883
MIAAMEPALARKYESHLHAFDIKAHLDSMYSENIRASRYAATKELITARLHEGTSVHEHC
LKMITLLEKLVNLDVTLPAELSLDLILLSL
>Ty1-GAG__REXdb_ID1884
MLASMVPELARKYESHVHAYDIKHHLESMYSENTRASRYSATKELITMRLREGASVHEHG
LKMITLLEKLVSLDVTLPAELSVDLILLSL
>Ty1-GAG__REXdb_ID2826
IRMTLANNIKTSLPEVDNAMELLTAIKERFKSADKSLAGTLMAELTTMKYGGDKGIQEHI
LNMTDKAAKLGALGMKVEESFLVQFILNSL
>Ty1-GAG__REXdb_ID4407
IFNSVDLTMFKLISVCTSAKDAWEVLQLHCEGSDSVRRTKLRLLSSKFERLRMEETETIS
QYNEKLIDLANEFQSLGGPLSNETLVNKVLRTL
>Ty1-GAG__REXdb_ID1885
MIAAMEPALARKYESHMHAFDIKAHLDSMYSENIKASRYAATKELITARLREGTSVHEHC
LKMITLLEKLVNLDVTLPAELSLDLILLSL
>Ty1-GAG__REXdb_ID1886
MIAAMEPALARKYESHMHAFDIKAHLDSMYSENIRASRYAATKELITARLREGTSVHEHS
LKMITLLEKLVNLDVTLPAELSLDLILLSL
>Ty1-GAG__REXdb_ID1887
MIAAMEPALARKYESHMHAFDIKAHLDSMYSENIRASRYAATKELITARLREGTSVHEHC
LKMITLLEKLVINLDVTLPAKLSLDLILLSL
>Ty1-GAG__REXdb_ID1888
MIAAMEPALARKYESHLHAFDIKAHLDSMYNENIRASRYAATKELITARLREGTSVHEHC
LKMITLLEKLVNLDVTLPAELSLDLILLSL
>Ty1-GAG__REXdb_ID1889
MIAAMEPALARKYESHLHAFDIKAHLDSMYNENIRASRYAATKELITARLREGTSVHEHC
LKMITLLEKLVNLDVTLPAELSLDLILLSL
>Ty1-GAG__REXdb_ID1890
MLASMVPELARKYESHVHAYDIKHHLESMYSENTRASRYSATKELITMRLREGASVHKHG
LKMITLLEKLVNLDVTLPAELSVDLILLSL
>Ty1-GAG__REXdb_ID1891
MLASMVPELARKYESHVHAYDIKHHLESMYSENTRASRYSATKELITMRLREGASVHEHG
LKMITLLEKLVNLDVTLPAELSVDLILLSL
>Ty1-GAG__REXdb_ID4408
IFNSVDLTMFKLISVCTSANDAWEVLQLHCEGSDSVRRTKLRLLSSKFERLRMEETETIS
QYNEKLIDLANEFQSLGGPLSNETLVNKVLRTL
>Ty1-GAG__REXdb_ID4409
IFNGIDINQFKIVSACECAKEAWEKLQTAYEGTASVRLSKLQMLATRFEDLRMEENETVS
EFNSKLCDISNEAHGLGETYPEVKLVRKVLRSM
>Ty1-GAG__REXdb_ID1892
MIAAMEPALARKYESHLHAFDIKAHLDSMYSENIRASRYAATKELITARLREGVSVHEHC
LKMITLLEKLVNLDVTLTAELSLDLILLSL
>Ty1-GAG__REXdb_ID1893
MIAAMEPALARKYESHMYAFDIKAHLDSMYSENIRASRYAATKELITARLREGTSVHEHC
FKMITLLEKLVNLDVTLPAELSLDLIMLSL
>Ty1-GAG__REXdb_ID1894
MLASMVPELARKYESHVHAYDIKHHLESMYSENTRASRYSATKELITMRLREGASVHEHG
LKMITLLEKLVSLDVTLPAELSVDLILLSL
>Ty1-GAG__REXdb_ID2556
IRRHLDEVLRLDYSSIEDPQILWDALASRFDHQKTILLPEARNKWIHLRFMDFKTVNEYN
SEVCRIKSTLEFCGEKLTDAEILEKTYSTF
>Ty1-GAG__REXdb_ID4410
IFNSVDLTMFKLISVCTSTKDAWEVLQLHCEGSDSVRRTKLRLLSSKFERLRMEETEIIS
QYNEKLIDLANEFQSLGGPLSNETLVNKVLRTL
>Ty1-GAG__REXdb_ID1895
MLASLVPELARKYESHVHAYDIKHHLESMYSENTRASRYSATKELITMRLREGASVHEHG
LKMITLLEKLVSLDVTLLAELSVDLILLSL
>Ty1-GAG__REXdb_ID4411
IFNSVDLTMFKLISVCTSAKDAWEILQLHCEGSDSVKRTKLRLLSSKFERLRMEETETIS
QYNEKLIDLANEFQSLGGPLSNETLVNKVLRTL
>Ty1-GAG__REXdb_ID5226
IILNLSDSVIRKLGKQDNAKALWDKLEELYTETSLPSKMFLLEKFFRFKLDLNKDIDENL
DVFTKLVQDIKLTGDKNIDDYSPIVLLNAI
>Ty1-GAG__REXdb_ID1896
MIAAMEPALARKYESHLHAFDIKAHLDSMYSENIRASRYAATNELITARLREGTSVHEHC
LKMITLLEKLVNLDVTLPAELSLDLILLSL
>Ty1-GAG__REXdb_ID1897
MIAAMEPALARKYESHLHAFDIKAHLDSMYSENIRASRYAATKELITARLREGTSVHEHC
LKMITLLEKLVNLDVTLPAELSLDLILLSL
>Ty1-GAG__REXdb_ID1898
MIAAMEPALARKYESHLHAFDIKAHLDSMYSENIRASRYAATKELITARLREGTSVHEHC
LKMITLLEKLVNLDVTLPAELTLDLILLSL
>Ty1-GAG__REXdb_ID1899
MIAAMEPALARKYESHLHAFDIKAHLDSMYSENIRASRYAATKELITARLREGTSVHEHC
LKMITLLEKLVNLDVTLPAELSLDLILLSL
>Ty1-GAG__REXdb_ID1900
MIAAMEPALARKYESHLHAFDIKAHLDSMYSENIRASRYAATKELITARLREGTSVHEHC
LKMITLLEKLVNLDVTLPAELSLDLILLSL
>Ty1-GAG__REXdb_ID1901
MLASMVPELARKYESHVHAYDIKHHLESMYSENTRASRYSATKELITMRLREGASVHEHG
LKMITLLEKLVNLDVTLPAELSVDLILLSL
>Ty1-GAG__REXdb_ID1902
MIAAMEPALARKYESHLHAFDIKAHLDSMYSENIRASRYAATKELITARLREGTSVHEHC
LKMITLLEKLVNLDVSLPAELSLDLILLSL
>Ty1-GAG__REXdb_ID648
IFNTIEPTLRSTISYMEDVKDLWEEIKQRFSVSNGPRVQQIRSDLANCKQNGQSIVTYYG
RLKSLWDELNNYDPIPVCECAGCKCNVTTKLNKKREEERIHQFLMGL
>Ty1-GAG__REXdb_ID1903
MIAAMEPALARKYESHLHAFDINAHLDSMYSENIRASRYAATKELITARLREGTSVHEHC
LKMITLLEKLVNLDVTLQAELSLDLILLSL
>Ty1-GAG__REXdb_ID4412
IFNSVDLTMFKLISVCTSAKDAWEVLQLHCEGSDSVRRTKLRILSSKFERLRMEETETIS
QYNEKLIDLANEFQSLGGPLSNETLVNKVLRTL
>Ty1-GAG__REXdb_ID2557
IRRHLDEVLRLDYSSIEDPQVLWDALASRFDHQKTILLPEARNKWIHLRFMDFKTVNEYN
SEVCRIKSTLEFCGEKLTDAEILEKTYSTF
>Ty1-GAG__REXdb_ID5227
IRFSLSRNVAFNLAKExSTTGLIKALSNMYEKPSAANKVHLIRRLFNLRMTGGSSVAQHL
NKLSTITSQLSSIEIEFDDEIQALLLLSSL
>Ty1-GAG__REXdb_ID649
IFNTIEPTLRSTISYMEDVKDLWEEIKQRFSVSNGPRVQQIRSDLANCKQNGQSIVTYYG
RLKSLWDELNNYDPIPVCECAGCKCNVTTKLNKKREEERIHQFLMGL
>Ty1-GAG__REXdb_ID650
ILNAVSKDIQASIMYSDSAHEMWKDLNTRFSQTNGPRIFQLRRELSNLTQDTQSVNVYFT
KLKAIWDELSNFRPSCTCGACTCGGVQKLNEHYNLEHVMAFLMGL
>Ty1-GAG__REXdb_ID1904
MIAAMEPALARKYESHMHGFDIKAHLDSMYSENIRASRYAATKELITARLREGTSVHEHC
LKMITLLEKLVNLDVTLPAELSLDLIPLSL
>Ty1-GAG__REXdb_ID1905
MIAAMEPALARKYESHLHAFDIKAHLDSMYSENIRASRYAATKELITARLREGTSVHEHC
LKMITLLEKLVNLDVTLPAELSLDLILLSL
>Ty1-GAG__REXdb_ID1906
MIAAMEPALARKYESHLHAFDIKAHLDSMYSENIRASRYAATKELITARLREGTSVHEHC
LKMITLLEKLVNLGVTLPAELSLDLILLSL
>Ty1-GAG__REXdb_ID1907
MIAAMEPALARKYESHLHAFDIKAHLDSMYSENIRASRYAATKELITARLREGTSVHEHC
LKMITLLEKLVNLDVTLPAELSLDLILLSL
>Ty1-GAG__REXdb_ID1908
MIAAMEPALARKYESHLHAFDIKAHLDSMYSENIRASRYAATKELITARLREGVSVHEHC
LKMITLLEKLVNLDVTLPAELSLDLILLSL
>Ty1-GAG__REXdb_ID1909
MLASMVPELARKYESHVHAFDIKAHLDSMYSENTRASRYAATKELITMRLREGASVHEHG
LKMITLLEKLVNLDVTLPPELSVDLILLSL
>Ty1-GAG__REXdb_ID1910
MIAAMEPALARKYESHLHAFDIKAHLDSMYSENIRASRYAATKELITARLREGVSVHEHC
LKMITLLEKLVNLDVTLPAELSLDLILLSL
>Ty1-GAG__REXdb_ID4413
IFNSVDLTMFKLISVCTSAKDAWEILQLHCEGSDSVKRTKLRLLSSKFERLRMEETETIS
QYNEKLIDLANEFQSLGGPLSNETLVNKVLRTL
>Ty1-GAG__REXdb_ID5228
IILNLSDSMIRKLGKQDNAKALWDKLEELYTETSLPSKMFLLEKFFRFKLDLNKDIDENL
DIFTKLVQDIKLTGDKTIDDYSPIVLLNAI
>Ty1-GAG__REXdb_ID2827
IRMTVANNIKTSLPEVDNAMELLTAIKERFKSADKSLAGTLMAELTTMKYGGDKGIQEHI
LNMTDKAAKLGALGMKVEESFLVQFILNSL
>Ty1-GAG__REXdb_ID4414
IFNSVDLTMFKLISVRTSAKDAWEVLQLHCEGSDSVRRTKLRLLSSKFERLRMEETETIS
QYNKKLIDLANEFQSLGGPLSNETLVNKVLRTL
>Ty1-GAG__REXdb_ID5229
IILNLSDYVIRKLGKQDNAKALWDKLEELYTETSLPSKMFLLEKFFRFKLDLNKDIDENL
DVFTKLVQDIKLTGDKNIDDYSPIVLLNAI
>Ty1-GAG__REXdb_ID651
ILNAVSQDIQASIMYSDSAHEMWKDLNTRFSQTNGPRIFQLRRELSNLTQDTQSVNVYFT
KLKAIWDELSNFRPSCTCGACTCGGVQKLNEHYNLEHVMAFLMGL
>Ty1-GAG__REXdb_ID652
ILNAVSKDIQASIMYSDSAHEMWKDLNTRFSQTNGPRIFQLRRELSNLTQDTQSVNVYFT
KLKAIWDELSNFRPSCTCGACTCGGVQKLNEHYNLEHVMAFLMGL
>Ty1-GAG__REXdb_ID2828
IRMTVANNIKTSLPEVDNAMELLTAIKERFKSADKSLAGTLMAELTTMKYGGDKGIQEHI
LNMTDKAAKLVALGMKVEESFLVQFILNSL
>Ty1-GAG__REXdb_ID1911
MIAAMEPALARKYESHLHAFDIKAHLDSMYSENIRASRYAATKELITARLREGVSVHEHC
LKMITLLEKLVNLDVTLPAELSLDLILLSL
>Ty1-GAG__REXdb_ID1912
MIAAMEPALARKYESHLHPFDIKAHLDSMYSENIRASRYAATKELIIARLREGTSVHEHC
LKMITLLEKLVNLDVTLPAELSLDLILLSL
>Ty1-GAG__REXdb_ID1913
MIAAMEPALARKYESHLHAFDIKAHLDSMYSENIRASRYAATKELITARLREGTSVHEHC
LKMITLLEKLVNLDVTLPAELSLDLILLSL
>Ty1-GAG__REXdb_ID1914
MLASMVPELARKYESHVHAYDIKHHLESMYSENTRASRYSATKELITMRLREGASVHEHG
LKMITLLEKLVSLDVTLPAELSVDLILLSL
>Ty1-GAG__REXdb_ID3319
IQLGVDDSTFEKISQATTAKQAWDILSDAFKGIDKVKKVRLQSLRGEFESLKMKDSEDVS
DYVSRVVSIVNQLERNGETMEERRVVEKILRSL
>Ty1-GAG__REXdb_ID3320
LFSGVSKTVFTRVMTLKTAKEIWDYLKEEYAGDQRIRSMQVINLRREFEMQRMKESETIK
EYSDKLLNIANKVKLLGAEFPDSRIVEKILVTL
>Ty1-GAG__REXdb_ID4415
IVASIPRTEYMKMSDKSTAKAMFASLCANFEGSKKVKEAKALMLVHQYELFRMKDDESIE
EMYSRFQTLVSGLQILKKSYVASDHVSKILRSL
>Ty1-GAG__REXdb_ID4416
IVASIPRTEYMKMSDKSTAKAMFASLCANFEGSKKVKEAKALMLVHQYELFRMKDDETIE
EMYSRFQTLVSGLQILKKSYVASDHVSKILRSL
>Ty1-GAG__REXdb_ID3321
LFQSIDRSIMETILVRDSAKDIWDSMRRKYQGSTKVKRAQLQTLRREFEILAMKEGETVN
EYISRTLAIVNRMTAHGERLxQTVIVEKVLRSM
>Ty1-GAG__REXdb_ID4417
IVASIPRTEYMKMSDKSTAKAMFASLCANFEGSKKVKEAKALMLVHQYELFRMKDDESIE
EMYSRFQTLVSGLQILKKSYVASDHVSKILRSL
>Ty1-GAG__REXdb_ID5230
IILCLGDKVLREVSRETTAVSMWNKLDSLYMTKSLAHRQCLKQQLYFYRMVESKPIMEQL
TKFNKIIDDLANIDVNLEDEDKALHLLCAL
>Ty1-GAG__REXdb_ID653
ILNTISPSIAQSVMYNDDASKIWSELKERFSHANNVHLFHIEQEIHECVQGDMSIGDYYT
KLKGLWDERDALSPLPLSDGNVAKKLKEYQQTQHTIQFLMKL
>Ty1-GAG__REXdb_ID5231
IVLCLGDKVLRDVAREATATSMWAKLESLYMTKSLAHRQLLKQQLYSFKMVESKSISEQL
TEFNKILDDLANIEVNMEDEDKALLLLCSL
>Ty1-GAG__REXdb_ID654
ILNTISPSIAQSVMYNDDASKIWSELKERFSHANKVHLFHIEQEIHECVQRDMGIGDYYT
KLKGLWDECDALSPLPLSDGNVAKKLKEYQQTQHTIQFLMKL
>Ty1-GAG__REXdb_ID5232
IILCLGDKVLREVSRETTVVSMWNKLDSLYMTKSLAHRQCLKQQLYFYRMVESKPIMEQL
TEFNKIIDDLANIDVNLEDEHKALHLLCAL
>Ty1-GAG__REXdb_ID655
LINSMDTSLISNFIRFSTAKLVWDAIATMYFDGSDTSQVYDLRRRVSRLKQAGGSIEKYY
NDLQGLWREIDFRRPNPMECPIDIQHYNTLLQEDRVYVFLDGL
>Ty1-GAG__REXdb_ID4418
IVASIPRTEYMKMSDKSTAKAMFASLCANFEGSKKVKEAKALMLVHQYELFRMKDDESIE
EMYSRFQTLVSGLQILKKSYVASDHVSKILRSL
>Ty1-GAG__REXdb_ID656
IVNSISSSIAQSIIFMENACDVWNDLKERFSQGDLVRISELMxEIYALQQESKTVTVFYS
KLKILWEELEIYMPVPNCVCRIRCSCEFMRNARQNxTWMYAIRFLTGL
>Ty1-GAG__REXdb_ID4419
LSCALTMEESERVDECKNAKEVWDTLKVHHEGTSHVKETRIDIGVRKFEVFEMSENETID
EMYARFTTIVNEMRSLGKAYSTHERIRKILRCL
>Ty1-GAG__REXdb_ID4420
LVASIPRAEYMKMSDKSTAKAMFASLCANYKGSKKVREAKALMLVHQYELFKMKDDESIE
EMYSRFQTLVSGLQILKKSYVTSDHVSKILRSL
>Ty1-GAG__REXdb_ID4421
IVASIPRTEYMKMSDKSTAKAMFASLCANFEGSKKVKEAKALMLVHQYELFRMKDDESIE
EMYSRFQTLVSGLQILKKSYVASDHVSKILRSL
>Ty1-GAG__REXdb_ID4422
IVASIPRTEYMKMSDKSTAKAMFASLCANFEGSKKVKEAKALMLVHQYELFRMKDDESIE
EMYSRFQTLVSGLQILKKSYVASDHVSKILRSL
>Ty1-GAG__REXdb_ID3322
IQQSLDEGNFERISKSLSSKEAWDILSKYHEGDDKVKLIKLQSLRRKFELMQMEDDQKIS
EYISKLINLVNQMKACSEAITDQQIVEKIMRTL
>Ty1-GAG__REXdb_ID4704
ILNRLTDPLYDYYRLCDTAKQLWEALQKKYDTEEAGVKKYAVSRYLNFKMSDDKSVEAQS
HELQQIAHEIIAEGMALPEQFQIAVIIDKL
>Ty1-GAG__REXdb_ID3323
ILQGIDYSIFGKIANAKTSKEAWDILKLSHKGVEKAQKSKLQSLRREYERYEMSSSETVD
QYFTRVINIVNKMRVYGEDIQDSKVVEKILRTM
>Ty1-GAG__REXdb_ID4423
IVASIPRTEYMKMSDKSTAKAMFASLCANFEGSKKVKEAKALMLVHQYELFRMKDDESIE
EMYSRFQTLVSGLQILKKSYVASDHVSKILRSL
>Ty1-GAG__REXdb_ID4705
ILNRLTDPLYDYYRLCDTAKQLWEALQKKYDTEEAGVKKYAVSRYLNFKMSDDKSVEAQS
HELQQIAHEIIAEEMALPEQFQIAVIIDKL
>Ty1-GAG__REXdb_ID658
MLNSMATEMATQLLHCETSKQLWDEAQSLAGAHTRSQIIYLKSEFHSIRKGEMKMEDYLI
KMKNLADKLKLAGNPISNSDLIIQTLNGL
>Ty1-GAG__REXdb_ID4424
FVASIPRTEYMKMSDKSTTKAMFASLCANYEGSKKVKEAKALMLVHQYELFKMKDDESIE
EMYLRFQTLVSGLQILKKSYVASDHVSKILRSL
>Ty1-GAG__REXdb_ID4425
LTCALSREEYDRIEECTTAKEIWEALKTHHEGTSHVKEERIDMGVKKFETFEMKEDETID
EMFARLTIIVNELRSLGKKYTTHERVRKILRSL
>Ty1-GAG__REXdb_ID4706
ILNGMSDSLFDIYQSSPSAKDLWDKLETRYMREDATSKKFLVSHFNNYKMVDNKSVMEQL
YEIERILNNYKQHNMNIDETIIVSSIIDKL
>Ty1-GAG__REXdb_ID4426
IVASIPRTEYMKMSDKSTAKAMFASLCANFEGSKKVKEAKALMLVHQYELFRMKDDESIE
EMYSRFQTLVSGLQILKKSYVASDHVSKILRSL
>Ty1-GAG__REXdb_ID659
VLGSVDPNIVLNLRPYKTAATMWDYLKKVYNQNNAARRFQLEHDIALFKQDSLSISEFYS
QFMNLWAEYTEIVYADLTSEGLSSVQSVHETTKRDQFLMKL
>Ty1-GAG__REXdb_ID5233
LHLAMADSVLSSIAEKKTAKEIWDTLIKLYEVKSLHNRIFLKRRLYTLRMGESTSVTDHI
NTLNTLFSQLTASDFKIAENERAELLLQSL
>Ty1-GAG__REXdb_ID4427
IVASIPRTEYMKMSDKSTAKAMFASLCANFEGSKKVKEAKALMLVHQYELFRMKDDESIE
EMYSRFQTLVSGLQILKKSYVASDHVSKILRSL
>Ty1-GAG__REXdb_ID4428
LSCALTMEESERVDECTNAKEVWDTLKIHHEGTSHVKETRIDIGVRKFEVFEMSENETID
EMYARFTTIVNEMRSLGNAYSTHDRIRKILRCL
>Ty1-GAG__REXdb_ID4707
ILNGMSDSLFDIYQSSPSAKDLWDKLETRYMREDATSKKFLVSHFNNYKMVDNKSVMEQL
YEIERILNNYKQHNMNMDETIIVSSIIDKL
>Ty1-GAG__REXdb_ID5234
IVLCLGDKVLRDVAREATAASMWAKLESLYMTKSLAHRQLLKQQLYSFKMVESKSISEQL
TEFNKILDDLANIEVNMEDEDKALLLLCSL
>Ty1-GAG__REXdb_ID4429
IVASIPRTEYMKMSDKSTAKAMFASLCANFEGSKKVKEAKALMLVHQYELFRMKDDESIE
EMYSRFQTLVSGLQILKKSYVSSDHVSKILRSL
>Ty1-GAG__REXdb_ID4430
IVASIPRTEYMKMSDKSTAKAMFASLCANYEGSKKVKEAKALMLVHQYELFKMKDDESIE
QMYSRFQTLVSGLQILKKSYVASDHVSKILRSL
>Ty1-GAG__REXdb_ID4431
LSCALTMEESERVDECTNAKQVWDTLKIHHEGTSHVKETRIDIGVRKFEVFEMSENETID
EMYARFTTIVNEMRSLGKAYSTHDRIRKILRCL
>Ty1-GAG__REXdb_ID4432
IVASIPRTEYMKMSDKSTAKAMFASLCANFEGSKKVKEAKALMLVHQYELFRMKDDESIE
EMYSRFQTLVSGLQILKKSYVASDHVSKILRSL
>Ty1-GAG__REXdb_ID4708
ILNGMSDSLFDIYQSSPSAKDLWDKLETRYMREDATSKKFLVSHFNNYKMVDNKSVMEQL
YEIERILNNYKQHNMNMDETIIVSSIIDKL
>Ty1-GAG__REXdb_ID660
LVSSVxTGIGKPYMCLRSAKDVWEDVKETYSDIQNSSQIFCLKSKLWHVKQGDRSVTTYF
NELLTLWQELDLCYDDNWRCTEDSVLFLKRQENDRVFMFLDGL
>Ty1-GAG__REXdb_ID3324
LFAAVSEEIFTRIMTIKSAFEIWNFLKTEYEGDERIRGMQALNLIREFEMQKMKESETIK
EYANKLISIANKVRLLGSELSDSRIVQKILVTV
>Ty1-GAG__REXdb_ID661
LINTMEIGMRKTYMYLPTAKDVWDAVKLSYSDIKSFSQIYDLKSKLWNLKQNDKDVATYY
NELMALWQELDQCYDYNWRCTEDSVQFTKTQENDRVFIFLAGL
>Ty1-GAG__REXdb_ID3325
LFQAIDREILETILDKGTSKAIWDSMKRKYQGSTKVKRAQLQALRREFELLVMKEGEKVD
TFLGRTLTLVNKMKSNGETMEESMVVSKILRSL
>Ty1-GAG__REXdb_ID4709
ILNRLTDPLYDYYRLCDTAKQLWEALQKKYDTEEAGVKKYAVSRYLNFKMSDDKSVEAQS
HELQQIAHEIIAEGMALPEQFQIAVIIDKL
>Ty1-GAG__REXdb_ID662
VLGSVDPNIVLNLRPYKTAATKWNYLKKVYNQNNAARRFQLEHDIALFKQDSLSISEFYS
QFMNLWAEYTEIVYADLTSEGLSSVxSVHETTKRDQFLMKL
>Ty1-GAG__REXdb_ID4434
IVASIPRTEYMKMSDKSTAKAMFASLCANFEGSKKVKEAKALILVHQYELFRMKDDESIE
EMYSRFQTLVSGLQILKKSYVVSDHVSKILRSL
>Ty1-GAG__REXdb_ID4710
ILNRLTDPLYDYYRLCDTAKQLWEALQKKYDTEEAGVKKYAVSRYLNFKMSDDKSVEAQS
HELQQIAHEIIAEGMALPEQFQIAVIIDKL
>Ty1-GAG__REXdb_ID4435
IVASIPRTEYMKMSDKSTAKAMFASLCANFEGSKKVKEAKALMLVHQYELFRMKDDESIE
EMYSRFQTLVSGLQILKKSYVASDHVSKILRSL
>Ty1-GAG__REXdb_ID3326
IQRGVSLSIFPRIMRAKTSKEAWSILQQEFEGDSKVRTVKLQSLKRDYENERMKENENLN
EYFNRLSELVNQMKSHGDTIEDRRIVDKILISL
>Ty1-GAG__REXdb_ID4436
IVASIPRTEYMKMSDKSTAKAMFASLCANFEGNKKVKEAKALMLVHQYELFRMKDDESIE
EMYSRFQTLVSGLQILKKSYVASDHVSKILRSL
>Ty1-GAG__REXdb_ID3327
LFSAVSEAIFTRIMTLKSAKEIWDFLKQEYEGNEKVKGMQVLNLIREFEMQRMKESETIK
EYADKLLSIVNNVRLLGGEFSDIRIVQKILVTV
>Ty1-GAG__REXdb_ID4437
IVASIPRTEYMKMSDKSTAKAMFASLCANFEGSKKVKEAKALMLVHQYELFRMKDDESIE
EMYSRFQTLVSGLQILKKSYVSSDHVSKILRSL
>Ty1-GAG__REXdb_ID4711
ILNGMSDSLFDIYxSSPSAKDLWDKLETRYMREDATSKKFLVSHFNNYKMVDNKSVMEQL
YEIERILNNYKQHNMNMDETIIVSSIIDKL
>Ty1-GAG__REXdb_ID664
IMNSVEDSIAQSIVFLENAMDVWNELKERFSQGDYIRISELQCEIFGLKQDSRSVSEFFT
ALKVLWEELEAYLPTPVCACPHRCTCNTGVLNAKHQHEITRSIRFLTGL
>Ty1-GAG__REXdb_ID5235
IVLCLGDKVLRDVAREATAASMWAKLESLYMTKSLAHRQLLKQQLYSFKMVESKSISEQL
TEFNKILDDLANIEVNMEDEDKALLLLCSL
>Ty1-GAG__REXdb_ID663
IYSTISTYLLMTILEPNSTAVAAWNRLADIFQDNQNARAVTLEQEFSNTRMEDFPNVSAY
CQCLKMLSDQLRNVGSPVNNHRLVLQLISGL
>Ty1-GAG__REXdb_ID4438
IVASIPRTEYMKMSDKSTAKAMFASLCANFEGSKKVKEAKALMLVHQYELFRMKDDESIE
EMYSRFQTLVSGLQILKKSYVASDHVSKILRSL
>Ty1-GAG__REXdb_ID3328
LFQAIDRTVLDTILKKDTSKEIWDSMKKKFEGNARVKRSHLQALRRDFETLEMRSGEGVT
EYFSRVMTVANKMRIYGEEMSDVKVVEKILRFL
>Ty1-GAG__REXdb_ID4439
IVASIPRTEYMKMSDKSTAKAMFASLCANFEGSKKVKEAKALMLVHQYELFRMKDDESIE
EMYSRFQTLVSGLQILKKSYVSSDHVSKILRSL
>Ty1-GAG__REXdb_ID4440
IVASIPRTEYMKMSDKSTAKAMFASLCANFEGSKKVKEAKALMLVHQYELFRMKDDESIE
EMYSRFQTLVSGLQILKKSYVASDHVSKILRSL
>Ty1-GAG__REXdb_ID4441
LTCALSREEYDRIEECTTAKEIWEALKTHHEGTSHVKEERIDMGVKKFETFEMKEDETID
EMFARLTIIVNELRSLGKKYTTHERVRKILRSL
>Ty1-GAG__REXdb_ID4442
IVASIPRTEYMKMSDKSTAKAMFASLCANFEGSKKVKEAKALMLVHQYELFRMKDDESIE
EMYSRFQTLVSGLQILKKSYVASDHVSKILRSL
>Ty1-GAG__REXdb_ID5236
LHLAMADSVLSSIAEKKSAKEIWDALIKLYEVKSLHTRIFLKRRLYTLRMNESISITNHI
NTMNTLFAQLTASDFTIAENERAELLLQSL
>Ty1-GAG__REXdb_ID3329
LFQSIDRSIMETTLVRDTAKDIWDSIRRNYQGSTKVKRAQLQTLRREFEVLAMKDDESAN
NYIGRTLAIANRMTFHGERLDQTVIVEKVLRSM
>Ty1-GAG__REXdb_ID665
INNSVDQSIGVQLAKYDTAKEIWDHLKRLYVQSNFAKRYQLESDIRALKQNNMTIQEFYS
AMTNLWDQLALMESNQLKAVKAYIDQREEQRLVWFLMAL
>Ty1-GAG__REXdb_ID666
IYSTISFDLLTTIMEKGSTAMAAWNRLADIFEDNQNSRAVALEQDFSSTRMEDFSNVSAY
CQRLKQLSDQLKNVGAPVSSHRLVLQLVSGL
>Ty1-GAG__REXdb_ID4443
LSCALSMEESERVDECDTAKKVWDTLKVHHEGTSHVKETRIDIGVRKFEIFEMIEDENID
EMYSRFTSIVNELRSLGKTYSTHDRIRKILRCL
>Ty1-GAG__REXdb_ID667
IMNSVEDSIAQSIVFLENAMDVWNELKERFSQGDYIRISELQCEIFGLKQDSHSVSEFFT
ALKVLWEELEAYLPTPVCACPHRCTCNTGVLNAKHQHEITRSIRFLTGL
>Ty1-GAG__REXdb_ID3330
IQQSLDEGNFERISKSLSSKEAWDILSKYHEGDDKVKLIKLQSLRRKFELMQMEDDQKIS
EYISKLINLVNQMKACSEAITDQQIVEKIMRTL
>Ty1-GAG__REXdb_ID4444
LTMALSREEYDRVQECKNAKEIWDTLKVHHEGTSHVKETRIDIGVRKFELFEMKETETID
EMYGRFTIIMNELRSLEKDFTIHERVRKILRCL
>Ty1-GAG__REXdb_ID4445
IVASIPRTEYMKMSDKSTAKAMFASLCANFEGSKKVKEAKALMLVHQYELFRMKDDESIE
EMYSRFQTLVSGLQILKKSYVASNHVSKILRSL
>Ty1-GAG__REXdb_ID3331
LFAGVSETVFTRIMTLKTPKAIWDYLKEEYAGDERIRSMQVLNLMREFELQKMKESETIK
EYSDKLLSIANKVRLLGTGFADSRIVEKILVTV
>Ty1-GAG__REXdb_ID668
IYSTISHNLLHTIIETDATAMEAWNRLRDIFEDNKNSRAVTLEQELSSTNMEDFPNVSAY
CQRLKELSDQLKNVGAPVSNNRLVLQIVAGL
>Ty1-GAG__REXdb_ID3333
LHSALADDVFTGIMHLETAKQIWDELDERYAGDERVRSIKLLTLKREFEMLKMKEHESVK
EYTSKLSHLVNQMRLHGEVVDDSKVVEKMLISL
>Ty1-GAG__REXdb_ID3332
LFAGVSETVFTRIMTLKTPKAIWDYLKEEYAGDERIRSMQVLNLMREFELQKMKESETIK
EYSDKLLSIANKVRLLGTGFADSRIVEKILVTV
>Ty1-GAG__REXdb_ID4446
LSCALTMEESERVDECTNAKGVWDTLKIHHEGTSHVKETRIDIGVRKFEVFEMSENETID
EMYARFTTIVNEMRSLGKAYSTHDRIRKILRCL
>Ty1-GAG__REXdb_ID4712
ILNRLTDPLYDYYRLCDTAKQLWEALQKKYDTEEAGVKKYAVSRYLNFKMSDDKSVEAQS
HELQQIAHEIIAEGMALPEQFQIAVIIDKL
>Ty1-GAG__REXdb_ID669
ILSSIDPQMINNLRSFSTAQEMWNYLKRIYNQDNAAKRFQLELEIANYKQGNLYVQEFYS
GFLNLWTEHSAIIHADVPKASLAAVQEVYNTSRRDQFLMKL
>Ty1-GAG__REXdb_ID5237
IVLCLGDKVLRDVAREATAASMWAKLESLYMTKSLAHRQLLKQQLYSFKMVESKSISEQL
TEFNKILDDLANIEVNMEDEDKALLLLCSL
>Ty1-GAG__REXdb_ID4447
IVASIPRTEYMKMSDKSTAKAMFASLCANFEGSKKVKEAKALMLVHQYELFRMKDDESIE
EMYSRFQTLVSGLQILKKSYVASDHVSKILRSL
>Ty1-GAG__REXdb_ID670
IMNSVEDSIAQSIVFLENAMDVWNELKERFSQGDYIRISELQCEIFGLKQDSHSVSEFFT
ALKVLWEELEAYLPTPVCACPHRCTCNTGVLNAKHQHEITRSIRFLTGL
>Ty1-GAG__REXdb_ID5238
IRQWVDLSVFHHVATETNAQTLWKNIEKMYQRKTAQNKTFAIRKLVNLKYREGRSVAEHL
SDFQDLVNQLVAMKLVLDDELQALLLLSSL
>Ty1-GAG__REXdb_ID5239
IILCLGDKMLREVSRETTAVSMWNKLDLLYMTKSLAHRQCLKQQLYFYRMMESKPIMEQL
TEFNKIIDDLANIDVNLEDEDKALHLLCAL
>Ty1-GAG__REXdb_ID4448
IVASIPRTEYMKMSDKSTAKAMFASLCANFEGSKKVKEAKALMLVHQYELFRMKDDESIE
EMYSRFQTLVSGLQILKKSYVASDHVSKILRSL
>Ty1-GAG__REXdb_ID4449
IVASIPRTEYMKMSDKSTAKAMFASLCANYEGSKKVREAKALMLVHQYELFKMKDDESIE
EMYSRFQTLVSGLQILKKSYVTSDLVSKILRSL
>Ty1-GAG__REXdb_ID3334
LHSAVNDDVFMRISHLETAKQVWEKLEEEFFGNERTKQMQVLNLKREFEALKMNEAENII
DFMTKVMKVVNQIRLLGEQFLDSRIVEKVLVVL
>Ty1-GAG__REXdb_ID4450
IVASIPRTEYMKMSDKSTAKAMFASLCANFEGSKKVKEAKALMLVHQYELFRMKDDESIE
EMYSRFQTLVSGLQILKKSYVASDHVSKILRSL
>Ty1-GAG__REXdb_ID2829
IKTNISASIRGCVDQHDNVQALLKAIDEQFKTSDKALASTLIMKFSSMKLITVKGVREHI
MQMRDLAAQLKTLEVDMSNSFLVHYILNTL
>Ty1-GAG__REXdb_ID4451
IVASIPRTEYMKMSDKSTAKAMFASLCANFEGSKKVKEAKALMLVHQYELFRMKDDESIE
EMYSRFQTLVSGLQILKKSYVVSDHVSKILRSL
>Ty1-GAG__REXdb_ID4713
ILNRLTDPLYDYYRLCDTAKQLWEALQKKYDTEEAGVKKYAVSRYLNFKMSDDKSVEAQS
HELQQIAHEIIAEGMALPEQFQIAVIIDKL
>Ty1-GAG__REXdb_ID4452
IVASIPRTEYMKMSDKSTAKAMFASLCANFEGSKNVKEAKALMLVHQYELFRMKDDESIE
EMYSRFQTLVSGLQILKKSYVASDHVSKILRSL
>Ty1-GAG__REXdb_ID2558
LRHHINEALKNEYLTVKDPLVLWNKLKDRYEHLKAIILPKARYDWMHLRLQDYKSVTAYN
SEVYKITSQLELCGEKVTDADLLEKTFSTF
>Ty1-GAG__REXdb_ID4453
LSCALSMEESERVDECVTAKEVWDTLKIHHEGTSHVKETRIDIGVRKFEIFEMNEDENID
EMYSRFTSIVNELRSLGKTYTTHDRIRKILRCL
>Ty1-GAG__REXdb_ID3336
IQRGVSLSIFLRIRRAKTSKEAWSILQQEFEGDSKVRTVKLQSLKRDYENERMKENENLN
EYFNRLSELVNQMKSHGDTIEDRRIVDKILISL
>Ty1-GAG__REXdb_ID4454
IVASIPRTEYMKMSDKSTAKAMFASLCANFEGSKKVKEAKALMLVHQYELFRMKDDESIE
EMYSRFQTLVSGLQILKKSYVSSDHVSKILRSL
>Ty1-GAG__REXdb_ID3337
ILQGIDYSIFGKIANAKTSKEAWDILKLSHKGVEKAQKSKLQSLRREYERYEMSSSETVD
QYFTRVINLVNKMRVYGEDIQDSKVVEKILRTM
>Ty1-GAG__REXdb_ID671
MLNSMATEMATQLLHCETSKQLWDEAQSLAGAHTRSQIIYLKSEFHSIRKGEMKMEDYLI
KMKNLADKLKLAGNPISNSDLIIQTLNGL
>Ty1-GAG__REXdb_ID5240
IRQWVDLSVFHHVATETNAQTLWKNIEKMYQRKNAQNKTFAIRKLVNLKYREGRSVAEHL
SDFQDLVNQLVAMKLVLDDELQALLLLSSL
>Ty1-GAG__REXdb_ID4455
IVASIPRTEYMKMSDKSTAKAMFASLCANFEGSKKVKEAKALMLVHQYELFRMKDDESIE
EMYSRFQTLVSGLQILKKSYVASDHVSKILRSL
>Ty1-GAG__REXdb_ID5241
LHLAMADSVLSSIAEKKTAKEIWDTLIKLYEVKSLHNRIFLKRRLYTLRMGESTSVTDHI
NTLNTLFSQLTASDFKIAENERAELLLQSL
>Ty1-GAG__REXdb_ID3338
LFAVVSEEIFTRIMTIKSAFEIWNFLKTEYEGDERIRGMQALNLIREFEMQKMKESETIK
EYANKLINIANKVRLLGSELSDSRIVQKILVTV
>Ty1-GAG__REXdb_ID4714
ILNGMSDSLFDIYQSSPSAKDLWDKLETRYMREDATSKKFLVSHFNNYKMVDNKSVMEQL
YEIERILNNYKQHNMNMDETIIVSSIIDKL
>Ty1-GAG__REXdb_ID4456
IVASIPRTEYMKMSDKSTAKAMFASLCANFEGSKKVKEAKALMLVHQYELFRMKDDESIE
EMYSRFQTLVSGLQILKKSYVASDHVSKILRSL
>Ty1-GAG__REXdb_ID672
IYSTISHDLLHTIIEPDATAMEAWNRLRDIFEDNKNSRAVTLEQEFSSTNMEDFPNVSAY
CQRLKELSDQLKNVGAPVSNNRLVLQIVAGL
>Ty1-GAG__REXdb_ID1915
MLASMSSNLQRQHEDMNPSEIIEHLKKMYGGQSRTARYQLSKTLFRSSLSENDQVGPHVL
KMIDLIEQLEKLGCNIGKELSQDLILQSL
>Ty1-GAG__REXdb_ID5242
LHLAMADSVLSSIAEKKTAKEIWDTLIKLYEVKSLHNRIFLKRRLYTLRMGESTSVTDHI
NTLNTLFSQLTASDFKIAENERAELLLQSL
>Ty1-GAG__REXdb_ID2559
LRHHINEALKNEYLTVKDPLVLWNKLKDRYEHLKAIILPKARYDWMHLRLQDYKSVTAYN
SEVYKITSQLELCGEKVTDADLLEKTFSTF
>Ty1-GAG__REXdb_ID3339
ILQGIDYSIFGKIANAKTSKEAWDILKLSHKGVEKAQKSKLQSLRREYERYEMSSSETVD
QYFTRVINLVNKMRVYGEDIQDSKVVEKILRTM
>Ty1-GAG__REXdb_ID673
INNSVDQSIGVQLAKYDTAKEIWDHLKRLYVQSNFAKRYQLESDIRALKQNNMTIQEFYS
AMTNLWDQLALMESDQLKAVKAYIDQREEQRLVWFLMAL
>Ty1-GAG__REXdb_ID5243
LHLAMADSVLSSIAEKKTAKEIWDTLIKLYEVKSLHNRIFLKRRLYTLRMGESTSVTDHI
NTLNTLFSQLTASDFKIAENERAELLLQSL
>Ty1-GAG__REXdb_ID4715
ILNRLTDPLYDYYRLCDTAKQLWEALQKKYDTEEAGVKKYAVSRYLNFKMSDDKSVEAQS
HELQQIAHEIIAEGMAIPEQFQIAVIIDKL
>Ty1-GAG__REXdb_ID4457
LSCALSMEESERVDECVTAKEVWDTLKIHHEGTSHVKETRIDIGVRKFEIFEMNEDENID
EMYSRFTSIVNELRSLGKTYTTHDRIRKILRCL
>Ty1-GAG__REXdb_ID4458
IVASIPRTEYMKMSDKSTAKAMFASLCANFEGSKKVKEAKALMLVHQYELFRMKDDESIE
EMYSRFQTLVSGLQILKKSYVSSDHVSKILRSL
>Ty1-GAG__REXdb_ID674
VLGSVDPNIVLNLRPYETAATMWNYLKKVYNQNNAARRFQLEHDIALFKQDSLSISEFYS
QFMNLWAEYTEIVYADLTSEGLSSVQSVHETTKRDQFLMKL
>Ty1-GAG__REXdb_ID3340
LHSALADDVFTGIMHLETAKQIWDELDERYAGDERVRSIKLLTLKREFEMLKMKEHESVK
EYTSKLSHLVNQMRLHGEVVDDSKVVEKMLISL
>Ty1-GAG__REXdb_ID675
LQRCISETIVKSIIWCDRASVVWKRLENRFAQGDIFRVADILEELAKFQQGNLDISSYFT
QLTTLWEEIQNFRPIRDCTCAIPCTCGVASDLKKYNEQDKVIKFLKGL
>Ty1-GAG__REXdb_ID4459
LTMALSREEYDRVQECKNAKEIWDTLKVHHEGTSHVKETRIDIGVRKFELFEMKETETID
EMYGRFTIIMNELRSLEKDFTIHERVRKILRCL
>Ty1-GAG__REXdb_ID4460
IVASIPRTEYMKMSDKSTAKAMFASLCANFEGSKKVKEAKALMLVHQYELFRMKDDESIE
EMYSRFQTLVSGLQILKKSYVASDHVSKILRSL
>Ty1-GAG__REXdb_ID4461
IVASIPRTEYMKMSDKSTAKAMFASLCANFEGSKKVKEAKALMLVHQYELFRMKDDESIE
EMYSRFQTLVSGLQILKKSYVASDHVSKILRSL
>Ty1-GAG__REXdb_ID4462
LSCALSMEESERVDECDTAKKVWDTLKVHHEGTSHVKETRIDIGVRKFEIFEMIEDENID
EMYSRFTSIVNELRSLGKTYSTHDRIRKILRCL
>Ty1-GAG__REXdb_ID4463
IVASIPRTEYMKMSDKSTAKAMFASLCANFEGSKKVKEAKALMLVHQYELFRMKDDESIE
EMYSRFQTLVSGLQILKKSYVASDHVSKILRSL
>Ty1-GAG__REXdb_ID3341
IQQSLDEGNFERISKSLSSKEAWDILSKYHEGDDKVKLIKLQSLRRKFELMQMEDDQKIS
EYISKLINLVNQMKACSEAITDQQIVEKIMRTL
>Ty1-GAG__REXdb_ID4464
IVASIPRTEYMKMSDKSTAKAMFASLCANFEGSKKVKEAKALMLVHQYELFRMKDDESIE
EMYSRFQTLVSGLQILKKSYVASDHVSKILRSL
>Ty1-GAG__REXdb_ID4716
ILNGMSDSLFDIYQSSPSAKDLWDKLETRYMREDATSKKFLVSHFNNYKMVDNKSVMEQL
YEIERILNNYKQHNMNMDETIIVSSIIDKL
>Ty1-GAG__REXdb_ID3342
ILQGIDYSILGKIANAKTSKEAWDILKLSHKGVEKAQKSKLQSLRREYERYEMSSSETVD
QYFTRVINLVNKMRVYGEDIQDSKVVEKILRTM
>Ty1-GAG__REXdb_ID4466
IVASIPRTEYMKMSDKSTAKAMFASLCANFEGSKKVKEAKALMLVHQYELFRMKDDESIE
EMYSRFQTLVSGLQILKKSYVSSDHVSKILRSL
>Ty1-GAG__REXdb_ID4467
LTMALSREEFDRVQESKTAKEIWDSLKIHHEGTSHVKETRIDIGVRKYELFEMKETETID
EMYGRFTIILNELRSLEKNFSVHERVRKVLRCL
>Ty1-GAG__REXdb_ID4465
IVASIPRTEYMKMSDKSTAKAMFASLCANFEGSKKVKEAKALMLVHQYELFRMKDDESIE
EMYSRFQTLVSGLQILKKSYVASDHVSKILRSL
>Ty1-GAG__REXdb_ID3335
LHSAVNDDVFMRISHLETAKQVWEKLEEEFFGNERTKQMQVLNLKREFEALKMNEAENIN
DFMTKVMKVVNQIRLLGEQFLDSRIVEKVLVVL
>Ty1-GAG__REXdb_ID4469
IVVSIPRTEYMKMSDKSTAKAMFASLCANYEGSKKVREAKALMLVHQYELFKMKDDESIE
EMYSRFQTLVSGLQILKKSYVTSDHVSKILRSL
>Ty1-GAG__REXdb_ID4468
IVASIPRTEYMKMSDKSTAKAMFASLCANFEGSKKVKEAKALMLVHQYELFRMKDDESIE
EMYSRFQTLVSGLQILKKSYVASDHVSKILRSL
>Ty1-GAG__REXdb_ID4470
IVASIPRTEYMKMSDKSTAKAMFASLCANFEGSKKVKEAKALMLVHQYELFRMKDDESIE
EMYSRFQTLVSGLQILKKSYVASDHVSKILRSL
>Ty1-GAG__REXdb_ID4471
IVASIPRTEYMKMSDKSTAKAMFASLCANFEGSKKVKEAKALMLVHQYELFRMKDDESIE
EMYSRFQTLVSGLQILKKSYVASDHVSKILRSL
>Ty1-GAG__REXdb_ID3343
LFAGVSETVFTRIMTLKTPKAIWDYLKEEYAGDERIRSMQVLNLMREFELQKMKESETIK
EYSDKLLSIANKVRLLGTGFADSRIVEKILVTV
>Ty1-GAG__REXdb_ID4472
LTMALSREEFDRVQESKTAKEIWDSLKIHHEGTSHVKETRIDIGVRKYELFEMKETETID
EMYGRFTIILNELRSLEKNFSVHERVRKVLRCL
>Ty1-GAG__REXdb_ID2830
IKTNISASIRGCVDQHDNVRALLKAIDEQFKTSDKALASTLIMKFSSMKLITVKGVREHI
MQMRDLAAQLKTLEVDMSDSFLVHYILNTL
>Ty1-GAG__REXdb_ID5244
VRLSLSRNVAFNIAKEKTTAGLMKALSSMYEKPSASNKVHLMRRLFTLRMAEGASVAQHI
NELNIITTQLSSVGIEFDDEVRALILLSSL
>Ty1-GAG__REXdb_ID4473
LSCALTMEESERVDECKNAKEVWDTLKVHHEGTSHVKETRIDIGVRKFEVFEMSENETID
EMYARFTTIVNEMRSLGKAYSTHERIRKILRCL
>Ty1-GAG__REXdb_ID4717
ILNRLTDPLYDYYRLCDTAKQLWEALQKKYDTEEAGVKKYAVSRYLNFKMSDDKSVEAQS
HELQQIAHEIIAEGMTLPEQFQIAVIIDKL
>Ty1-GAG__REXdb_ID4474
IVASIPRTEYMKMSDKSTAKAMFASLCANFEGSKKVKEAKALMLVHQYELFRMKDDESIE
EMYSRFQTLVSGLQILKKSYVASDHVSKILRSL
>Ty1-GAG__REXdb_ID4475
IVASIPRTEYMKMSDKSTAKAMFASLCANFEGSKKVKEAKALMLVHQYELFRMKDDESIE
EMYSRFQTLVSGLQILKKSYVASDHVSKILRSL
>Ty1-GAG__REXdb_ID4477
LSCALSMEESERVDECVTAKEVWDTLKIHHEGTSHVKETRIDIGVRKFEIFEMNEDENID
EMYSRFTSIVNELRSLEKTYTTHDRIRKILRCL
>Ty1-GAG__REXdb_ID4718
ILNRLTDPLYDYYRLCETAKHLWEALHKKYDTEEAGVKKYVVSRYLNFKMSDDKSVEAQS
HELQQISHEIIAEGMTLPEQFQIVVIIDKL
>Ty1-GAG__REXdb_ID4478
IVASIPRTEYMKMSDKSTAKAMFASLCANFEGSKKVKEAKALMLVHQYELFRMKDDESIE
EMYSRFQTLVSGLQILKKSYVASDHVSKILRSL
>Ty1-GAG__REXdb_ID3344
IQRGVSLSIFPRIMRAKTSKEAWSILQQEFEGDSKVRTVKLQSLKIDYENERMKENENLN
EYFNRLSELVNQMKSHGDTIEDRRIVDKILISL
>Ty1-GAG__REXdb_ID5245
IVLCLGDKVLMDVAREATAASMWAKLESLYMTKSLAHRQLLKQQLYSFKMVESKSISEQL
TEFNKILDDLTNIEVNMEDEDKALLLLCSL
>Ty1-GAG__REXdb_ID4479
IVASIPRTEYMKMSDKSTAKAMFASLCANFEGSKKVKEAKALMLVHQYELFRMKDDESIE
EMYSRFQTLVSGLQILKKSYVASDHVSKILRSL
>Ty1-GAG__REXdb_ID676
LQRCISETIVKSIIWCDRASVVWKRLENRFAQGDIFRVADILEELAKFQQGNLDISSYFT
QLTTLWEEIQNFRPIRDCTCAIPCTCGVASDLKKYNEQDKVIKFLKGL
>Ty1-GAG__REXdb_ID4480
IVASIPRTEYMKMSDKSTAKAMFASLCANFEGSKKVKEAKALMLVHQYELFRMKDDESIE
EMYSRFQTLVSGLQILKKSYVASDHVSKILRSL
>Ty1-GAG__REXdb_ID5246
IVLCLGDKVLRDVAREATAASMWEKLESFYMTKSLAHRQLLKQQLYSFKMVESKSISEQL
TEFNKILDDLANIEVNMEDEDKALLLLCSL
>Ty1-GAG__REXdb_ID4481
LSCALTMEESERVDECTNAKGVWDTLKIHHEGTSHVKETRIDIGVRKFEVFEMSENETID
EMYARFTTIVNEMRSLGKAYSTHDRIRKILRCL
>Ty1-GAG__REXdb_ID4482
IVASIPRTEYMKMSDKSTAKAMFASLCANFEGSKKVKEAKALMLVHQYELFRMKDDESIE
EMYSRFQTLVSGLQILKKSYVASDHVSKILRSL
>Ty1-GAG__REXdb_ID3345
ILQGIDYSIFGKIANVKTSKEAWDILKLSHKGVEKAQKSKLQSLRREYERYEMSSSETVD
QYFTRVINLVNKMRVYGEDIQDSKVVEKILRTM
>Ty1-GAG__REXdb_ID4483
IVASIPRTEYMKMSDKSTAKAMFASLCANFEGSKKVKEAKALMLVHQYELFRMKDDESIE
EMYSRFQTLVSGLQILKKSYVASDHVSKILRSL
>Ty1-GAG__REXdb_ID677
ILSTISASLLSRFVLLRHSWQVWDEIHSYCFTQMKTRSRQLRSELRSITKGSRTVAEFIA
RIRAISESLASIGDPVSHRDLIEVVLEAL
>Ty1-GAG__REXdb_ID5247
IVLCLGDKVLRDVAREATATSMWAKLESLYMTKSLAHRQLLKQQLYSFKMVESKSISEQL
TEFNKILDDLANIEVNMEDEDKALLLLCSL
>Ty1-GAG__REXdb_ID4484
IVASIPRTEYMKMSDKSTAKAMFASLCANFEGSKKVKEAKALMLVHQYELFRMKDDESIE
EMYSRFQTLVSGLQILKKSYVASDHVSKILRSL
>Ty1-GAG__REXdb_ID4485
IVASIPRTEYMKMSDKSTAKAMFASLCANFEGSKKVKEAKALMLVHQYELFRMKDDESIE
EMYSRFQTLVSGLQILKKSYVASDHVSKILRSL
>Ty1-GAG__REXdb_ID4719
ILNGMSDSLFDIYQSSPSAKDLWDKLETRYMREDATSKKFLVSHFNNYKMVDNKSVMEQL
YEIEHILNNYKQHNMNMDETIIVSSIIDKL
>Ty1-GAG__REXdb_ID5248
LHLAMADSVLSSIAEKKTAKEIWDTLIKLYEVKSLHNRIFLKRRLYTLRMGESTSVTDHI
NTLNTLFSQLTASDFKIAENERAELLLQSL
>Ty1-GAG__REXdb_ID5250
VRLSLSRNVAFNIAKEKTTAGLMKALSSMYEKPPSSNKVHLMRRLFTLRMAEGMSVAQHI
NELNIVTTQLSSVGIEFDDEVRALILLSSL
>Ty1-GAG__REXdb_ID678
ILNSVSTEIRPSILYAETAEQIWSDLQDRFSQSNAPKIYQLKQSISALKQEGMYVSLYFT
QLKSLWDELNSIALVNPCICGNAKSILDQQNQDRAMEFLQGV
>Ty1-GAG__REXdb_ID3346
LFSAVSEAIFTRIMTLKSAKAIWDFLKQEYEGNEKVKGMQVLNLIREFEMQRMKESETIK
EYADKLLSIVNNVRLLGGEFSDIRIVQKNLVTV
>Ty1-GAG__REXdb_ID4486
IVASIPRTEYMKMSDKSTAKAMFASLCANFEGSKKVKEAKALMLVHQYELFRMKDDESIE
EMYSRFQTLVSGLQILKKSYVASDHVSKILRSL
>Ty1-GAG__REXdb_ID679
LQRCISETIVKSIIWCDRASVVWKRLENRFAQGDIFRVADILEELAKFQQGNLDISSYFT
QLTTLWEEIQNFRPIRDCTCAIPCTCGVASDLKKYNEQDKVIKFLKGL
>Ty1-GAG__REXdb_ID3347
LFAGVSETVFTRIMTLKTPKAIWDYLKEEYAGDERIRSMQVLNLMREFELQKMKESETIK
EYSDKLLSIANKVRLLGTRFADSRIVEKILVTV
>Ty1-GAG__REXdb_ID5251
VRLLLSRIVAFNIAKEKTTAGLMKALSSMYEKPSASNKVHLMRRLFTLRMAEGASVAQHI
NELNIVTTQLSSVGIEFDDEVRALILLSSL
>Ty1-GAG__REXdb_ID3348
IQQSLDEGNFERISKSLSSKEAWDILSKYHEGDDKVKLIKLQSLRRKFELMQMEDDQKIS
EYISKLINLVNQMKACSEAITDQQIVEKIMRTL
>Ty1-GAG__REXdb_ID4487
IVASIPRTEYMKMSDKSTAKAMFASLCANFEGSKKVKEAKALMLVHQYELFRMKDDESIE
EMYSRFQTLVSGLQILKKSYVASDHVSKILRSL
>Ty1-GAG__REXdb_ID4488
IVASIPRTEYMKMSDKSTAKAMFASLCANFEGSKKVKEAKALMLVHQYELFRMKDDESIE
EMYSRFQTLVSGLQILKKSYVSSDHVSKILRSL
>Ty1-GAG__REXdb_ID4489
IVASIPRTEYMKMSDKSTAKAMFASLCANFEGSKKVKEAKALMLVHQYELFRMKDDESIE
EMYSRFQTLVSGLQILKKSYVASDHVSKILRSL
>Ty1-GAG__REXdb_ID5252
IILCLGDKVLREVSREATAVSMWNKLDSLYMTKSLAHRQCLKQQLYFYRMVESKPIMEQL
TEFNKIIDDLANIDVNLEDEDKALHLLCAL
>Ty1-GAG__REXdb_ID5253
IVLCLGDKVLRDVAREATAASMLAKLESLYMTKSLAHRQLLKQQLYSFKMMESKSISEQL
TEFNKILDDLANIEVNMEDEDKALLLLCSL
>Ty1-GAG__REXdb_ID680
LQRCISETIVKSIIWCDRASVVWKRLENRFAQGDIFRVADILEELAKFQQGNLDISSYFT
QLTTLWEEIQNFRPIRDCTCAIPCTCGVASDLKKYNEQDKVIKFLKGL
>Ty1-GAG__REXdb_ID681
IYSTISTDLLTTILEPNSTAIEWNRLEDIFQDNQNALAVTLEQEFSSTRMEDFPNVSAYC
QRLKMLSDQLRNVGSPVNNHRLVLQLISGL
>Ty1-GAG__REXdb_ID4491
LSCALTMEESERVDECTNAKEVxDTLKIHHEGTSHVKETRIDIGVRKFEVFEMSENETID
EMYARFTTIVNEMRSLGKAYSTHDRIRKILRCL
>Ty1-GAG__REXdb_ID4490
IVASIPRTEYMKMSDKSTAKAMFASLCANFEGSKKVKEAKALMLVHQYELFRMKDDESIE
EMYSRFQTLVSGLQILKKSYVSSDHVSKILRSL
>Ty1-GAG__REXdb_ID682
LINSMDTSLISNFIRFSTAKLVWDAIATTYFDGSDTSQVYDLRRRVSRLKQAGGSIEKYY
NDLQGLWREIDFRRPNPMECPIDIQHYNTLLQEDRVYVFLDGL
>Ty1-GAG__REXdb_ID4492
IVASIPRTEYMKMSDKSTAKAMFASLCANFEGSKKVKEAKALMLVHQYELFRMKDDESIE
EMYSRFQTLVSGLQILKKSYVASDHVSKILRSL
>Ty1-GAG__REXdb_ID4493
IVASIPRTEYMKMSDKSTAKAMFASLCANFEGSKKVKEAKALMLVHQYELFRMKDDESIE
EMYSRFQTLVSGLQILKKSYVASDHVSKILRSL
>Ty1-GAG__REXdb_ID683
ILSSIDPQMINNLRSFSTAQEMWNYLKRIYNQDNAAKRFQLELEIANYKQGNLYVQEFYS
GFLNLWTEHSAIIHADVPKASLAAVQEVYNTSRRDQFLMKL
>Ty1-GAG__REXdb_ID4494
IVASIPRTEYMKMSDKSTAKAMFASLCANFEGSKKVKEAKALMLVHQYELFRMKDDESIE
EMYSRFQTLVSGLQILKKSYVASDHVSKILRSL
>Ty1-GAG__REXdb_ID4495
IVASIPRTEYMKMSDKSTAKAMFASLCANFEGSKKVKEAKALMLVHQYELFRMKDDESIE
EMYSRFQTLVSGLQILKKSYVASDHVSKILRSL
>Ty1-GAG__REXdb_ID4496
LTMALSREEFDRIQECNNAKEIWDTLKIHHEGTSHVKETTIDIGVRKFELFEMKETETID
EMFGRFTIITNELRSLEKSFSVHDRVRKILRCL
>Ty1-GAG__REXdb_ID4497
LSCALTMEESERVDECTNAKEVWDTLKIHHEGTSHVKETRIDIGVRKFEVFEMSENETID
EMYARFTTIVNEMRSLGKAYSTHDRIRKILRCL
>Ty1-GAG__REXdb_ID4498
IVASIPRTEYMKMSDKSTAKAMFASLCANFEGSKKVKEAKALMLVHQYELFRMKDDESIE
EMYSRFQTLVSGLQILKKSYVASDHVSKILRSL
>Ty1-GAG__REXdb_ID685
IYSTISTDLLMTILEPNSTAVAAWNCLVDIFQDNQNARAVTLEQEFSNTRMEDFPNVSAY
CQRLKMLSDQLRNVGSLVNNHRLVLQLISGL
>Ty1-GAG__REXdb_ID5254
IVLCLGDKVLRDVAREATAASMWAKLESLYMMKSLAHRQLLKQQLYSFKMVESKSISEQL
TEFNKILDNLANIKFNMENKDKALLLLCSL
>Ty1-GAG__REXdb_ID686
LQRCISKTIAKSIIWCDRASVVWKRLENRFAQGDIFRVADILEELAKFQQGNLDISSYFT
QLTTLWEEIQNFRPIRDCTCAIPCTCGVASDLKKYNEQDKVIKFLKGL
>Ty1-GAG__REXdb_ID4499
IVASIPRTEYMKMSDKSTAKAMFASLCANFEGSKKVKEAKALMLVHQYELFRMKDDESIE
EMYSRFQTLVSGLQILKKSYVASDHVSKILRSL
>Ty1-GAG__REXdb_ID4500
IVASIPRTEYMKMSDKSTAKAMFASLCANFEGSKKVKEAKALMLVHQYELFRMKDDESIE
EMYSRFQTLVSGLQILKKSYVVLIMSDHVSKILRSL
>Ty1-GAG__REXdb_ID4720
ILSVLGDRLVEVYMHMTDAKELWDALNTKFGATDASNDLYIMEQFHDYKMADNRSVVEQA
HEIQTMAKELELLKCVLPDKFVAGCIIAKL
>Ty1-GAG__REXdb_ID4721
ILSVLGDRLVEVYMHMTDAKELWDALNTKFGATDASNDLYIMEQFHDYKMADNRSVVEQA
HEIQTMAKELELLKCVLPDKFVAGCIIAKL
>Ty1-GAG__REXdb_ID4722
ILSVLGDRLVEVYMHMTDAKELxDALNTKFGATDASNDLYIMEQFHDYKMADNRSVVEQA
HEIQTTAKELELLKCVLPDKFVAGCTIAKL
>Ty1-GAG__REXdb_ID689
LVGSMEVDISLDIAGLASSELMWTRLRQQYEPRNDAMFLAVVNEAQSLRQLDATVDEFFR
KMSTVWRQMDLQGADVCRTCTCCQRQRVQTETTRLYEFLSHL
>Ty1-GAG__REXdb_ID690
LLSTLARDVLAQVATCGTAAAAWQMLEEMYSSVTRARFINTRIALSNTKKGTLSINEYVS
KMKALADEMTAAGKIVDDDDLISYIIAGL
>Ty1-GAG__REXdb_ID3349
IQQGVAESLFPRIIGAKKSKEAWDKLKEEFQASQKVLAVKLQTLRRQFQNLQMKESEKVK
DYFSRVIEIVNQMRLYGEDINDQKVVKKILISL
>Ty1-GAG__REXdb_ID5255
IHLHLSNNILQEVLKEETAAGLxLKLEQICMTKDLTSKMHLKQKLFLHKLQDDGSVMDHL
SAFKEIVADLESMEVKYDEEDLGLILLCSL
>Ty1-GAG__REXdb_ID3350
ILRAVPAEIVRPLAEKDSAKDAWDALKSMRVGADRVKESRAxKLRQTFESMRFKNGEHLE
DFSLRLQGVVSDLRLLGDDLSEEKVVRKLLRVV
>Ty1-GAG__REXdb_ID4723
ILSVLGDRLVEVYMHMTDAKELWDALNTKFGATDASNDLYIMEQFHDYKMADNRSVVEQA
HEIQTMAKELELLKCVLPDKFVAGCIIAKL
>Ty1-GAG__REXdb_ID4724
ILSVLGDRLVEVYMHMTDAKELWDALNTKFGATDASNDLYIMEQFHDYKMADNRSVVEQA
HEIQTMAKELELLKCVLPDKFVAGCIIAKL
>Ty1-GAG__REXdb_ID4725
LISVLADNIVDMYMHMLSGKDMWDALEAKFGVSDAGSELYVMEQLYDYKMVDDRSVVEQA
HEIQMLAKELENNNCELPDKFVAGGIIAKL
>Ty1-GAG__REXdb_ID4726
ILSVLGDRLVEVYMHMTDANELWDALNTKFGATDASNDLYIMEQFHDYKMADNRSVVEQA
HEIQTMAKELELLKCVLPDKFVAGCIIAKL
>Ty1-GAG__REXdb_ID3351
LIAAVPPEMQFSLSQKRTAKEAWDAIAAARIGSDRARKSTLQALRKEWENLAFKPGEDVD
DFALRLNTLLQKMVQYGDDTYDEERAVEKLFRCV
>Ty1-GAG__REXdb_ID4727
ILSVLGDRLVEVYMHMTDAKELWDALNTKFGATDASNDLYIMEQFHDYKMADNRSVVEQA
HEIQTMAKELELLKCVLPDKFVAGCIIAKL
>Ty1-GAG__REXdb_ID691
LLSSLTREVLMQVATCDTAAEVWSAIEQMYSTHTRARAINTRFALTNTKKGNMSTPEYFA
KMKSLGDEMATAGGRPIDEEELIQYIITGL
>Ty1-GAG__REXdb_ID692
LLSTLSREVLVQVAHLESARQVWTAINEMFSSQSKTRIIQIRAQLARELKGDSSAAAYFT
KMKGLADEMAAAGKKLDDDDIVSYILGGL
>Ty1-GAG__REXdb_ID4728
ILSILGDRLVEVYMHMTDAKELWDALNTKFGATDASNDLYIMEQFHDYKMADNRSVVEQA
HEIQTMAKELELLKCVLPDKFVAGCIIAKL
>Ty1-GAG__REXdb_ID3352
ILRAVPPEMLASLAVKPSAKEAWDAIKTMRVGVDRVRKSKAQMLQKQYDAMEFKDGETVE
EFSLRLNGLVTNLATLGVHLEEGKVVEKSLNSV
>Ty1-GAG__REXdb_ID4729
LISVLADNIVDVYMHMPSGKEMWDALEAKFGVSDAGSELYVMEQFYDYKMVDDRSVVEQA
HEIQMLAKELENNNCELPDKFVAGGIIAKL
>Ty1-GAG__REXdb_ID4730
ILSVLGDRLVEVYMHMTDAKELWDALNTKFGATDASNDLYIMEQFHDYKMADNRSVVEQA
HEIQTMAKELELLKCVLPDKFVAGCIIAKL
>Ty1-GAG__REXdb_ID4731
LISVLADNIVDVYMHMPSGKDMWDALEAKFGVSDAGSELYVMEQFYDYKMVDDRSVVEQA
HEIQMLAKELENNNCELPDKFVAGGIIAKL
>Ty1-GAG__REXdb_ID4732
ILSVLGDRLVEVYMHMTDAKELWDALNTKFGATDASNDLYIMEQFHDYKMADNRSVVEQA
HEIQTMAKELELLKCVLPDKFVAGCIIAKL
>Ty1-GAG__REXdb_ID4733
ILSVLGDRLVEVYMHMTDAKELWDALNTKFGATDASNDLYIMEQFHDYKMADNRSVVEQA
HEIQTMAKELELLKCVLPDKFVAGCIIAKL
>Ty1-GAG__REXdb_ID693
LFTSLTREILSQVADAPTAAAAWKTIENVFSTRSRAGAINVRLALTTTQKGQSTVTEYVS
KMRALGDEIAATGKPIDDEELVAYIINGL
>Ty1-GAG__REXdb_ID4734
ILSVLGDRLVEVYMHMTDAKELWDALNTKFGATDASNDLYIMEQFHDYKMADNRSVVEQA
HEIETMAKELELLKCVLPDKFVAGCIIAKL
>Ty1-GAG__REXdb_ID694
LLNSLSKDVPQQVATLDTSAQVWDALTNMYASQSRARITNLRISLANTRKGSMTTAVYFS
KMKGLADDLASVGKPLDDEELVSYILVGL
>Ty1-GAG__REXdb_ID4735
ILSVLGDRLVEVYMHMTDAKELWDALNTKFGATDASNDLYIMEQFHDYKMADNRSVVEQA
HEIQTMAKELELLKCVLPDKFVAGCIIAKL
>Ty1-GAG__REXdb_ID4502
IIGGISSGEFNRVQHHKSAHDMWTALCNFHEGNNDIQLVRQNQFHKEYQRFEMHPGESID
SYFKRFGEIVSKLRSVGKEFSDNDNARHLLNCL
>Ty1-GAG__REXdb_ID695
MYSTVSDAVLNLAMTDDTQTASVLWTAIGGVFQANKAPRAIFLNHEFHSMTQGDLSIDAY
CVRMKEKADELRDVGQPVSEPNLVLNLLRGL
>Ty1-GAG__REXdb_ID3354
LIAAVPPEMQFSLSQKRTAKEAWDAIAAARIGSDRARKSTLQALRKEWENLPFKPGEDVD
DFALRLNTLLQKMVQYGDDTYDEERAVEKLFRCV
>Ty1-GAG__REXdb_ID4503
ILSSLSPEEFNKVDGLEEAKEIWDTLQLAHVGSPAVREAKIELLEGRLGRFVMDDKETPQ
EMYDRMMILVNKIKGLGSEDITNHFVVKRLLRAF
>Ty1-GAG__REXdb_ID4736
LISVLADNIVDVYMHMPSRKDMWDALEAKFGVSDAGSELYVMEQFYDYKMVDDRSIVEQA
HEIQMLAKELENNNCELPDKFVAGGIIAKL
>Ty1-GAG__REXdb_ID4737
ILSVLGDRLVEVYMHMTDAKELWDALNTKFGATDASNDLYIMEQFHDYKMADNRSVVEQA
HEIQTMAKELELLKCVLPDKFVAGCIIAKL
>Ty1-GAG__REXdb_ID696
LLSSLSRDVLMQVATCTTAAEAWKAIEEMYSTHTRARSISARFALSNAKKGTMTTPEFFA
KMKALGDEMVMAGGRPLDDEELIQYIITGL
>Ty1-GAG__REXdb_ID4738
LISVLADNIVDVYMHMPSGKDMWDALEAKFGVSDAGSELYVMEQFYDYKMVDDRSVVEQA
HEIQMLAKELENNNCELPDKFVAGGIIAKL
>Ty1-GAG__REXdb_ID2831
VKNTIEPTILGSIPECDAVSEYLERIKSQFTGSSKTYATQLIKQLVTERYHGGGVRDHIL
RMSNMASKLKPMDLGITDDFLVHLVMASL
>Ty1-GAG__REXdb_ID2832
VKNTIEPTILGSIPECDAVSEYLERIKSQFTGSSKTYATQLIKQLVTERYNGGGVRDHIL
RMSNMASKLKPMDLGITDDFLVHLVMASL
>Ty1-GAG__REXdb_ID4501
IIGGISSGEFNRVQHHKSAHDMWTALCNFHEGNNDIQLVRQNQFHKEYQRFEMHPGESID
SYFKRFGEIVSKLRSVGKEFSDNDNARHLLNCL
>Ty1-GAG__REXdb_ID4739
ILSVLGDRLVEVYMHMTDAKELWDALNTKFGATDASNDLYIMEQFHDYKMADNRSVVEQA
HEIQTMAKELELLKCVLPDKFVAGCIIAKL
>Ty1-GAG__REXdb_ID4740
ILSVLGDRLVEVYMHMTDAKELWDALNTKFGATDASNDLYIMEQFHDYKMADNRSVVEQA
HEIQTMAKELELLKCVLPDKFVAGCIIAKL
>Ty1-GAG__REXdb_ID697
LLSSMTKDLLVQVATCRTVASAWSMIQGMFGSMTRARTINTRLSLSTLQKGDMNITTYVG
KMRALADDLMAVGKPVDDDELIGYIFAGL
>Ty1-GAG__REXdb_ID2833
VKNTIEPTILGSIPECDAVSEYLERIKSQFTGSSKTYATQLIKQLVTERYHGGGVRDHIL
RMSNMASKLKPMDLGITDDFLVHLVMASL
>Ty1-GAG__REXdb_ID4741
ILSVLGDRLVEVYMHMTDAKELWDVLNTKFGATDASNDLYIMEQFHDYKMADNRSVVEQA
HEIQTMAKELELIKCVLPDKFVAGCIIAKL
>Ty1-GAG__REXdb_ID3355
ILQAIPREMLRGLAKHDMAKAAWDAIKTMRVSVDRVREAKEQGFRRQFESMRFKEGETPE
EFAMRLTAVVADIRDMGGVMEDEHVNKKLLRVV
>Ty1-GAG__REXdb_ID4742
ILSVLGDRLVEVYMHMTDAKELWDALNTKFGATDASNDLYIMEQFHDYKMADNRSVVEQA
HEIQTMAKELELLKCVLPNKFVAGCIIAKL
>Ty1-GAG__REXdb_ID3356
LLQSLPEDLLMQVAKKRSAKEVWDCLKTRFVGADRVREARLQTLKGEFGAMVMEPGETLD
QYAGRITAMSVRHSALGSTLGDSAMVKKLFDTV
>Ty1-GAG__REXdb_ID698
LVGSMEVDISLDIAGLASSELMWTRLRQQYEPRNDAMFLAIVNEAQSLRQLDATVDEFFR
KMSAVWRQMDLQGADVCHTCTCCQRQRVQTETTRLYEFLSRL
>Ty1-GAG__REXdb_ID699
LLSSLSRDVLIQVATCKTAAEAWRNIEALYSTGTRARAVNTRLALTNTKKGTMKIAEYVA
KMRALCDEMAAGGRPLDEEGLVQYIIAGL
>Ty1-GAG__REXdb_ID700
LHNSIAKNVFDVVYKPRASAFTVWSDIEGVFRDNAVQRSVYLETEFRSINQGDMTITQYT
AKLKQLADGLRDINMPVSEPSQVLNLLRGL
>Ty1-GAG__REXdb_ID3357
ILRAVPAEMLATLAVKETAQEAWEAIKTRRIGVQRVREANAQQLRREFGDILFKDGETVD
DFSMRIGGLANNLRTLGDNITEAKVVQKLLQVV
>Ty1-GAG__REXdb_ID4743
ILSVLGDRLVEVYMHMTDAKELWDALNTKFGATDASNDLYIMEQFHDYKMADNRSVVEQA
HEIQTMAKELELLKCVLPDKFVAGCIIAKL
>Ty1-GAG__REXdb_ID4744
LISVLADNIVDVYMHMPSGKDMWDALEAKFGVFDAGSELYVMEQFYDYKMVDDRSVVEQA
HEIQMLAKELENNNCELLDKFVAGGIIAKL
>Ty1-GAG__REXdb_ID701
MYSTVSDAVLNLAMTDDTQTASVLWTAIGGVFQANKAPRAIFLNHEFHSMTQGDLSIDAY
CIRMKEKADELRDVGQPVSEPNLVLNLLRGL
>Ty1-GAG__REXdb_ID3358
LLQSLPEDLLMQVAKKCSAKEVWDCLKTRFVGADRVRDARLQTLKGEFTNMVMEAGETLD
QYAGRITTMGVRYSALGATLNDAAMVKKLFDTV
>Ty1-GAG__REXdb_ID702
LHNSIAKNVFDVVYKPRASAFTVWSDIEGVFRDNAVQRSVYLETEFRSINQGDMTITQYT
AKLKQLADGLRDINMPVSEPSQVLNLLRGL
>Ty1-GAG__REXdb_ID703
LLTSLIPAIATTVETISSASEMWKTLTNLYSGEGNVMLMVEAREKISALRQGERSIAEYV
AELKHLWSDLDHYDPLGLEHPDCIAKMRKWIERRRVIEFLKGL
>Ty1-GAG__REXdb_ID3359
LITAVPPEMQFSLSQKRTAKEAWDAIAAARIGSDRARKSTLQALRKEWENLAFKPGKDVD
DFALRLNNLLQKMVQCDDDTYDEERAVEKLFHCV
>Ty1-GAG__REXdb_ID704
IYGTIAADLLETVLQPVATARHVWLCLEQMFLGHREQRAMHVSTEFHNFVQGDLSANDYC
RRLKAMADTRGELGDPVTDRQLVLAMLQGL
>Ty1-GAG__REXdb_ID5256
IQLHISNDILxEVLQEKTVAELWLKLESIYMSKDLTSKMHIKMKLFSHKLQESGSVVFKE
IVADLVSMEVQFDDEDLGLLLLCSL
>Ty1-GAG__REXdb_ID2834
VKNTIEPTILGSIPECDAVSEYLERIKSQFTGSSKTYATQLIKQLVTERYHGGGVRDHIL
RMSNMASKLKPMDLGITDDFLVHLVMASL
>Ty1-GAG__REXdb_ID3360
LIAAVPPEMQFSLSQKRTAKEAWDAIAAARIGSDRARKSTLQALRKEWENLAFKPGEDVD
DFALRLNTLLQKMVQYGDDTYDEERAVEKLFRCV
>Ty1-GAG__REXdb_ID4504
ILSALSPEEFNKVDGLEEAKEIWDTLQLAHEGSPAVREAKIELLEGRLGRFVMDDKETPQ
EMYDRMMILVNKIKGLGRRFVMDDKETPQEMYDRMMILVNKIKGLGSEDMTNHFVVKRLL
RAF
>Ty1-GAG__REXdb_ID4745
LISVLADNIVDVYMHMPSGKDMWDALEAKFGVSDAGSELYVMEQFYDYKMVDDRSVVEQA
HEIQMLAKELENNNCELPDKFVAGGIIAKL
>Ty1-GAG__REXdb_ID705
LLSSLTREVLMQVATGDTAAEVWSAIEQMYSAHTRARAINTRFALTNTKKGNMSTPEYFA
KMKSLGDEMATAGGRPIDEEELIQYIITGL
>Ty1-GAG__REXdb_ID4505
ILSALSGSEFNRVDGIESAKVIWDTLRNLHEGTDSVRESKVEILKGQFERFVMLDGESPS
DMYDRLSKIVNEIKGLGSKDMTDEVVVKKMVRAI
>Ty1-GAG__REXdb_ID3361
LIAAVPPEMQFSLSQKRTAKEAWDAIAAARIGSDRARKSTLQALRKEWENLAFKPGEDVD
DFALRLNTLLQKMVQYGDDTYDEERAVEKLFRCV
>Ty1-GAG__REXdb_ID4506
IIGGISSGEFNRVQHHKSAHDMWTALCNFHEGNNDIQLVRQNQFHKEYQRFEMHSGESID
SYFKRFGEIISKLRSVGKEFSDNDNARHLLNCL
>Ty1-GAG__REXdb_ID4507
LLSGISCSDYDRVAHLRTAHEIWNALSNFHQGTNNIKELRRDLFKKEYIKFEMKPGEALD
DYLSRFNKILSDLRSVDSSYNANYPQSEISHHFLNGL
>Ty1-GAG__REXdb_ID4746
LISVLADNIVDVYMHMPSGKDMWDALEAKFGVSDAGSELYVMEQFYDYKMVDDRSVVEQA
HEIQMLAKELENNNCELPDKFVAGGIIAKL
>Ty1-GAG__REXdb_ID3362
LIVAVPPEMQFSLSQKRTAKEAWDAIAAARIGSDRARKSTLQALRKEWENLAFKPGEDVD
DFALHLNTLLQKMVxYGDDTYDEERAVEKLFRCV
>Ty1-GAG__REXdb_ID706
LLLSLSREVLSQVVAVSTAAGVWEAIEGMFMSQSRARAINTRMALATTQKGNLSVINYVN
KMRGLADEMTAAGKKLDDEDLVSYILAGH
>Ty1-GAG__REXdb_ID2835
IKSSIIDAIRGAVPDTQTAREYLAKVEEQFKGSSKVYATTLIKRLVNERYDFTGNLREHI
MKKYHMASKLKSMEMEISKGFLVHFIMSSL
>Ty1-GAG__REXdb_ID3363
ILQAVPREMLRGLAKHNSAKATWDAIKTMRVSVDRVREAKEQGFRRQFEAMRFKDGETPE
EFAMRLTAVVADIRDMGGVMEDEHINKKLLRVV
>Ty1-GAG__REXdb_ID4508
LLSGISRSDYDRVAHLETAREIWNALKNFHQGTNNIKELRxDLFKKEYIKFEMKSGEALD
DYLSRFNKILSNLRSVDSSYDANYPQSKISRHFLNGL
>Ty1-GAG__REXdb_ID707
LVGSMEVDISLDIAGLASSELMWTRLRxQYEPRNDAMFLAVVNEAQSLRQLDATVDEFFR
KMSAVWRQMDLQGADVCRTCTCCQRQRVQTETTRLYEFLSRL
>Ty1-GAG__REXdb_ID2836
VKNTIEPTILGSIPECDAVSEYLERIKSQFTGSSKTYATQLIKQLVTERYHGGGVRDHIL
RMSNMASKLKPMDLGITDDFLVHLVMASL
>Ty1-GAG__REXdb_ID3364
ILQAVPREMLRGLAKHDTAKAAWDAIKTMRVGVDRVREAKEQGFRRQFESMRFKERETPE
EFAMRLTAVVADIRDMGGVMEDEHVNKKLLRVV
>Ty1-GAG__REXdb_ID3365
LIATVPPEMQFSLSQKRTAKEAWDAIAAARICSDRARKSTLQALRKEWENMAFKPGxDDF
ALRLNTLLxKMVQYSDDTYDEERAVEKLFRCV
>Ty1-GAG__REXdb_ID4747
ILSVLGDRLVEVYMHMTDAKELWDALNTKFGATDASNDLYIMEQFHDYKMADNRSVVEQA
HEIQTMAKELELLKCVLPDKFVAGCIIAKL
>Ty1-GAG__REXdb_ID708
LLTSLIPAIATTVETISSAREMWKTLTKLYSGEGNVMLMVEAQEKISALRQGERSVAEYV
VELKSLWSDLDHYDPLGLEHSDCIAKMKKWVERRRVIEFLKGL
>Ty1-GAG__REXdb_ID4509
IIGGISSGEFNRVQHHKSAHDMWTALCNFHEGNNDIQLVRQNQFHKEYQRFEMHPGESID
SYFKRFGEIISKLRSVGKEFSDNDNARHLLNCL
>Ty1-GAG__REXdb_ID4749
ILSVLGDRLVEVYMHMTDAKELWDALNTKFGATDASNDLYIMEQFHDYKMADNRSVVEQA
HEIQTMAKELELLKCVLPDKFVAGCIIAKL
>Ty1-GAG__REXdb_ID4748
LISVLADNIVDVYMHMPSGKDMWDALEAKFGVSDAGSELYVMEQFYDYKMVDDRSVVEQA
HEIQMLAKELENNNCELPDKFVAGGIIAKL
>Ty1-GAG__REXdb_ID3366
LIAAVPPEMQFSLSQKRTAKEAWDAIAAARIGSDRARKSTLQALRKEWENLAFKPGEDVD
DFALRLNTLLQKMVQYGDDTYDEERAVEKLFRCV
>Ty1-GAG__REXdb_ID3367
LIAAVPPEMQFSLSQKRTAKEAWDAIAAARIGSDRARKSTLQALRKEWENLAFKPGEDVD
DFALRLNTLLQKMVQYGDDTYDEERAVEKLFRCV
>Ty1-GAG__REXdb_ID3368
LLQSQPEDLLMQVAKKRSAKEVWDCLKTRFVGADRVREARLQTLKGEFGAMVMEPGETLD
QYAGRITAMSVRHSALGSTLGDSAMVKKLFDTV
>Ty1-GAG__REXdb_ID4750
LISVLADNIVDVYMHMPSGKDMWDALEAKFGVDAGSELYVMEQFYDYKMVDDRSVVEQAH
EIQMLAKELENNNCELPDKFVAGGIIAKL
>Ty1-GAG__REXdb_ID4510
IIGGISSGEFNRVQHHKSAHDMWTALCNFHEGNNDIQLVRQNQFHKEYQRFEMHPGESID
SYFKRFGEIISKLRSVGKEFSDNDNARHLLNCL
>Ty1-GAG__REXdb_ID2837
VKNTIEPTILGSIPECDAVSEYLERIKSQFTDSSKTYATQLIKQLVTERYHGGGVRDHIL
RMSNMASKLKPMDLGITDDFLVHLVMASL
>Ty1-GAG__REXdb_ID3369
LIAAVPPEMQFSLSQKRTAKEAWDAIAAARIGSDRARKSTLQALRKEWENLAFKPGEDVD
DFALRLNTLLQKMVQYGDDTYDEERAVEKLFRCV
>Ty1-GAG__REXdb_ID4751
LISVLTDNIVDVYMHMPSGKDMWDALEAKFGVSDAVSELYVMEQFYDYKMVDDRSVVEQA
HEIxMLAKEFENNNCELPDKFVAGGIIAKL
>Ty1-GAG__REXdb_ID2838
VKNTIEPTILGSIPECDAVSEYLERIKSQFTGSSKTYATQLIKQLVTERYNGGGVRDHIL
RMSNMASKLKPMDLGITDDFLVHLVMASL
>Ty1-GAG__REXdb_ID709
LLTSLIPAIATTVETISSASEMWKTLTKLYSGEGNVMLMVEAQEKISALRQGERSVAEYV
AELKSLWSDLDHYDPLGLEHSDCIAKMKKWVERRRVIEFLKGL
>Ty1-GAG__REXdb_ID3370
IQQGVAESLFPRIIGAKKSKEAWDKLKEEFQGSQKVLAVKLQTLRRQFQNLLMKESEKVK
DYFSRVIEIVNQIRLYGEDINDQKVVEEILISL
>Ty1-GAG__REXdb_ID3371
LLQSLPEDLLMQVAKKRTAKEVWDCLKTRFVGADKVRDARLQTLKGEFASMVMEAGESLD
QYAGRITMMGVRHSALGATLNDAAMVKKLFDTV
>Ty1-GAG__REXdb_ID710
LLSSMTKDLLVQVATCRTAASAWSMIQGMFGSMTRARTINTRLSLSTLQKGDMNITTYVG
KMRALADDLMAVGKPVDDDELIGYIFAGL
>Ty1-GAG__REXdb_ID4752
ILSVLGDRLVEVYMHMTDAKELWDALNTKFGATDASNDLYIMEQFHDYKMADNRSVVEQA
HEIQTMAKELELLKCVLPDKFVAGCIIAKL
>Ty1-GAG__REXdb_ID2561
IRHHLDPNLKSEYMTERDPLVLWxSLKDHFGQQQSIMLPRAQQDWITLRFQDFKSVTAYN
SALHKLVSRLSLCGQKITDKDMIEKTLSTF
>Ty1-GAG__REXdb_ID2839
VKNTIEPTILGSIPECDTVSEYLERIKSQFTGSSKTYATQLIKQLVTERYHGGGVRDHIL
RMSNMASKLKPMDLGITDDFLVHLVMASL
>Ty1-GAG__REXdb_ID4511
ILSALSGSEFNRVDDIESAKVIWDTLRNLHEGTDSVRESKVEILKGQFERFIMLDGESPS
DMYDRLSKIVNEIKGLGSKDMTDEVVVKKMVRAI
>Ty1-GAG__REXdb_ID711
LFSSLSREVLQQVAGAKTAAQAWSMINDMFTCKSKAGAINVLLALTTTQKGPISISEYIA
KMRSLGDEMAGAGKPLDDEELIAYIINGL
>Ty1-GAG__REXdb_ID712
LFSSLSREILQQVAGAQTTAQAWNMINDIFSCKSKAGAINVLLALTTTQKGPMSISEYIA
KMRSLGDEMAAAGKLLDDEELIAYIINGL
>Ty1-GAG__REXdb_ID4512
ILFALSPEEFNKIDGLVEAKEIWDTLQLAHEGSPAVREAKIELLEERLGRFVMDDKETPQ
EIYDRMMILVNKIKGLGSEDMTNHFVVKKLLRAF
>Ty1-GAG__REXdb_ID1916
MLATMSPKLQRQYEALDAHTIITGLRNMSEDQARAERSNTSKSLFACRLAEGNPVSPHVI
KMIGYTESLDKLGFPLNRELVTDLILQSL
>Ty1-GAG__REXdb_ID4753
ILSVLGDRLVEVYMHMTDAKELWDALNTKFGATDASNDLYIMEQFHDYKMADNRSVVEHA
HEIQTMAKELELLKCVLPDKFVAGCIIAKL
>Ty1-GAG__REXdb_ID4754
ILSVLGDRLVEVYMHMTDAKELWDALNTKFGATDASNDLYIMEQFHDYKMADNRSVVEQA
HEIQTMAKELELLKCVLPDKFVAGCIIAKL
>Ty1-GAG__REXdb_ID4755
ILSVLGDRLVEVYMHMTDAKELWDALNTKFGATDASNDLYIMEQFHDYKMADNRSVVEQA
QEIQTMAKELELLKCVLPDKFVAGCIIAKL
>Ty1-GAG__REXdb_ID4756
LISVLADNIVDVYMHMPSGKDMWDALEAKFGISDAGSELYVMEQFYDYKMVDDRSVVEQA
HEIQMLAKELENNNCELPDKFVAGDIIAKL
>Ty1-GAG__REXdb_ID4757
ILSVLGDRLVEVYMHMTDAKELWDALNTKFGATDASNDLYIMEQFHDYKMADNRSVVEQA
HEIQTMAKELELLKCVLPDKFVAGCIIAKL
>Ty1-GAG__REXdb_ID3372
IQQGVAESLFPRIIGAKKSKEAWDKLKEEFQGSQKVLAVKLQTLRRQFQNLLMKESEKVK
DYFSRVIEIVNQMRLYGEDINDQKVVEKILISL
>Ty1-GAG__REXdb_ID4513
IIGGISSGEFNRVQHHKSAHDMWTALCNFHEGNNDIQLVRQNQFHKEYQRFEMHPGESID
SYFKRFGEIISKLRSVGKEFSDNDNARHLLNCL
>Ty1-GAG__REXdb_ID713
LLTSLIPAIATTVETISSASEMWKTLTNLYSGEGNVMLMVEAQEKISVLRQGERSVAEYV
AELKHLWSDLDHYDPLGLEHPDCIAKMRKWIERRRVIEFLKGL
>Ty1-GAG__REXdb_ID4758
ILSVLGDRLVEVYMHMTDAKELWDALNTKFGATDASNDLYIMEQFHDYKMADNRSVVEQA
HEIQTMAKxLELLKCVLPDKFVAGCIIAKL
>Ty1-GAG__REXdb_ID2840
IKSSIIDAIRGAVPDTQTAREYLAKVEEQFKGSSKVYATTLIKRLVNERYDFTENLREHI
MKKCHMVSKLKSMEMEISEGFLVHFIMSSL
>Ty1-GAG__REXdb_ID2841
VKNTIEPTILGSIPECDAVSEYLERIKSQFTGSSKTYATQLIKQLVTERYHGGGVRDHIL
RMSNMASKLKPMDLGITDDFLVHLVMASL
>Ty1-GAG__REXdb_ID1917
MLATMSPKIQRQYEALDAHTIITGLRNMFEDQARAERFNTSKSLFACRLAEGNAVSPHVI
KMIGYIESLDKLGFPLSLELATDFILQSL
>Ty1-GAG__REXdb_ID4759
ILSVLGDRLVEVYMHMTDAKELWDALNTKFGATDASNDLYIMEQFHDYKMADNRSVVEQA
HEIQTMAKELELLKCVLPDKFVAGCIIAKL
>Ty1-GAG__REXdb_ID3373
ILRAVPAEMLATLAVKETAQEAWEAIKTRRIGVQRVREANAQQLRREFGDILFKDDETVD
DFSMRIGGLANNLRTLGDNITEAEVVQKLLQVV
>Ty1-GAG__REXdb_ID5257
IHVHLSNNILQEVLKEETAAGLWLKLEQICMTKDLTSKMHLKQKLFLHKLQDDGSVMDHL
FAFKEIVADLESMEVKYDEENLGLILLCSL
>Ty1-GAG__REXdb_ID4760
MLSLLSDQLYDVYGAYTSAAELWEALDRKYSVSDAGRWIYVVEQYHDFKMIDNQSVVKQA
HDLLTIMGEMSQFGAIVNPKFVVGGIIAKL
>Ty1-GAG__REXdb_ID2842
VKNTIEPTILGSIPECDAVSEYLERIKSQFTGSSKTYATQLIKQLVTERYHGGGVRDHIL
RMSNMASKLKPMDLGITDDFLVHLVMASL
>Ty1-GAG__REXdb_ID4761
ILSVLGDRLVEVYMHMTDAKELWDALNTKFGATDASNDLYIMEQFHDYKMADNRSVVEQA
HEIQTMAKELELLKCVLPDKFVAGCIIAKL
>Ty1-GAG__REXdb_ID4762
ILSVLGDRLVEVYMHMTDAKELWDALNTKFGATDASNDLYIMEQFHDYKMADNRSVVEQA
HEIQTMAKELELLKCVLPDKFVAGCIIAKL
>Ty1-GAG__REXdb_ID4763
LISVLADNIVDVYMYMPSGKEMWDALEAKFGVSDAGSELYVMEQFYDYKMVDDRSIVEQA
HEIQMLAKELENNNCELPDKFVAGGIIAKL
>Ty1-GAG__REXdb_ID4764
ILSVLGDRLVEVYMHMTDAKELWDALNTKFGATDASNDLYIMEQFHDYKMADNRSVVEQA
HEIQTMAKELELLKCVLPDKFVAGCIIAKL
>Ty1-GAG__REXdb_ID3374
ICSAVPPEMIGTLATKASAREAWECIKTMRVGNDRIRKASAQKVRAEYESLAFRGDETVE
DFALRLTTIVNQLATLGDPEPADKVVEKYLRVA
>Ty1-GAG__REXdb_ID4765
ILSVLGDRLVEVYMHMTDAKELWDALNTKFGATDASNDLYIMEQFHDYKMADNRSVVEQA
HEIQTMAKELELLKCVLPDKFVAGCIIAKL
>Ty1-GAG__REXdb_ID4766
ILSVLGDRLVEVYMHMTDAKELWDALNTKFGATDASNDLYIMEQFHDYKMADNRSVVEQA
HEIQTMAKELELLKCVLPDKFVAGCIIAKL
>Ty1-GAG__REXdb_ID4514
LFNSLSQEEFDRVSNLETAYEIWNKLAEIHEGTSEYKDAKLHFLKIQYETFSMLPHESVN
DMYGRLNVIVNDLKGLGANYTDLEVAQKMLRAL
>Ty1-GAG__REXdb_ID4767
ILSVLGDRLVEVYMHMTDAKELWDALNTKFGATDASNDLYIMEQFHDYKMADNRSVVEQA
HEIQTMAKELELLKCVLPDKFVAGCIIAKL
>Ty1-GAG__REXdb_ID3375
LIAAVPPEMQFSLSQKRTAKEAWDAIAAARIGSDRARKSTLQALRKEWENLAFKPGEDVD
DFALRLNTLLQKMVQYGDDTYDEERAVEKLFRCV
>Ty1-GAG__REXdb_ID2562
LRHHLHPDLKSEYMTEKDPLVLWQSLKDRFDQQGSIVLPQAQHDWITLRFQDYKSVAAYN
SALHRIISQLRLCGQKITDAEMIEKTLSTF
>Ty1-GAG__REXdb_ID714
LLTSLIPAIATTVETISSASEMWKTLTKLYSGEGNVMLMVEAQEKISALRQGERSVAEYV
AELKSLWSDLDHYDPLGLEHSDCIAKMKKWVERRRVIEFLKGL
>Ty1-GAG__REXdb_ID4768
ILSVLGDRLVEVYMHMTDAKELWDALNTKFGATDASNDLYIMEQFHDYKMADNRSVVEQA
HEIQTMAKELELLKCVLPDKFVAGCIIAKL
>Ty1-GAG__REXdb_ID3376
LIAAVPPEMQFSLSQKRTAKEAxDAIAAARIGSDRARKSTLQALRKEWENLAFKPGEDVD
DFALRLNTLLQKMVQYGDDTYDEERAVEKLFRCV
>Ty1-GAG__REXdb_ID4515
LLSGISCSDYDRVAHLQNAHEIWVALSNFHQGTNNIKDLRRDLFKKEYIKFEMKPGKALD
DYLSRFNKILSDFRSVDSSYDANYPQSEISRHFLNGL
>Ty1-GAG__REXdb_ID4769
ILSVLGDRLVEVYMHMTDAKELWDALNTKFGATDASNDLYIMEQFHDYKMADNRSVVEQA
HEIQTMAKELELLKCVLPDKFVAGCIIAKL
>Ty1-GAG__REXdb_ID3377
ILRAMPPEMLASLAVKPSAKEAWDAIKTMRVGVDRVRKSKAQMLQKQYDAMEFKDGETVE
EFSLRLNGLVTNLATLGVHLEEGKVVEKFLNSV
>Ty1-GAG__REXdb_ID4770
ILSILGDRLVEVYMHMTDAKELWDALNTKFGATDASNDLYIMEQFHDYKMADNRFVVEQA
HEIQTMAKELELLKCVLPDKFVAGCIIAKL
>Ty1-GAG__REXdb_ID5258
IHLHLSNNILQEVLKEETAVGLWLKLKQICMTKDLTSKMHLKQKLFLHKLQDDESVMDHL
SAFKEIVADLESMEVKHDEEDLGLILLCSL
>Ty1-GAG__REXdb_ID2843
VKNTIEPTILGSIPECDAVSEYLERIKSQFTGSSKTYATQLIKQLVTERYNGGGVRDHIL
RMSNMASKLKPMDLGITDDFLVHLVMASL
>Ty1-GAG__REXdb_ID2844
VKNTIEPTILGSIPECDAVSEYLERIKSQFTGSSKTYATQLIKQLVTERYHGGGVRDHIL
RMSNMASKLKPMDLGITDDFLVHLVMASL
>Ty1-GAG__REXdb_ID3378
ILQAVPREMLRGLAKHDTAKAAWDAIKTMRVGVDRVREAKEQGFRRQFESMRFKERETPE
EFAMRLTAVVADIRDMGGVMEDEHVNKKLLRVV
>Ty1-GAG__REXdb_ID4516
IIGGISSGEFNRVQHHKSAHDMWTALCNFHEGNNDIQLVRQNQFHKEYQRFEMHPGESID
SYFKRFGEIISKLRSVGKEFSDNDNARHLLNCL
>Ty1-GAG__REXdb_ID4771
ILSVLGDRLVEVYMHMTDAKELWDALNTKFGATDASNDLYIMEQFHDYKMADNRSVVEQA
HEIQTMAKELELLKCVLPDNFVAGCIIAKL
>Ty1-GAG__REXdb_ID3379
ICSAVPPEMISTLATKASAKEAWDCIRILRVGDDRIRKASAQKVRMEYESLVLRDGETVE
DFAMRLTSTVNQLATLGDPEPADKVVEKYLRVA
>Ty1-GAG__REXdb_ID4772
ILSVLGDRLVEVYMHMTDAKELWDALNTKFGATDASNDLYIMEQFHDYKMADNRSVVEQA
HEIQTMAKELELLKCVLPDKFVAGCIIAKL
>Ty1-GAG__REXdb_ID2845
VKNTIEPTILGSIPECDAVSEYLERIKSQFTGSSKTYATQLIKQLVTERYHGGGVRDHIL
RMSNMASKLKPMDLGITDDFLVHLVMASL
>Ty1-GAG__REXdb_ID719
LFGTISFDLLQDVLATDTTARLVWRGLEYQFLGNSEQRALNLTTEFHTFQQGDLSVDEYC
RKMKTFADSLGDVGEPVRDRTLVLNTLNGL
>Ty1-GAG__REXdb_ID720
LVASMEIHLTGEVVTLTSAHLMWTHLHDRYAPTSDALYLAMVRQEQSLQQGDSTVDEFYT
QLSSIWRQLDSLGPTICHTYPCCQRQRSHMDLRRIYDFLTRL
>Ty1-GAG__REXdb_ID721
IFSSLSREVLQQVAGARTAAQAWNMIDDMFSCKSKAGTINVLLALTTTxKGPMSMSEYIA
KMRSLADKMAATGKPLDEEELVAYIINGL
>Ty1-GAG__REXdb_ID4773
LISVLADNIVDVYMHMPSGKDMWDALEAKFGVSDAGSELYVMEQFYDYKMVDDRSVVEQA
HEIQMLAKELENNNYELPDKFVAGGIIAKL
>Ty1-GAG__REXdb_ID4774
ILSVLGDRLVEVYMHMTDAKELWDALNTKFGATDASNDLYIMEQFHDYKMADNRSVVEQA
HEIQTMAKELELLKCVLPDKFVAGCIIAKL
>Ty1-GAG__REXdb_ID722
LLLSLSREILSQVVHMNTAAGVWTTIEGMFTSQSRARAINTRMALATTXKDNLSVINYVN
KMHGLADEMTAAGKKLDDEDLVSYILAGL
>Ty1-GAG__REXdb_ID4517
IIGGISSGEFNRVQHHKSAHDMWTALCNFHEGNNDIQLVRxNQFHKEYQRFEMHPGESID
SYFKRFGEIVSKLRSVGKEFSDNDNARHLLNCL
>Ty1-GAG__REXdb_ID4775
LISVLADNIVDVYMHMPSGKDMWDALEAKFGVSDAGSELYVMKQFYDYKMVDDRSVVEQA
HEIQMLAKELENNNCELPDKFVAGGIIAKL
>Ty1-GAG__REXdb_ID4518
IIGGISFGEFNRVxHHKSAHDMWTALxNFHEGNNDIQLVRQNQFHKEYQRFEMHPGESID
SYFKRFGEIVSKLxSVGKEFSDNDNARHLLNCL
>Ty1-GAG__REXdb_ID3380
LIAAVPPEMQFSLSQKRTAKEAWDAIAAARIGSDRARKSTLQALRKEWENLAFKPGEDVD
DFALRLNTLLQKIVQYGDDTYDEERAVEKLFRCV
>Ty1-GAG__REXdb_ID2651
IADxIKDHLIPYVSSKKTLKEMFDALNKLYEGKNINRKMNIRTQLKNTRMQRGESIQVYF
SRISQFKEQLEAIEDTIDEDELIMTALNGL
>Ty1-GAG__REXdb_ID3381
IQNSVDDSIFSKITGAGTSKQAWDILKTSYQGNDRVKTVKLQSLWTQFETLRMTEFETVD
QFMTRVMGIVNQIRLIGETIIDQRIVEKILRSL
>Ty1-GAG__REXdb_ID2652
IADSIKDHLIPYVSSKKTPKEMFNALTRLYEGKNINxKMNIRTQMKNIRMQKGEMIQEYF
ARISEFKENLEAIGDTIDEDEIIMTTLNGI
>Ty1-GAG__REXdb_ID3383
IQNSVDDSIFSKITGIGTSKQAWDILKSSYQGNDRVKTVKLQTLRTQFQTLRMTESENVD
QFMTRVMGIVNQIRLTGKAITDQRIVEKILRSL
>Ty1-GAG__REXdb_ID3382
IQNSVDDLIFSKITGASTSKKAWDILKTSYQGNDKVKTVKLQSLWTRFETLRMTEYETVD
QFMTRVMGIVNQIRLIGETITHQxIVEKILRSL
>Ty1-GAG__REXdb_ID2653
MLEGVxDHIVSSLHEKTTPYAMWKVLIDLFQNSSDHRKLALKDKLRKIKMEKGDTIPKYL
TKFVQCWDELGSVGITVVVDDLVSLALLGI
>Ty1-GAG__REXdb_ID3384
IFQGVDESIFLKIEGESTAKGAWDTLMNIYQGTEKVKTIKLQTLQQNFETMSMKDTETID
QFMMSVKHLVHQIRSQGEDIPDQKIVEKVLRSL
>Ty1-GAG__REXdb_ID3385
IQNSVDDSIFSKITGASTSKQAWDILKSSYQGNDKVKTVKLQNLWTQFETLRMTESENVD
QFMTRVMGIVNQIRLIGETITDQRIVEKILRSL
>Ty1-GAG__REXdb_ID3386
IFQGVDKSIFLKIEGESTAKGAWDTLMNIYQGTEKVKTVKLQTLRRNFETMSMKDTETVD
QFITSVKHLVNQIxSQGEDIPDQKIVEKVLRSL
>Ty1-GAG__REXdb_ID3387
IKLSVTDEMLPEVHNGKTTATIWKQLKETYEISNKGRAFFLKNMLFSIKMSEGDSLQENL
LKIKDIREKLEAIGRNMEEEDMVVIMLNNL
>Ty1-GAG__REXdb_ID3388
IQNSVDDSILSKITGASTSKxAWDILKSSYQGNDKVKSVKLHTLRTQFKTLRMTESKNVD
QFMTRVMGIMNHIRLTGETITDQRILEKILRSL
>Ty1-GAG__REXdb_ID3389
IQNSVDDSIFSKITGAGTSKQAWDILKTSYQGNDRVKTVKLQSSWTQFKTLRMTESETVD
QFMTRVMGIVNQIRLIGESITDQRIVxKILRSL
>Ty1-GAG__REXdb_ID3390
IQNSVDDSIFSKITGAGTSKQAWDILKSTYQGNDRVKTVKLQTLRMQFEPLRMTKSENVD
QFMTRVMGSVKQIRLTGEAIPDQHIVEKVLRIL
>Ty1-GAG__REXdb_ID2654
IADSIEDHLIPQVSSKKTPKEMFDALTRLYEGNNINQKMNLRTQLKNTRMQKGELIQEYF
SRISxFKEQLEAIGDTIDKDELIMTTLNGL
>Ty1-GAG__REXdb_ID2655
LLEGVRDHIVSSLHGKTTPYAMWKVLTYLFQNSSDHRKLALKDKLRKIKMEKGDTIPKYL
TKFVQCRDELGSVGITVAADDLVSLALLGL
>Ty1-GAG__REXdb_ID2656
LLEGVRDHIVSSLHGKTTPYAMWKVLIDLFQNSSDHRKLALKDKLRKIKMEKGDTIPKYL
TKFVQWRDELGSVGITVAADDLVSLVLLGL
>Ty1-GAG__REXdb_ID3391
IQNSVDDSIFSKITGAGTSKQAWDILKSSYQGNDRVKTVKLQTLWTQFETLRMTESETVD
QFMTRVMGIVNQIRLIGETITDQRIVEKIIGSL
>Ty1-GAG__REXdb_ID2657
LLEGVRDHIVXSLHGKTTPHAMWKVLMDLFQNSSDHRKLVLKDKLRKIKMEKGDTIPKYL
TKFVQCRDDLGSVGITVIVDDLVSLALLRF
>Ty1-GAG__REXdb_ID2658
IADSIKDHLIPYVSSKETPKEMFDALTRLYEGKNINRKMNLRTQLKNARMQKGEMIQEYF
SRISEFKEQLEAIGDTIDEDELIMTALNGL
>Ty1-GAG__REXdb_ID2659
ILEGVQDHIVSSLHGKATPHAMWKVLTDLFQNSSDHRKLALKDKLRKIKMEKGDTIPKYL
TKFIQCRDELGSVGTIIVVDDLVSLALLGL
>Ty1-GAG__REXdb_ID2846
MRMTVANNIKSTLPTTENAKEFLKSVGEHFKTTDKSLAGTLMAKLTTMKFDGTRGIHEHV
LEMTNLDTQLKTLEMKVDEFFLVQFILNSL
>Ty1-GAG__REXdb_ID3392
IQNSMDDSIFSKITGVSTSKQAWDILKSSYQGNDRVKIVKLQTLWMQFETLRMTKSGTMD
QFMTKVMGIVNQIRMIGETITDQQIFEKILRSL
>Ty1-GAG__REXdb_ID3393
IQNSVDDSIFSKITGVGTSKxAWDILKSSYQGNDRVKTVKLQTLWMQFKTLRMTESKNVD
SFMTRVMGIMNRIRLIDETITDQxIVEKILRSL
>Ty1-GAG__REXdb_ID2660
MLEGVQDQIVSSLHGKTTPHAMxKVLTDLFQNNSDHRKLVLKDKLRKIKMEKGDTIPKYL
MKFVQCQDELGIVGIIVIADDLVSLALLGL
>Ty1-GAG__REXdb_ID3394
IQNSVDDSIFSKITGAGTSKQDWDILKTSYQGNDRVKIVKLQSLWTQFETLRMTESETVD
QFMTRVMGIVNQIRLIGETITDQxIVEKILRSL
>Ty1-GAG__REXdb_ID3395
IFQGVDESIFPKIEGESTAKGAWDTLMNIYQGIEKVKTVKLQTLRRNFETMSMKDTEIVD
xFMTSLKHLVHQIxSQGEDIPDQKIVEKVLxSL
>Ty1-GAG__REXdb_ID2663
LFEGVRDHIVSSLHGKTTPHAMWKVLTDLFQNSSDHRKLVLKYKLRKIKMEKGDTIPKYL
TKFFQCQDEPGSVGIIVNVDDLVSLVLLGL
>Ty1-GAG__REXdb_ID3396
IQNSVDDSIFSKIIGTSTSKQAWDILKSAYQGNDRVKTIKLQTLRTQFETLRMTESENVD
QFITRVMGIMNRIRLTGETIPNQHIVEKVLRSL
>Ty1-GAG__REXdb_ID2664
ITNSIKDHLIPYVSCKKTLKEMFDALTRLYExKNINRKMNLRTQLENTRMQKGEMIQEYF
SIIVEFKEQLEAIGDTIDEDELIMTALNGL
>Ty1-GAG__REXdb_ID3397
IQNSVDDSIFSKITGVGTSKQARDILKSAYQGNDRVKTVKLQTLRTQFETLRMTESENVD
QFMTRVMGIVNRIRLTGEAIPDQHIVEKVLRSL
>Ty1-GAG__REXdb_ID3398
IQNSVDDSIFSKITGAGTSKQAWDILKSSYQGNDRVKTVKLQSLWTQFETLRMTESETVD
QFMTRVMGIINQIRLIGETITDQRIVEKILRSL
>Ty1-GAG__REXdb_ID2637
LKMSVKDCIIPHIRECKIANKIWGILKELYEIKNSNHLLFLKSKILSLNMEENETIASFI
ARIKDLKKKLADIGHTVDDTDLVTITMNGV
>Ty1-GAG__REXdb_ID2847
MRMTVANNIKSTLPTTENAKEFLKSVEERCRTTDKYLAGTLMAKLTTMKFDGTRGMHEHV
LEMKNLAAQLKTLEMNVDELFLVQFILNSL
>Ty1-GAG__REXdb_ID5259
IRLCLADDVLFNIVTEKTAAGLWSKLESLYMTKSLTNRIFLKRQLYSLRMKEGTKIVDHL
NTFNTLLVQLDSMGVKFESEDKAITLLCSL
>Ty1-GAG__REXdb_ID2638
ISASVTEEVRKHILSSTTTFKALKKLKDLYDSHSELEIIQLLMKLFNLELKDNNPMKLAS
EIRALFHDIESTSVKVDLQLTTFIKAL
>Ty1-GAG__REXdb_ID3399
IQNFVDDSIFSKITGAGTSKQAWDILKTSYQGNDRVKTIKLQSLWTQFETLRMTESETVD
QFMTRVMGIVNQIRLIGETITDQRIVEKILRSL
>Ty1-GAG__REXdb_ID2667
IADSINDHLIPCVSSKNTLKEMFDSLSKLYEGKNINRKMNLRSQLKNTKMQKGETIQEYF
SRISEIKKQxKAIGDSIDEDEFVMTALNGL
>Ty1-GAG__REXdb_ID2668
IANSIKDHLVSYVSSKKTHKxMFDALTRLYEGKNINRKMNLRTQLKNTRMxKGEMIQEYF
SRISEFKExLEVIGDTIDEDELIMMTLNGL
>Ty1-GAG__REXdb_ID3400
IFQGVDESIFPKIEGESTSKGAWDTLMNIYQGTEKVKTVKLQTLRRNFETMSMKDTKTVD
QFMTSVKHLVHQIRSQGEDIPDQKIVEKVLRSL
>Ty1-GAG__REXdb_ID3401
IQNSVDDSIFSKTTGAGTSKQSWDILKSSYQVNDKVKIVKLQTLWTxFETLRMIESETMD
QFMTRVMGILNQIRLIGETITDQRIVEKILISL
>Ty1-GAG__REXdb_ID3402
IQNSVDDSIFSKITGTGTSKQAWDILKSSYEGNDRVKTVKLQSLWTQFETLRMTESETVD
QFMTRVMGIVNQIRLIGETITDQRIVEKILRSL
>Ty1-GAG__REXdb_ID3403
IQNSMDDSIFxKITGTGTSKQAWDILKTSYQGNDRVKIVKLxTLRTQFETLRMTESENVD
QFMTRVMGIVNQIRLTGETITDQRIVEKILRSL
>Ty1-GAG__REXdb_ID2671
LLEGVRDHIVSNLHGKTTPYAMWKVLTDLFQNSSDHRKLALKDKLRKIKMEKGDTIPKYL
MKFVQCRDELGSVGITVAGDDLVSLALLGL
>Ty1-GAG__REXdb_ID2672
LLEGVRDHIVSNLHGKTTPYAMWKVLTDLFQNSSDHRKLALKDKLRKIKMEKGDTIPKYL
MKFVQCRDELGSVGITVAGDDLVSLALLGL
>Ty1-GAG__REXdb_ID2848
MxMTVANNIKSTLPTSENAKEFLKSMEECFKTADKSLVGTLMAKLTTMKFEGTRGMHEHV
LEMTNLAAQLKTLEMKVDEFFLVQFILNSL
>Ty1-GAG__REXdb_ID3404
IQNSVDDSIFSKITGAITSKQAWDILKISYQGNDRVKTVKLQSLWTQFETLRMKESETVD
QFMTRVMGIVNQIRLIGETITDQRIVEKILRSL
>Ty1-GAG__REXdb_ID3405
IQNFVDDSIFSKITGVGTSKQAxDIHKSSYQGNDKVKTVKLQTLRTQFETLRMTESESVD
QFMTKVMGIMNQIRLTGEAITDQRIVDKVLRSL
>Ty1-GAG__REXdb_ID3406
IRNSVDDSIFSKITGAGTSKQAWDILKTSYQGNDRVKTVKLQSLWTQFETLRMTESETVD
QFMTRVMGIVNxIRLIGETITDQRIVEKILRSL
>Ty1-GAG__REXdb_ID2674
LLEGVRDHIVSSLHGKTTPHAMWKVLMDLFQNRSNHRKLALKDKLRKIKAEKGNTIPKYL
TKFVQCRDELGSVGITVVVDDLVSLALQGL
>Ty1-GAG__REXdb_ID2675
IADSIKDHLIPQVDSKNTPKEMFDALTRMYEGKNINRKMNLRTQLKNTKMQKGEIVHDYF
SRISQFKEQLEAIGDNLDxDELIMTALNGL
>Ty1-GAG__REXdb_ID3407
IQNSVDDSIFSKITGDGTSKQAWDILKTFYQGNDRVKTIKLQSLWRQFETLRMIESETVD
QFMTRVMGIVNQIRLIGETITDQRIVEKILRSL
>Ty1-GAG__REXdb_ID2677
LLEGVxDHIVSTLHGKTTPYAMYKVLTNLFQNTSDHRKLALKDKLSKIKMEKGDTIPKYL
TKFFQCRDEIGSVGIIVVVDDLVSLELLGL
>Ty1-GAG__REXdb_ID2639
ISTSVTEEVSRHILSSTTAFKALEKLKDLYDSHSELEIIQLLMKLFNLELKDNNPMKLAS
EIRALFHDIDSTGVKVDLQLTTFIKAL
>Ty1-GAG__REXdb_ID3408
IFQGVDESIFPKIEGESTAKGAWDTLMNIYQGTEKVKTVKLQTLRRNFETMSMKDTETVD
QFMTSVKHLVHNIRSQGEDIPDQKIVEKVLRSL
>Ty1-GAG__REXdb_ID2678
LLEGVRDHIVSSLHGKTTPYAMWKVLTDLFQNSSDHKKLALKDKLRKIKMAKGDTIPKYL
TKFVQCRDELGSVGITVTADDLVSLALLGL
>Ty1-GAG__REXdb_ID5260
IRLCLADDVLFNIVTEKTAAGLWSKLKSLYMTKSLTNRIFLKRQLYSLRMKEGTKIADHL
NTFNTLLVQLNSMGVKFESEDKAITLLCSF
>Ty1-GAG__REXdb_ID3409
IFEGVDESIFLKIEGESTAKGAWDTLMNIYQGTEKVKIVKLQTLRRNFEIMSMKDTDIVD
QFMTSVKHLVHQIQSQGEDIPDQKIVEKVLRSL
>Ty1-GAG__REXdb_ID3410
IKLSVTYEMLPEVQNGKTSAAIWKQLKETHEISDKGRAFFLKNMLFSIKMSEGASLQEHL
LKIKDIREQLEAIGWKMAEEDMVVITLNSL
>Ty1-GAG__REXdb_ID3411
IQNSVDDSIFSKITGAGTSKQAWDILKTSYQGNDKVKTVKLQSLWTQFETLRMTESETVD
QFMTRVMGIVNQIKLIGETITDQRIVEKILRSL
>Ty1-GAG__REXdb_ID3412
IQNSMDDSIFSKITGAGTSKQAWDILKTSYQGNERVKTVKLQSLWTQFETLTMTESETID
QFMTRVMGIMNHIRLIGETITDQRIVEKILRSL
>Ty1-GAG__REXdb_ID3413
IQNSVDDSIFLKITGTGTSKQTWDILKSSYQGNDRVKIVKLQTLWTQFETLRMTKSDTVD
QFMTRVMGIVNQIRLIGETITDQRIVEKILRSL
>Ty1-GAG__REXdb_ID3414
IKLSVTDEMLPEVQNGKTAAAIWKQLKETHEISDKGRVFFLKNMFFSIKMSEGAFLQEHL
LKIKDIREQLEAIGRKMAEEDMVVIMPNNL
>Ty1-GAG__REXdb_ID2679
IADSIKDHLIPYVSSKKTPKEMFDALTRLYEGKNINWKMNLRTQLKNTRMQKGETTQEYL
SRISEFKEQLEAIGDTIDEDELIMTALNGL
>Ty1-GAG__REXdb_ID2680
IVDSIKDHMIPYLSSKKTLKEMFDVLTRLYEGKNINRKMNLRTQLKNTRMQKGETIQEYF
SRISQFKEKLEAIGDTIDEDELVMTALNDL
>Ty1-GAG__REXdb_ID5261
IRLCLVDDVLFNIVTEKTTTGLWTKLKILYMTKSLTNKIFLKRQLYRLHMKKGTKIVDHx
NTFNILLVQLASTGVKFEYxDKTITLLCSL
>Ty1-GAG__REXdb_ID2681
LLEGVRDHIVSNLHGKATPYAMWKALTDLFQNSSDHRKLVLKDKLRKIKMEKGKSIPKYL
TKFVQCQDELGSVGITVVDDDLVRLALLGL
>Ty1-GAG__REXdb_ID2682
LLEAVRDHIVSSIHGKATPHAMWKVLTDLFQNSSDHRKLSLKDKLRKIKMEKGDSIPKYQ
MKFFQCRDELGSVGITVNVDDLVSLALLGL
>Ty1-GAG__REXdb_ID3415
IQNSVDDSIFSKITGAGTSKQAWAILKSAYQGNDRVKIVKLQTLRTQFETLRMTESENVD
QFMTRVMGIMNQIRLTGEAITDQHIVEKVLRSL
>Ty1-GAG__REXdb_ID3416
IQNSVDDSIFSKITGVGTSKQAWEILKSSYQGNDRVKTVKLQTLWTxFETLRMTKSENVD
QFMTRVMGIVNQIRLIGETITDQRIVEKFLRSL
>Ty1-GAG__REXdb_ID2684
MLEGVRDHIVSSLHGKATPHAMWKLLMDLFQNSRDHRKLALKDKLRKIKMEKGDSIPKYL
MKFFQCWDELGSVGITVVADDLVILALLGL
>Ty1-GAG__REXdb_ID3417
IKLPVTNEMLPEVQNGKTVAAIWKQLKETHEISDKGRALFLNNMWFSIKMSEGASLQENL
LNIKDIRXKLEAIGRKMAEEDTVVIMLKNL
>Ty1-GAG__REXdb_ID3418
IQNSVDDSIFSKITGANTSKxAWDILKSSYQGNESVKTVKLQTLRTxFETLRMTESENVD
QFMTRVMGIMNQIRLIGETITDQRIVEKNLRSL
>Ty1-GAG__REXdb_ID2685
LLEGVRDHIVSSIYGKATPYEMWKVLMDLFQNRSDHRKLALKDKFRKIKMEKGDSIPKYL
TKFVQCRDELGSVGITIVDDDLVRLALLxL
>Ty1-GAG__REXdb_ID3419
IQNSVDDSIFSKIIAASTSKQAWDILKxAYQGNDRVKTVKLQTLRTxFETFRMTKSENVD
QFMTRVMGIVNKIRLTGEAISNQCIVEKVLKSL
>Ty1-GAG__REXdb_ID2641
LCSFVTEQMFVNIENSKDAWSAWNLLKNLFDTLVASQSIDIQMKFLKQRLADNGDVLEYI
SRIKNIHLEIIKGGFSKHEDSFLVSIVINGF
>Ty1-GAG__REXdb_ID2686
LLEGVxDHIVSSLHGKTTPHAMWKVLTDLFQNNSDHRKLALKDKLKKIKMEKGDTIPKYL
TKFVQCQDDLGSVGIIVVVDDLVSLAPLGI
>Ty1-GAG__REXdb_ID2687
QLEGVXDHIVSSLHGKTTPHAMWNFLTDLFQNNSDHRKLALKDKRRKIKMEKGDTIPKYL
TKFVQCRDELGSVGIAVIVDDLVSLALLGL
>Ty1-GAG__REXdb_ID3420
IxNSVDDSIFSKITGTGTSKQAWDILKSSYQGNDRVKTIKLxTLRTQFETLRMTESENVD
QFMTRVMGIVNQIRLTSEAITDQCVVEKILRSL
>Ty1-GAG__REXdb_ID2688
ITDSIKDHPITYVPSKKNTKEIFDALTGLYEGNNINLKMNLITQPKNTRMHKVEMIHEYF
FRISEFKEQLEDIGDTIDEDEIIMMALNGL
>Ty1-GAG__REXdb_ID2689
IVDSIKDHLIPYVSSKKTLKEMFDVLTRLYEGKNINQKMNLRTQLKNTRMQKGETIHEYF
SRISEFKEQLEAIGDTIDEDELIMTALNGL
>Ty1-GAG__REXdb_ID2690
LLEGVRDHIVSSLHGKTTPYAMWKVLTNMFQNNSDHRKLVLKDKLEKIKMEKGDTIPKYL
TKFVQCRDELGSVGITVDADDLVSLALLGI
>Ty1-GAG__REXdb_ID2691
LLEGVRDHIVSSLHGKTTPHAMWKVLTDLFQNSSDHRKLVLKDKLRKIKMEKGDTIPKYL
TKFVQCQDELGSVGITVMTDDLVILALLGL
>Ty1-GAG__REXdb_ID2692
LLEGVRDHVVSSLHGKTIPYAMWKVLRDLFQNSNDHRKLALKDKLRKIKMEKGDTIPKHL
MKFVQCRDELGSVGITVIVDDLVSLALLGL
>Ty1-GAG__REXdb_ID3421
IKLSMIYEMLPEVQNGKTATTIWKQLKETNAISDKGRAFFLKNMLFSIKMSEGASLQENL
PKINDIQEKLEAIGWNMAEEDMVVITLNNL
>Ty1-GAG__REXdb_ID3422
IQNSVDDSIFSKIAGAGTSKQAWDILKYSYQGNHRVKTVKLQTLRMQFETLRMTKSENVD
QFMTRVMGIVKQIRLNGEAITDQxIVEKILISL
>Ty1-GAG__REXdb_ID3423
IQNSVDDSIFSKIIGDGTSKQVWDILKSAYxGNDRVKTVKLQTLRTQFETLRMTESENLD
QFMTRFMEIVNQIIMTSEAIPDQRIVEKVLSSL
>Ty1-GAG__REXdb_ID2693
LLEGVxDHIVSSLHGKTTPYVMWKVLIDLFQNSSNHRKLVLKDKLRNIKMEKDDTIPKYL
TKFVQCRDELGSVGIIVTVDDLLSLVLLGL
>Ty1-GAG__REXdb_ID723
ILGSLTDDLAEIVSSQGASARDAWLAVESQFLGNKETRAIQLEMKFRNFVQGDLSITEYC
CRLKKMADDLTALGEVVTNRTLILNVIRGL
>Ty1-GAG__REXdb_ID724
LYSTISSDLAEAVIEHRATACEAWLAIEGHFIGNQETHALHLDAKFRAFTQGVLSITDYC
KHFKKMADDLADLGEHVTDRTLVLNVIRGL
>Ty1-GAG__REXdb_ID2849
IKSSIIDSIRGAIPDCATAVEYLKKVESQFVGSLKAYAQTLIQRLVNDKYTGGGVREHIL
KMSNMASKLKPMDMELPHAFVVHLVLASL
>Ty1-GAG__REXdb_ID725
LLASVTKDVLTQVATCATAADAWKIIEDMFASQTRARSVNMRIALATTKKENSTVAEYFA
KMKALGDDMAAAGRPLEDEELVEYIITGL
>Ty1-GAG__REXdb_ID726
ILGSLTDDLAEIVSSQGASARDAWLAVESQFLGNRETRAIQLETKFRNFVQGDLSITEYC
RRLKKMADDLTALGEVITDRTLVLNVIRGL
>Ty1-GAG__REXdb_ID2850
VKNTIEPAIMGSITDCTTVTEYLEKIRSQYTGSSKTYATQLIKQLVSERYSGGGVREHIH
RMVNQNNKLKPLDLAFKEDHIVHLVFASL
>Ty1-GAG__REXdb_ID2851
IKSSIIDSIRGAIPDCATAVEYLKKVESQFVGSSKAYAQTLIQRLVNDKYTGGGVREHIL
KMSNMASKLKPMDMELPHTFIVHLVLASL
>Ty1-GAG__REXdb_ID2852
IKSSIIDSIRGAIPDCATAVEYLKKVESQFVGSSKAYAQTLIQRLVNDKYTGGGVREHIL
KMSNMASKLKPMDMELPHGFVVHLVLASL
>Ty1-GAG__REXdb_ID4519
LISSLSREEFDKVDGLQSAKEIWDTLKVAHEGTKTIRKARIEMIEGELGRFAILDDETPQ
EMYTRLKKMINQVRSLGSKKWTDHEVVKRMIRAF
>Ty1-GAG__REXdb_ID4776
VIGTLVDRLQDVYLHHTDAKMLWDALEADYGGTDAGAELYIMEQYHDYKMTDGKSVVVQA
HEIQCMAKELEHLKINLPDKFVAGGIIAKL
>Ty1-GAG__REXdb_ID727
MVNSIKQSMIMSLRKFKTAKQIWSALQQRYVQDSGALLHNLMQQIHVIEQGDMSIDDYYS
AYDRLMGSLTSMVNECTAADCPAHKFIERFLTYRFVMGV
>Ty1-GAG__REXdb_ID2853
IKSSIIDSIRGAIPDCPTAVEYLKKVESQFVGSSKAYAQTLIQRLVNNKYTGGGVREHIL
KMSNMASKLKPMDMELPHAFVVHLVLASL
>Ty1-GAG__REXdb_ID2854
IKSSIIDSIRGAIPDCATAVEYLKKVESQFVGSSKAYAQTLIQRLVNDKYTGGGVREHIL
KMSNMASKLKPMDMELPHAFVVHLVLASL
>Ty1-GAG__REXdb_ID2855
IKSSIIDSIRGAIPDCATAVEYLKKVESQFIGSSKAYAQTLIQRLVNDKYTGDGVREHIL
KMSNMASKLKPMDMELPHAFVVHLVLTSL
>Ty1-GAG__REXdb_ID5262
IQLHLHNDILQECLKEKTAAELWLKLESICMSKDLTSKMQMKMKLFTLKMKEEDSVMSHI
AEFKKIVADLVSMEVTYDDEDLGLLLLCSL
>Ty1-GAG__REXdb_ID4520
LLSALDGNEYNRVMNVDVAKHIWDTLHLAHEGVDKVRKAKIDLLMAKLNRFVIVDGEGPQ
EMFDRLMILVGKIRGYGGDELDDHKVVKIILEAY
>Ty1-GAG__REXdb_ID728
MYGSVEDPVLDLAMEPDQDARALYVSIEALFQANQESRAVVLEQEFHNLSQGDLSVDAYA
QQMKRTADALREVGHNISPAQLVLNLLRGL
>Ty1-GAG__REXdb_ID4521
LLSSLCREEFDKVDGLQSAKEIWDTLKVAHEGTKTIRKARIEMIEGELGRFAMLDDETPQ
EMYTRLKKMINQVRNLGSKKWTDHEVVKRMIRAF
>Ty1-GAG__REXdb_ID729
ILASLSRDVLVQVAACDTAAAAWKIIEDMFESQTRSRAVNTQIALSTTKKGGMTATEYFT
KMKALGDEMASAGRPIEQDELVEYIITGL
>Ty1-GAG__REXdb_ID3424
LCSAVPSEMVSSIADKEMAKEAWKTISNLQVGDDRMKKSAAVQLRRKFDMATFNDGESVE
DFALRVNGMAAELATLGARIEEGKIVEKIAGSV
>Ty1-GAG__REXdb_ID2563
LRHHLHPDLKAEYVMEEEPNVLWLSLKNRYEQQKAVILPEANHDWTHICLQDYKSIGDYN
HAIHKICARLRFCGKEPxDADKIEKTLQTM
>Ty1-GAG__REXdb_ID730
LFNSMTPTIAGSVDTITSASEIWKALASMYSGVGNVMLLADTDDKIYYLKQGERTLMDYC
AELKRLWADLDHYDPIELPHPECVAWVKKWVEKKRVLQFLRGL
>Ty1-GAG__REXdb_ID3425
ILRSVPPEMLSSLRERRNSAAEAWTAIKRIRVGVTRVREANAQQLRREFSALVWKEGETA
EDFANRITGLAADLRLLGDNLPDVDVVRKMLQLA
>Ty1-GAG__REXdb_ID4522
LHSSVSAEEFEKIEDALTAKDAWYTLQVNQQGSRKVRESRIKILEDELSLFSMKKDETIK
EMYNRIKKITNQIKSLGEDKWGEREIVDKLLTVY
>Ty1-GAG__REXdb_ID4523
LLSALDGNEYNRVMNVDVAKQIWDTLHLAHEGVDKVRKAKIDLLMAKLNRFVIVDGEGPQ
EMFDRLMILVGKIRGYGGDELDDHKVVKIMLEAY
>Ty1-GAG__REXdb_ID2856
VKNTIEPAIMGSIPDCATVIEHLEKLKNQYTGSSKTYATQLIKQLVSERYTGGGIREHIH
CMVNQNNKLKSLDLAFKEDHIVHLVFASL
>Ty1-GAG__REXdb_ID2857
VKNTIEPAIMDSIPDCATVIEYLKKLKIQYTGSSKTYATQLIKQLVSERYNGGGIREHIH
RMVNRNNKLKSLDLAFKEDHIVHLVFASL
>Ty1-GAG__REXdb_ID731
LLNSLSKDILSQVATCATVAEAWKIIEDMFASxTRARTVNTRIALATTRKGSSSVAEYFG
KMKTLGDDMRAAGRPLEDEELIEYIIIGL
>Ty1-GAG__REXdb_ID4524
LHSSVSPEEFDKIEDSSTAKDAWDTLQVNHEGSRKVRESRIKTLEDELSLFSMKKYETVK
EMYNRMKKITNQIKSLGGDKWGDREIVDKLLTVY
>Ty1-GAG__REXdb_ID4525
IFEAISEEVFARVNGMDLASDIWKELIEIHEGSTKVREQKYHLFRAKYDSFKMLAHENCN
DMYSRLNVIVKDINALEISKIDSASINRKILMLL
>Ty1-GAG__REXdb_ID3426
ILRSVPAEMLPALRGKCTAQAAWEAVKLIRVGVQRVRESNAQQLRREFAAMGWKNGETAE
DFSMRLTGLANNLRILGDNITEAEVVRKMLQVV
>Ty1-GAG__REXdb_ID2858
VKNTIEPAIMGSIQLIKQLVSERYNGGGIREHIHRMVNQNNKLKSLDLAFKEDHIVHLVF
ASL
>Ty1-GAG__REXdb_ID3427
LCKAVPAELMGTIANKPTVRTAWEAIKVMNVGVERVRKAKASTLRREFDSLKFHDGETVD
DFGIRISRIVTQLTVLGDGIQEEQVVRKFLQAL
>Ty1-GAG__REXdb_ID4527
LHTSVSPEEFDKIEDCSTAKDAWDTLQVNHQGSRKVRESRIKTLEDELSLFSMKKDETVK
EMYNRMKKITNQIKSLGGDKWGDREIVDKLLTVY
>Ty1-GAG__REXdb_ID2859
IKSFIIDSIRGVIPDCATAVEYLKKVESQFVGSSKAYAQTLIQRLVNDKYTGGGVREHIL
KMSNMASKLKPMDMELPHAFVVHLVLASL
>Ty1-GAG__REXdb_ID3428
LAKAVPVEMMGTIASKPTAQAAWEAIKVMNVGVERVRKAKASTLRREFDSLKFHDGETVD
DFGIRIGRIVTQLTVLGDAIQEEQVVRKFLQAL
>Ty1-GAG__REXdb_ID4528
LLSSLSAEEYNKVIGLEIAKEIWDTLHIAHEGVSKVKKSKIDLLMAQLNRFVIKEGEGPQ
EMFDRLMVIVGKIRGLGGDDLDDHHVVKVMLEAF
>Ty1-GAG__REXdb_ID3430
ICSAVPPELVPTLATKPSAKAAWKAIRMMRDGDERVQKSTAQNLRTEYEQIAFRDGESVE
DFALRLSNIMQRLAILGDPEPEAKVLAKYLRVA
>Ty1-GAG__REXdb_ID2860
XRNTIEPAIMGSIPDCATVIEYLEKLRNQYTDSSKTYATQLIKQLVSERYNGGGIREHIH
RMVNQNNKLKSLDLAFKEDHIVHLVFASL
>Ty1-GAG__REXdb_ID3431
LASAVPAEMVSSIANKETAKDAWDTIKIMRVGDERVRKSTPQHLRRQFDLATSREDENIE
DYSMRLSGMVAQLATLGVTLDEPTVLGKFLRSV
>Ty1-GAG__REXdb_ID3429
ILRSVPTEMLPTLRGKRTAQAAWEAVRMIRVGVERVRESKAQQLRREFAALGWKEGESAE
DFSMRITGLANSLRVLGDNISDADIVRKMLDTA
>Ty1-GAG__REXdb_ID2861
VKNTIEPAIMGSIPDCTTVIEYLEKLKNQYTGSSKTYATQLIKQLVSERYNGGGIREHIH
RMVNQNNKLKSLDLAFKEDHIVHLVFASL
>Ty1-GAG__REXdb_ID2862
IKSSIIDSIRGAIPDCPTAVEYLKKVESQFVGSSKAYAQTLIQRLVNDKYTGGGVREHIL
KMSNMASKLKPMDMELPHTFVVHLVLASL
>Ty1-GAG__REXdb_ID4529
LLSSLSREEFDKVDGLQSAKEIWDTLKVAHEGTKTIRKARIEMIEGELGRFAMLDDETPQ
EMYTRLKKMINQVRSLGSKKWTDHEVVKRMIRAF
>Ty1-GAG__REXdb_ID732
LLGTISNDLADTVSERRATARDIWLAIESQFLGNQATRALYADSDFRTFCQGDLSVADYC
RLYKRKAEDLRDLGEPVSDRTLVLNIIRGL
>Ty1-GAG__REXdb_ID2863
VKNTIEPAIMGSIPDCATVVEYLEKLKNQYTGSSKTYATQLIKQVVSERYNGGGIREHIH
RMVNQNNKLKSLDLAFKEDHIVHLVFASL
>Ty1-GAG__REXdb_ID4530
LLSSLCREEFDKVDGLQSAKEIWDTLKVAHEGTKTIRKARIEMIEGELGRFAILDDETPQ
EMYTRLKKMINQVRNLGSKKWTDHEVVKRMIRTF
>Ty1-GAG__REXdb_ID733
ILASLGKDILAHVATAQTAHEVWRSIEAMFASQTRARAVNLRIALATTKKGNLSITDYYT
KMKGFGDEMVAAGRPLDEGELVEYIITGL
>Ty1-GAG__REXdb_ID2864
IKSSIIDSIRGAIPNCTTAVEYLKKVESQFVGFSKAYAQTLIQRLVNDKYTGGGVREHIL
KMSNMASKLKPMDMELPHAFVVHLVLASL
>Ty1-GAG__REXdb_ID2865
VKKTIEPAIIGSIIDCATVTEYLEKLKNQYTGSSKTYATxLIKQLVSERYNGGGIREHIH
RMVNQNNKIKSLDLAFKEDHIVHLVFASL
>Ty1-GAG__REXdb_ID2866
IKSSIIDSIRGAIPDCATAVEYLKKVESQFVGSSKVYAQTLIQRLVNDKYTGGGVREHIL
KMSNMTSKLKPMDMELPHAFVVHLVLAFL
>Ty1-GAG__REXdb_ID4531
LLSTLDGNEYNRVMNVDVAKQIWDTLHLAHEGVDKVRKAKIDLLMAKLNRFVIVDGEGPQ
EMFDRLMILVGKIRGYGGDELDDHKVVKIMLEAY
>Ty1-GAG__REXdb_ID4777
VIGTLVDRLQDMYLHHTDTKMLWDALEADYGGTDAGAELYIMEQYHDYKMTDGKSVVVQA
HEIQCMAKELEHLKINLPDKFVAGGIIAKL
>Ty1-GAG__REXdb_ID4532
LHSSVSPEEFDKIEDSSTAKDAWDTLQVNHQGSRKVQESRIKTLEDELSLFSMKKDETVK
EMYNRMKKITNQIKSLGGDKWGDREIVDKLLTVY
>Ty1-GAG__REXdb_ID4533
LLSALDENEYNRVMNVDVAKQIWDTLHLAHERVDKVRKAKIDLLMAKLNRFVIVDGEVPQ
EMFDRLMTLVGKIRGYGGDELDDHKVVKIMLEAY
>Ty1-GAG__REXdb_ID734
IYGTISNDLQQSLMLRQFSAHGAWCYLEDEFLGQKESRALLLETQFRNFRQGSLNITDYY
RHLESMATSLAEFGDPIGDRQMVLTLLRGL
>Ty1-GAG__REXdb_ID735
VYCTISNDLQQVLMIRDPAARDAWLYLEDEFLEQRESRALLMEAEFRSFKQGDMSITDYC
RRLETMAASLKEFGDPIGDRQLVLTLLRGL
>Ty1-GAG__REXdb_ID736
ISNSITPELHQVVRERGATARHLWLAIENQFLGNREQRTLHLDAAFRNFVQGDLSVSEYC
RKFKNMADALADLGSPVDERILVLNILRGL
>Ty1-GAG__REXdb_ID737
IYGTIKDDLQQQVLLKEPTARATWLTLDNEFLGQRESRALLLSAEFRQFKXGALNITDYC
RRLETMASALAEFGDPVGDRTLVLTLIRGL
>Ty1-GAG__REXdb_ID4534
IFEAISEKVFARVNGMDLASDIWKELIEIHESSTKVREQKYHLFRTKYDSFKILAHENCN
DIYSRLNVIIKDINALEISRIDSASINRKILMLL
>Ty1-GAG__REXdb_ID738
ISNSITPELHQVVQERGATARHLWLAIENQFLGNREQRTLHLDAAFRNFVQGDLSVSEYC
RKFKNMADALADLGSPVDERILVLNILRGL
>Ty1-GAG__REXdb_ID3432
ILRAVPSEMLGSLARKHTARSAWDAVKTVRVGVQRVRDAHAKQLLKDFNDITFKDRESVD
DFSLRIVGLANQVRTLGWDISDADIVTKMLQVV
>Ty1-GAG__REXdb_ID3433
LAKAVPVEMMGTIASKPTAQAAWEVIKVMNVGVERVRKAKASTLRREFDSLKFHDGETVD
DFGIRIGRIVTQLTVLGDAIQEEQVVRKFLQAL
>Ty1-GAG__REXdb_ID3434
ICSSVSAEMIPILVAKQSAKEAWEAIKTLRIGDDRVRKATAQNLRTEYESIALRDGEPIE
DFALRLTGIVQRLATLGDPEPDEKVVAKYLRVV
>Ty1-GAG__REXdb_ID2867
GKNTIEPAIMGSIPDCATVIEYLEKLKNQYTGSSKTYATQLIKQLVSERYNGGGIREHIH
RMVNQNNKLKSLDLAFKENYIVHLVFASL
>Ty1-GAG__REXdb_ID2868
VKNTIEPAIMGSIPDCATITEYLEKLKNQYIGSSKTYTTQLIEQLVSERYNGGGIREHIH
RMVNQNNKLKLLDLAFKEDHIVHLVFASL
>Ty1-GAG__REXdb_ID2869
VKNTIEPAIMGSIPDCATVIEYLEKLKNQYTGSSKTYATQLIKQLVSERYTGGGIREHIH
RMVNQNNKFKSLDLAFKEDHIVHLVFALL
>Ty1-GAG__REXdb_ID3435
ILRAVPSEMLGSLARKRTACSTWDAVKTVRVGVQRVRDAHAKQLLKDFNDIIFKDGKSVD
DFSLCIIGLANQVRTLGWDISDADIVTKMLQVV
>Ty1-GAG__REXdb_ID2871
VKNTIEPAIMGSIPDCATVIEYLEKLKNQYTGSSKTYATQLIKQLVSERYNGGGIREHIH
RMVNQNIKLKSLDLAFKEDHIVHLVFASL
>Ty1-GAG__REXdb_ID739
LYSTVSADLADAVIDHRASAREAWLAIEDHFLGNQETRALHLDAKFRAFAQGDLSITEYC
KRFKKMADDLADLDEHVTDRTLVLNVLRGL
>Ty1-GAG__REXdb_ID4535
LHSSVSPEEFDKIEDSSTAKDAWDTLQVNHQGSRKVRESRIKTLEDELSLFSMKKDKTIK
EMYNHMKKITNQIKSLGGDKWGDREIVDKLLTVY
>Ty1-GAG__REXdb_ID4536
LHSSVSPEEFDKIEDSSTAKDAWDTLQVNHQGSRKVRESRIKTLEDELSLFSMKKDETVK
EMYNRMKKITNQIKSLGGDKWGDREIVDKLLTVY
>Ty1-GAG__REXdb_ID740
IYGTVSGDLQQSLMIRQRPAREAWCYLEDEFLGQKESRALLLETQFRNLRQDSLSITDFC
RRLETMAASLAEFGDPIGDRQMVLTLLRGL
>Ty1-GAG__REXdb_ID3436
ICSAVPPEMISSITTKASAREAWESIKTMQIGDDRIKKASAQKARREYELLAFRDGESVE
DFAMRLTGIVNQLAILGDPEPDKKVVEKYLRIA
>Ty1-GAG__REXdb_ID4537
LLSSLSREEFDKVDGLQSAKEIWYTLKVAHEGTKTIRKARIEMIEGELGRFTIFDDETPQ
EMYTRLKKMINQVRSLGSKKWTDHEVVKRMIRAF
>Ty1-GAG__REXdb_ID4538
LHTSVSPEEFDKIEDCSTAKDAWDTLQVNHQGSRKVRESRIKTLEDELSLFSTKKEETVK
EMYNRMKKITNQIKSLGGDKWGDREIVDKLLTVY
>Ty1-GAG__REXdb_ID2872
IKSSIIDSIRGAIPDCPTAVEYLKKVESQFVGSSKAYAQTLIQRLVNDKYTGGGVREHIL
KMSNMASKLKPMDMELPYAFVVHLVLASL
>Ty1-GAG__REXdb_ID3437
ITSAVPMEMVASLAAKQTALEAWNAVRDRRIGSEQVQKTEAQRLLRQFENMRFTDGECVD
DFTLRLQNLVAALETVGETIPPRRVVEKLLRVV
>Ty1-GAG__REXdb_ID741
LLSSLSKDILAQVAISRTSAEAWKAISDMFASHTRARTTNVRLALATTKKENMTVAxYYG
KMKGLADEMAAAGKPLDDEELVMYICNGL
>Ty1-GAG__REXdb_ID3438
LLQVLPEDLLMQVANKRTAKEVWECLKTRFVGADRVKAARLQTLKSDFDALRMKEDESLD
QYAGKLTGMAVRYANLGGTLNDAALVKKLFDTV
>Ty1-GAG__REXdb_ID3439
ICKAVPEEMVEVMANKASARAAWEDIKTANLGVERVRKAKAQTLRKEFDSLAFKDGESVS
DFQVRITKIAQQLRTLGDDLDEAAVVRRFLQAV
>Ty1-GAG__REXdb_ID2874
VKNTIEPAIMGSIPDCTTVIEYLEKLKNQYTGSSKTYATQLIKQLVSERYTGGGIREHIH
RMVNQNNKLKSLDLAFKEDHIIHLVFASL
>Ty1-GAG__REXdb_ID2873
IKSSIIDSIRGAIPDCATAVEYLKKVESQFVGSSKAYAQTLIQRLVNDKYTGGGVREHIL
KMSNMASKLKPMDMELPHTFVVHLVLASL
>Ty1-GAG__REXdb_ID2875
VKNTIEPAIMGSIPDCATVVEYLEKLKNQYTGSSKTYATQLIKQLVSERYTGGGIREHIH
RMVNLNNKLKSLDLAFKEDHIVHLVFASL
>Ty1-GAG__REXdb_ID3440
LCKAVPAELMGTIANKPTARAAWEAIKVMNVGVERVRKAKASILRREFDSLKFHDGETVD
DFGIRISRIVTQLTVLGDGIQEEQVVRKFLQAL
>Ty1-GAG__REXdb_ID3441
ICSSVPAEMIPILVAKQSAKEAWEAIKTLRIGDDRVRKATAQNLRTEYESIALRDGESIE
DFALRLTGIVQRLATLGDPEPDEKVVAKYLRVV
>Ty1-GAG__REXdb_ID742
MYGSVEDPVLDLAMEPDQDARALYVSIEALFQANQESRAVVLEQEFHNLSQGDLSVDAYA
QQMKRTADALREVGHHISPAQLVLNLLRGL
>Ty1-GAG__REXdb_ID3442
ITSAVPSEMVASLAAKETTLEAWNAVKNWRIGSDxVQKAEAQHLHRQFENIRFTDGEGMD
DFTLRLQNIITALETVGETIELQRVVEKLLRVV
>Ty1-GAG__REXdb_ID4540
LLSALDGNEYNRVMNVDVAKQIWDTLHLAHEGVDKVRKAKIDLLIAKLNRFVIVDREGPQ
EMFDRLMILVGKIRGYGGDELDDHKVVKIMLEAY
>Ty1-GAG__REXdb_ID4778
IISVLGDNLVDSYIRLPTGKALWDALEAQYGVSDAGSELYIMEQFLEYRMVEDRSVVEQA
HERHTLAKDLKNCSKESPCVLPNKFVAGRIISKL
>Ty1-GAG__REXdb_ID2879
VKNTIEPAIMGSIPDCTIVATVIEYLEKLKNQYTGSSKTYATQLIKQLVLERYTGGGIRE
HIHRMVNQNNKLKSLDLAFKEDHIVHLVFALL
>Ty1-GAG__REXdb_ID2878
VKNTIEPAIMGSIIDCATVTEYLEKLKNQYTDSSKTYATQFIKQLVSERYNGGGIREQIH
RMVNQNNKFKSLDIAFKENHIVHLVFASL
>Ty1-GAG__REXdb_ID744
MVNSIKQSMIMSLRKFKTAKQIWSALKQRYVQGSGALLLLHNLMQQIHVIEQGDMSIDDY
YSAYDRLMGSLTSMVNECTTADCPAHKFIEKFLTYRFVMGV
>Ty1-GAG__REXdb_ID4541
IFEAISEEVFARVNGMDLASDIWKELIEIHEGSTKVREQKYHLFRAKYDSFKMLAHENCN
DIYSRLNVIVKDINALEISKIDSASINRKILMLL
>Ty1-GAG__REXdb_ID4542
LLSALDGNEYNRVMNVDVAKQIWDTLHLAHEGVDKVRKAKIDLLMVKLNRFVIVDGEGPQ
EMFDRLMILVGKIRGYGGDELDDHKVVKIMLEAY
>Ty1-GAG__REXdb_ID3443
LLRSVPSEMWSTLARKRTVKEAWNAVKILRIGDDRARDASAQxLRHEFGMLTFKEGESVT
EFGIRITTLATNLRILGDNILDAEVVKKMLQVV
>Ty1-GAG__REXdb_ID4543
IFKAISEEVFARVNGMDLASDIWKELIEIHEGSTKVREQKYHLFRAKYDSFKMLAHENCN
DMYSRLNVIVKDINALEISKIDSASINRKILMLL
>Ty1-GAG__REXdb_ID2880
IKSSIIDSIRGAIPDCATAVEYLKKVESQFVGSSKAYAQTLIxRLVNDKYTGSGVREHIL
NMSNIASKLKPMDMELPHTFVVHLVLASL
>Ty1-GAG__REXdb_ID2881
IKSSIIDSIRGAIPDCATAVEYLKKVESQFVGSSKAYAQTLIQRLVNDKYTGGGVREHIL
KMSNMASKLKPIDMELPHAFVVHLVLASL
>Ty1-GAG__REXdb_ID4545
LHSSMSPEEFDKIKDSPTTKDAWETLQVNHQGSRKVRESRIKTLEDELSLFSMKKDETVK
EMYNRMKKITNQIKSLGGDKWGDREIVDKLLTVY
>Ty1-GAG__REXdb_ID2882
VKNTIEPAIMGSIPDCATVIEYLEKLKNQYTVSSKTYATQLIKQLVSERYNGGGIREHIH
RMVNQNNKLKSLDLAFKEDHIVHLVFASL
>Ty1-GAG__REXdb_ID2883
IKNTIEPAIMGSITDCATVTEYLEKLKNQSSKTYATQLIKQLVSERYNGGGIREYIHRMV
NQNNKLKSLDLAFKEDHIVHLVFASL
>Ty1-GAG__REXdb_ID3444
ITSAMPSEMVALLVAKETALEAWNAVKNRRIGSDQVQKAEAQRLHRQFENIRFTDGEGVD
DFMLRLQNIVAALETVGETIKPWRVVEKLLRVV
>Ty1-GAG__REXdb_ID3445
ICKAVPEEMVEVMANKSSARAAWEDIKMANLGVERVRKAKAQTLRKEFDSLAFKDGESVS
DFQVRITKIAQQLRTLGDDLDESAVVRRFLQAV
>Ty1-GAG__REXdb_ID4546
LHSSVSPEEFDKIEDSSTAKDAWDTLQVNHQGSRKVRESRIKTLEDELSLFSMKKDETVK
EMYNRMKKITNQIKSLGGDKWGDREIVDKLLTVY
>Ty1-GAG__REXdb_ID2884
VKNTIEPAIMVSIPNCATITEYLEKLKNQYTSSSKTYATQLIKQLVSERYNGGGIREHIH
RMVNQNNKFKSLDLAFKEDHIIHLVFALL
>Ty1-GAG__REXdb_ID3446
ICSAVPLELVPTLATKPSAKAAWKAIRMMRVGDERVRKSTAQNLRTEYEQIAFRDGESVE
DFALRLSNIMQRLAILGDPEPEAKVVAKYLHVA
>Ty1-GAG__REXdb_ID3447
ICSAVPAEMIPTLAVKETATEAWEAIKTLRIGDERRRGVAAQTLRKEYENTKLRDGEAIE
DFALRFSGMLQRLGDLGDPEPEEKAVKKYLRVV
>Ty1-GAG__REXdb_ID2885
VKNTIEPAIMGSIPDSATVIEYLEKLKNEYTGSSKTYATQLIKQLVSERYNGGGIREHIH
GMVNQNNKLKSLDLAFKEDHIVHLVFASL
>Ty1-GAG__REXdb_ID3448
LIAAVPPEMQFSLTQKETTKEAWDAIAAACIGSDRARKSTLQTLCKKWENLAFKPGXDLD
DFALHLNTLRQKLVQFGDASNDEERAIEKLFRCA
>Ty1-GAG__REXdb_ID2886
IKSFIIDSIRGAIPDCATAVEYLKKVESQFVGSSKAYAQTLIQRLVNDKYTGGGVREHIL
KMSNMASKLKPMDMELPHAFVVHLVLASL
>Ty1-GAG__REXdb_ID2887
IKSSIIDSIRGAIPDCATVVEYLKKVESQFVGSSKAYAQTLIQRLVNDKYTGGGVREHIL
KMSNMASKLKPMDMELPHAFVVHLVLASL
>Ty1-GAG__REXdb_ID3449
LFQSIDKSILKTITQKDTAKQLWDSMKIKYQGNTRVRRAQLQIFRRNFEVLEMKQGETVT
SYFGRVMLVANDMRNLGESIPDEKIVEKILRTL
>Ty1-GAG__REXdb_ID745
INSSLSDGPLSQVISSETSYDAWYVLQTFYGSYTRDRLQQMKSEVxSLNKSCSSLEDYLH
KAKSLALSLRGAGKPMDDDEFIICILWGL
>Ty1-GAG__REXdb_ID3450
LFQAIDRTVLDTILKKDTAKNIWDAMKKKFEGNARVKRSHLQALYREFETLEMRSGEGVT
EYFSRVMIVANKMRIYGEDMQDVKVMEKILRSM
>Ty1-GAG__REXdb_ID746
IINTLNPEISDSVIYYSTAHEVWEDLHERFSQSNAPRIFEIQRDIACFKQEQLLVSVYYT
KLKGLWDELASYSDSLHAAQQDQQKLMQFLMGL
>Ty1-GAG__REXdb_ID747
ILHSLKPDIASSVLYYTNAFMEWNDLKDRFSQSNDSRIYQIHQEIVEHRQGDLTISEYYT
KLKTIWDELDSYHEPLTCTCDGSKAYASRKEKERVMQLLMGL
>Ty1-GAG__REXdb_ID3451
LFQSIDRTIMETILNKGSVKSIWDSMRxKYQGSTRVKRAQLQALRREFEVLQMKEGEKVD
EYFARTLTIVNKMKVHGETMEQVMIIEKILRSM
>Ty1-GAG__REXdb_ID748
LNATFSETILPTVFGLNTSNEVWDSLANRFATPNHSRVSHLKRQLQNLQQGNKSYxDCIH
TAKGLASQLAAVGKPIEDDDLISHTIGGL
>Ty1-GAG__REXdb_ID3452
LYQAIDRVTFEQILDRRTSKIVWDSLKSKFGGNAKVKKSLLNTLRRDFEILQMKQSESIT
EYFAKVTSVANQMRSNGETMSDTKVVEKVLRTL
>Ty1-GAG__REXdb_ID3453
MFQALDRSILETILKKDIAKDIWDSLKQKYxGTARVKRAQLQALHKEFETLHMKVAESVN
DYFGRTLIIANKLRIHGECIKDVVIIEKILRSM
>Ty1-GAG__REXdb_ID749
LLNSISTEIANSIIYIDDASDIWNDLQERFSQHNGPRIFQLQKSISSMSQDNNSVSAYFT
TMKGLWDELGNHQPIPTCTCGALKTILSYHHQQHVYQFLMGL
>Ty1-GAG__REXdb_ID3454
LFQAIDRAILETILKKDTAKDIWDSMKKKYQGTARVKRAQLQALRKEFEILYMKEGSVND
YFARTLSIANKMRIHRESLEDVAVIEKILRSM
>Ty1-GAG__REXdb_ID3455
LFQSIDKSILKTILQKDTSKQLWESMKTKYQGNTRVKRAQLQALRRDFEVLEMKIGESVT
DYFSRVMMVANDMRNYGEDMQDVKIVEKILRTL
>Ty1-GAG__REXdb_ID750
IVNTLSLxILDSVINYYSSAHEVWEDMRERFSQSNAPRIFEIQRDIACLxQEQLFVSAYY
TKLKGLWDELASYNDTTHGQQQVQQKLMQFLMGL
>Ty1-GAG__REXdb_ID751
ILHSLKPNIASSVLYCTSAFMKWNDLKDRFSQSNDSRIYQIHxEIAEHRQGDLTISEYYT
KLKTLxDELDSYHEPLTCTCDGSKAYAFKEEKKRVMQLLMGL
>Ty1-GAG__REXdb_ID3456
MFQALDRSILETILKKDIAKDIWDSLKQKYxGTARVKRAQLQALHKEFETLHMKVAESVN
DYFGRTLIIANKLRIHGECIKDVVIIEKILRSM
>Ty1-GAG__REXdb_ID2620
IATNLDEANFSHIIHCKGPAEAWKTLCNIYESKNLSNILFTRRKFFTCKMEEGEDLMAHV
NKIKALANQLTIVDKPLEDGDIIMTLLMSL
>Ty1-GAG__REXdb_ID2621
IATNLDESNFVHVISYKGAVDAWKTLCNVYESRNLFNVLWSRQKFFTVKMEEGEDLMAHV
NKVKVLANQLIVVDKPLLEEDVVMTLLSSL
>Ty1-GAG__REXdb_ID2622
IATNLDERNFAHVISCKGAADAWKTLCNVYESRNLSNVLWSRQKFFTVKMEEGEDLMAHV
NKVKVLTNQLAVVDKPLLEEDVVMTLLSSL
>Ty1-GAG__REXdb_ID2623
IATNLDESNFAHVISCKGAADAWKSLYNVYESRNLSNVLWSRQKLFTVKMEEGEDLMAHV
NKVKALANQLAVVDKPLLEEDVVMALLSSL
>Ty1-GAG__REXdb_ID2624
IATNLDEANFSHIIHCKGPAEAWKTLCNIYESKNLSNILFTKRKFFTCKMEEGEDLMAHV
NKVKALANQLAIVDKPLEDGDIIMTLLMSL
>Ty1-GAG__REXdb_ID2625
IATNLDEANFSYIIHCKRPAEAWKTLCNIYESKNLSNILFTRRKFFTCKMKEGEDLMAHV
NKVKALANQLAIVDKPLEDGNIVMTLLMSL
>Ty1-GAG__REXdb_ID2564
LRRHIHEALKSEYVVVDEPLVLWKALGERYDHQKTVTLPRARYEWTHLRFQDFKSVSEYN
SAMHRITSLMRLCGENISDEDMLEKTLSTF
>Ty1-GAG__REXdb_ID2565
LRRHIHEALKSEYVVVDEPLVLWKAIGERYDHQKTMTLPRARYEWTHLRFQDFKSVSEYN
SAMHRITSLMRLCGENISEEDMLEKTLSTF
>Ty1-GAG__REXdb_ID755
INGSLTPSVLSVVASKKTSRATWEALEQRYASTSQNRILFLWNELIQTQKGDLSIADYLD
KMNAISDNLALAGKPVGDDELVQIILNNL
>Ty1-GAG__REXdb_ID3457
IQNAVSDQNFPRIANANSAKAAWELLYGEFHGGDHVRSVKLQNLRREFEYTRMHDSESLS
AYLTRLNDLINQMKTYGEVLSNERLVQKVLISL
>Ty1-GAG__REXdb_ID3458
IQNAVSDxIFPRIANADSAKAAWELLHGEFHGGDHVRSVKLQNLRREFEYTRMHDSESLS
TYLTRLNDLINQMKTYGEVLSNERLVQKVLISF
>Ty1-GAG__REXdb_ID756
ILNSVHPDIAGSVIYAETAAEVWNDLKERFSQGNDSRIYQIQQEIVEYRQGQQSVSAYYT
KMKALWDELSSYHDTLSCTCGGLKEVAARQEKERVMQFLMGL
>Ty1-GAG__REXdb_ID3459
IQNSVSDQIFPRIANADSAKMTWNLLYGEYHGGDHVKSVKLQNLRREFEYTRMHENESLS
AYLTRLNELINQMKTYGESLSNERLIQKVLISL
>Ty1-GAG__REXdb_ID2566
LRRHIHEALKSEYVVVDEPLVLWKALGERYDHQKTVTLPRARYEWTHLRFQDFKSVSEYN
SAMHRITSLMRLCGENISDEDMLEKTLSTF
>Ty1-GAG__REXdb_ID3460
IQNAVSYQIFPRITNADSAKAAWELLHGEFHGGDHVRSVKLQNLRREFEYTRMHDSESLS
TYLTRLNDLINQMKTYGEVLSNERLVQKVLISL
>Ty1-GAG__REXdb_ID758
ILNSLDQDIADSVIYSDTAHDIWEDLKERFSQSNVPRIFQIQRDIASLTQDQMSVAAYYT
RLKGLWDELASYSDVPTCTCGAMKDHAERDERNRVMQFLMGL
>Ty1-GAG__REXdb_ID757
LLGSMSKEISGSVINCKDARQMWLDLQERFSHVNIVQLFHIENEIHDCVQGNMTVSSYFT
KLKGLWDERDVLCSIPACSCDTKKEITSYVETQKTMKFLMGL
>Ty1-GAG__REXdb_ID3461
IQSAVSDQLFPRIVNEETSKGAWDILKLEFRGDKQVRNVKLQGLRREFEYARMKDSESLS
VYLVRLFNMMNQMKSYGEELSRERIVQKLLFSL
>Ty1-GAG__REXdb_ID761
LINSLEQSLIGNFIRFSTAKAVWDAIATTYYDGTDTSQVYDLKRRVSRMRQAGGSIETYY
NTLQSLWREIDFRRPNMMEYESDIKRFNDILQEDRVYIFLDGL
>Ty1-GAG__REXdb_ID2888
MRRSISEEVRGSIIETESAKLFMEAIAENFQGSKKAEIGTLMSQLTDMKYNGEGCIRTHI
LNMVEIGNKLKALKVNVDETMMVHFAINSL
>Ty1-GAG__REXdb_ID3462
IQGAVSDQIFPRIVNEETSKGAWDILKQEFRGDKQVRSVKLQGLRREFEYTRMKDSESFS
VYAAKLFDLINQMKNYGEELPRERVVQKLLISC
>Ty1-GAG__REXdb_ID3463
LFQAIDRTILETILEKDTSKKIWESMKKKYEGNARVKRSTLQALRRDFETLEMKVGETIA
DYFARVMSVANKMRVYGEAITDVTICEKILRSL
>Ty1-GAG__REXdb_ID2567
LRRHIHEALKSEYVVVDEPLVLWKAIGERYDHQKTMTLPRARYEWTHLRFQDFKSVSEYN
SAMHRITSLMRLCGENISEEDMLEKTLSTF
>Ty1-GAG__REXdb_ID3464
IQGAVSEEIFPRISHEETSKGAWSILQQEFHGDKQVRSVKLQGLRREFEYTRMKDDESLT
VYVTKLFDLINQMRSYGEELPRERIVQKLLISL
>Ty1-GAG__REXdb_ID3465
IQSAVSDQLFPRIVNEETSKGAWDILKLEFRGDKQVRNVKLQGLRREFEYTRMKDSESLS
VYLARLFEILNHCSVIEHSKDLEILEIQEVVASL
>Ty1-GAG__REXdb_ID3466
IQSAISDQLFPRIVNEETSKGAWDILKLEFRGDKQVRNVKLQGLRREFEYTRMKDSESLS
VYLVRLFDLLNQMKSYGEELSRERTVQKLLFSL
>Ty1-GAG__REXdb_ID3467
IQGAVSNDIFPRISNEETSKGAWDILHQEFHGDKQVRSIKLQGLRRDFEYTRMRDDEILS
GYITRLLELVNQMKGYGEDLTKGRIVQKLLISL
>Ty1-GAG__REXdb_ID5264
IRLTLSRNVAFNIAKEKTTAGLMATLSSMYEKPSASNKVHLMRRLFNLRMTEGASVAQHL
NELNTVTTQLSSVGIEFDEEVRALILLSSL
>Ty1-GAG__REXdb_ID3468
IQGAVSDQIFPRIVNEETSKGAWDILKQEFRGDKQVRSVKLQGLRREFEYTRMKDSESLS
GYVAKLFDLINQMKSYGEELPRERVVQKLLISL
>Ty1-GAG__REXdb_ID3469
IQGAVSEVIFPRISHEESSHGAWNILKQEFHGDKQVRSVKLQGLRREFEYTRMREDESLS
AYLTKLFDLINQMRGYGEELSRERIVQKMLISL
>Ty1-GAG__REXdb_ID767
ILGSVEPNIILNLRSSxTAAQMWTYLKKIYSQRNTARRFQLEHxLAALQQDSLSISDFYS
RLTNLWGxYTDIVYADLPSEGLSSVQSVHETTxRDQFLMKL
>Ty1-GAG__REXdb_ID768
LLGSMSKEISGSVINCKDARQMWLDLQERFSHVNIVQLFHIENEIHDCVQGNMTVSSYFT
KLKGLWDERDVLCSIPACSCDTKKEITSYVETQKTMKFLMGL
>Ty1-GAG__REXdb_ID770
LINSLEQSLIGNFIRFPTAKAVWDAIATTYYEDTNTSQVYDLKxRVSRMRQVGGSIETYY
NTLQRLWREIDFRRPNMMEYESDIKRYNDILQEDRVYIFLDGL
>Ty1-GAG__REXdb_ID3470
IQNAVSDQIFPRIANADSAKMAWNLLYSEYHGGEHVRSVKLQNLRREFEYSRMRDSETLS
EYLTRLTELINQMKTFGEVLSNERxVQKVLISL
>Ty1-GAG__REXdb_ID4779
ILNGLSDALYNVYSPIQTAKALWESLDKKYRTEDAGMKKFIVGRFLDYKMVDCKTVISQA
QELQLILHEIHAEKMESESFQVAAVIETT
>Ty1-GAG__REXdb_ID3471
LFQAIDRAILETILHKDTSKQIWDSMRKKYEGNARVKRSILQALRKEFETLEMKTGEKVC
DYFSRVMSVANKMRVHGERMVDVTIVEKILRSL
>Ty1-GAG__REXdb_ID2568
FRRHIHEALKSENVVVDEPLVLWKALSERYDHQRMVTLPRARYEWTHLRFQDFKSVSEYN
SAMHRITSLMRLCGENISEEDMLEKTLSTF
>Ty1-GAG__REXdb_ID2569
LRRHIHEALKSEYVVVDEPLVLWKALGERYDHQKTMTLPRARYEWTHLRFQDFKSVSEYN
SAMHRITSLMRLCGENISDEDMLEKTLSTF
>Ty1-GAG__REXdb_ID5265
IRSFLDKELKYPYMKETSAKKLWMKLEEKYMTKSTENRLFLKKRLFRFQYRSGISMHEHL
NDYNKILADLANLDVIIPDEDKALCLLNSL
>Ty1-GAG__REXdb_ID5266
IQQWVDQSVFHHVAQETDKYKLWTKLSSMYERKTTQNKASVIRRLVNLKYRDGRSVTEHL
SDFQGLINLLTNMKMVIDELQALMLLSYL
>Ty1-GAG__REXdb_ID3472
IQSAVSDQLFPRIVNEETSKGAWDILKLEFGGDKQVRNVKLQGLRREFEYTRMKDSESLS
VYLARLFDILNHMKSYGEELSRERVVQKLLFSL
>Ty1-GAG__REXdb_ID775
LINSLEQSLIGNFIRFSTAKAVWDAIATTYYDGTDTSQVYNLKRRVSHMRQAGGSIETYY
NTLQSLWREIDFRRPNMMEYESDIKRYNDILQEDRVYIFLDGL
>Ty1-GAG__REXdb_ID3473
IQGAVSDQIFPRIVNEETSKGAWDILKQEFRGDKQVRSVKLQGLRREFEYTRMKDSESFS
GYVAKLFDLINQMKSYGEELPRERVVQKLLISL
>Ty1-GAG__REXdb_ID3474
IQGAVSDEIFPRISHEETSKGAWNILQQEYHGDKQVRSVKLQSLRREFEYTRMRDDETLT
AYITKLFDLINQMRSYGEELPRDRVVQKVLISL
>Ty1-GAG__REXdb_ID777
IINSLEQSLIGNFIRFPTAKAVWDAIAITYYDGTDTSQVYDLKSRVSRMRQAGGSIETYY
NTLQSLWREIDFRRPNMMEYESDIKRYNDILQEDRVYIFLDGL
>Ty1-GAG__REXdb_ID778
LINSLEQSLIGNFIRFSTAKAMWDAIATTYYDGTDTSQVYDLKRRVSRMRQAGGSIETYY
NTLQSLWREIDFRRPNMMEYESDIKRYNDILQEDRVYIFLDGL
>Ty1-GAG__REXdb_ID3475
IQGAVSDQIFPRIVNEETSKGAWDILKKEFRGDKQVRSVKLQGLRREFEYTRMKDSESFS
GYVAKLFDLINQMKSYGEELPRERVVQKLLISL
>Ty1-GAG__REXdb_ID3476
IQGALTDELFPRIRNEKTAKGAWEILRSEFRGDKKVRAVKLQAIRADFEYLRMNDVESLD
GYLARFFETVNNLKSLGKDVTEKRIVQKLLMSL
>Ty1-GAG__REXdb_ID4780
ILSSLDDTLYDVYSSYKTAKELWESLEKKYRTEVAGTKKFVIGKFLNYKMIDSKSVVNQV
ExLQIIMHELHNVNMIMNENFQVGLIIEKL
>Ty1-GAG__REXdb_ID3477
LFQAIDRSILETILNKDTAKNIWDSLKxKYQGTTRVKRAQLQALRKEFEVLHIKAGESVN
EYFARTLTIANKMRLHGEKLGDVLVIQKVLRSM
>Ty1-GAG__REXdb_ID2570
LRRHIHEALKSEYVVVDEPLVLWKALGERYDHQKTMTLPRARYEWTHLRFQDFKSVSEYN
SAMHRITSLMRLCGENLSDEDMLEKTLSTF
>Ty1-GAG__REXdb_ID2571
LRHHIHEALKSEYVVVDEPLVLWKALGERYDHQRMVTLPRARYEWTHLRFQDFKSVSEYN
SAMHRITSLMRLCGEDISEEDMLEKTLSTF
>Ty1-GAG__REXdb_ID780
LIATLSDEALEYVIGSKTAHEAWLQLSDRYATVSRARINHLKTELQTAQKGADSIxRFLL
RLKHIRDKLSSAGVPISDDDFMITVLNGL
>Ty1-GAG__REXdb_ID3478
IQGAVSKDIFPRISNEETSKGAWDILHQEFHGDKQVRSIKLQGLRCDFEYTRMRDDETLS
GYLTRLLELVNQMKGYGEDLSKGWLVQKLLISL
>Ty1-GAG__REXdb_ID2572
LRCHIHEALKSEYVVVDEPLVLWKALGERYDHQMMVTLPRARYKWTHLRFQDFKTVSEYN
SAMHIITFLMRLCGESISKKDMLEKKLxVL
>Ty1-GAG__REXdb_ID781
ILGSVEPNIILNLRSSQTAAQMWTYLKKIYSQRNTARQFQLEHELAALQQDSLSISDFYS
RFTNLWGEYTDIVYADLPSEGLSSVQSVHETTQRDQFLMKL
>Ty1-GAG__REXdb_ID3480
IQSAVSDQLFPRIVNEETSKGAWDILKLEFRGDKQVRNVKLQGLRREFEYARMKDSESLS
VYLVRLFNMMNQMKSYGEELSRERIVQKLLFSL
>Ty1-GAG__REXdb_ID3481
LFQAIDRTILETILEKDTSKKIWESMKKKYEGNARVKRSTLQALRRDFETLEMKVGETIA
DYFARVMSVANKMRVYGEAITDVTICEKILRSL
>Ty1-GAG__REXdb_ID3482
IQNAVSDQIFPLIANADSAKAAWELLHGEFHGGDHVRSVKLQNLRREFEYTRMHDSESLS
TYLTRLNDLINQMKTYGEVLSNERLVQKVLISL
>Ty1-GAG__REXdb_ID3483
IQGAVLDQIFPRIVNEETSKGAWDILKQEFRGDKQVRSVKLQGLRREFEYTRMKDGESFS
GYVAKLFDLINQMKSYGEKLPRERVVQKLLISL
>Ty1-GAG__REXdb_ID3484
IQGAVSDQIFPRIATQESAKAAWDILKQEFVGDKQVRSVKLQGLRRDFEYTRMSDNESLS
GYIAKLFDLINQMRSYGEDLSNQRIVQKLLISL
>Ty1-GAG__REXdb_ID3486
IQGAVSDDIFPRISNEETSKGAWDILHQEFHGDKQVRSIMLQGLRRDFEYTRMRDDEILS
GYITRLLELVNQMKGYGEDLTKGRIVQKLLISL
>Ty1-GAG__REXdb_ID3487
IQGAVSDDIFPRISNEETSKGAWDILHQEFHGDKQVRSIMLQGLRRDFKYTRMRDDEILS
GYITRLLELVNQMKGYGEDLTKGRIVQKLLISL
>Ty1-GAG__REXdb_ID3485
IQSAVSDHLFPRIVNEDTSKGAWDILKLEFRGDKQVxNVKLQGLRREFEYTRMKDSESLF
VYLARLFDILNHMKSYGEELSRERVVQKLLFNL
>Ty1-GAG__REXdb_ID2889
MQRAMSSSVKGSIPKSKNAQQYYEAIAQRFKEFEKAVKSTLLNQLIDMKYDGQGCVRAHI
MNLIDLGTKLQELDMTVDEDMMVHFALNSL
>Ty1-GAG__REXdb_ID2573
LRRHIHEALKSEYVVVDEPLVLWKALGERYDHQKTMTLPRARYEWTHLRFQDYKSVSEYN
SAMHRITSLMRLCGENISEEDMLEKTLSTF
>Ty1-GAG__REXdb_ID2574
LRRHIHEALKSEYVVVDEPLVLWKAIGERYDHQKTMTLPRARYEWTHLRFQDFKSVSEYN
SAMHRITSLMRLCGENISEEDMLEKTLSTF
>Ty1-GAG__REXdb_ID5267
IRSFLDKELKYPYMKETSTKKLWMKLEEKYMTKSAENRLFLKKRLFRFQYRSGISMHEHL
NDYNKILADLANLDVIIPDEDKALCLLNSL
>Ty1-GAG__REXdb_ID788
ILNSLDQDIADSVIYSDTAHDIWEDLKERFSQSNVPRIFQIQRDIASLTQDQMSVAAYYT
RLKGLWDELASYSDVPTCTCGAMKDHAERDERNRVMQFLMGL
>Ty1-GAG__REXdb_ID2575
LRRHIHEALKSEYVVVDEPLVLWKALGERYDHQKTMTLPRARYEWTHLRFQDYKSVSEYN
SAMHRITSLMRLCGENISEEDMLEKTLSTF
>Ty1-GAG__REXdb_ID3488
IQSAVSDQLFPRIVNEETSKGAWDVLKLEFRGDKQVRNVKLQGLRREFEYTRMKDSESLS
VYLVRLLDMLNQMKSYGEELSRERIVQKLLFSL
>Ty1-GAG__REXdb_ID3479
IQGAVSDDIFPRISNEETSKGAWDILHQEFHGDKQVRSIMLQGLRRDFEYTRMRDDEILS
GYITRLLELVNQMKGYGEDLTKGRIVQKLLISL
>Ty1-GAG__REXdb_ID2576
LRRHIHEALKSEYVVVDEPLVLWQALGERYDHQRMVTLPRARYEWTHLRFQDFKSVSEYN
SAMHRITSLMRLCGENISEEDMLEKTLSTF
>Ty1-GAG__REXdb_ID3489
IQGALTDELFPRIRNEKTAKGAWEILRKEFRGDKKIRVVKLQAIRADFEYLRMNDVESLD
DYLARFFETVNNLKSLGEDVTEKRIVQKLLMSL
>Ty1-GAG__REXdb_ID3490
IQSAVSDQLFPRIVNEETSKGAWDLLKLEFRGDKQVRNVKLQGLRREFEYARMKDSESLS
IYLVRLFNMMNQMKSYGEELSRERIVQKLLFSL
>Ty1-GAG__REXdb_ID3491
IQGALTDELFPCIKNEKTAKGAWEILRKDFRGDKKIRVVKLQAIRADFEYLRMNDVESLD
DYLAQFFETVNNLKSLGEDVTEKRIVQKLLMSL
>Ty1-GAG__REXdb_ID3492
IQGAVSDQIFSRIVNEETSKGAWDILKQEFRGDKQVRSVKLQGLRREFEYTRMKDSESFS
GYVAKPFDLINQMKSYGEELPRERVVQKLLISL
>Ty1-GAG__REXdb_ID2577
LRRHIHEALKSEYVVVDEPLVLWKALGERYDHQKTVTLPRARYEWTHLRFQDFESVSEYN
SAMHRITSLMRLCGENISEEDMLEKTLSTF
>Ty1-GAG__REXdb_ID4781
ILNGLSDALYNVYSPIQTAKALWESLDKKYRTEDAGMKKFIVGRFLDYKMVDSKTVISQV
QELQLILHEIHAEKMELSESFQVAAVIEKL
>Ty1-GAG__REXdb_ID3493
IQRAVSEEIFPRISHEETSKGAWSILQQEFHGDKQVRSVKLQGLRREFECTRMKDDESLT
VYVTKLFDLINQMRSYGEELPRERIVQKLLISL
>Ty1-GAG__REXdb_ID3494
IQSAVSDQLFPRIVNEETSKGAWDILKLEFRGDKQVRNVKLQGLRREFEYARMKDSESLS
VYLVRLFNMMNQMKSYGEELSRERIVQKLLFSL
>Ty1-GAG__REXdb_ID799
LINSLEQSLIGNFIRFSTAKAVWDAIATTYYDGTDTSQVYDLKRRVSRIRQAGGSIETYY
NTLQSLWREIDFRRPNMMEYESDIKRYNDILQEDRVYIFLDGL
>Ty1-GAG__REXdb_ID3495
IQGAVSDQIFPRIVNEETSKGAWDILKQEFRGDKQVRSVKLQGLRREFEYTRMKDSESFS
VYAAKLFDLINQMKNYGEELPRERVVQKLLISL
>Ty1-GAG__REXdb_ID4782
ILNGLSDALYNVYSPIQTAKALWESLDKKYRTEDAGMKKFIVGRFLDYKMVDSKTVISQV
QELQLILHEIHAEKMELSESFQVAAVIEKL
>Ty1-GAG__REXdb_ID3496
IQGAVSEEIFPRISHEETSKGAWSILQQEFHGDKQVRSVKLQGLRREFEYTRMKDDESLT
VYVTKLFDLINQMRSYGEELPRERIVQKLLISL
>Ty1-GAG__REXdb_ID3497
IQNAVSDQIFPRIANDDSAKMAWNLLYSxYHGGEHVRSVKLQNLRREFEYTRMRDSETLS
EYLTRLTELINQMKTFGEVLSNERQVQKVLISL
>Ty1-GAG__REXdb_ID3498
IQTVVSDQIFPRIANAGTAKMAWDLLYGEYHGGDQVRSVKLQNLRREFEYARMRDDETLS
GYLTRLNDLINQMKIFGEILTNERLVQKVLISL
>Ty1-GAG__REXdb_ID2578
LRRHIHEALKSEYSVVDKPLVLWKALSERYDHQRMVTLPRARYEWTHLRFQDFKSVSEYN
SAMHRITSLMRLCGENISEEDMLEKTLSTF
>Ty1-GAG__REXdb_ID801
IVNTLDPEISDSVIYCTTAREIWEDLRERFSQSNAPRIFQLQRETSYLTQDQLSVAAYYT
KLKGLWDELASYTDSSTCTCATHGDRNKLMQFLMGL
>Ty1-GAG__REXdb_ID3499
IQGAVSDDIFPKISNEETSKGAWDILHQEFHGDKQVRSIKLQGLRRDFEYTRMRDNEILS
GYITRLLELVNQMKGYGEDLTKGRIVQKLLISL
>Ty1-GAG__REXdb_ID2890
MQRAMSSSVKGSIPKSKNAQQYYEAIAQRFKESEKAVKSTLLNQLIDMKYDGQGCVRAHI
MNLIDLGTKLQELDMTVDEDMMVHFALNSL
>Ty1-GAG__REXdb_ID803
ILGSVEPNIILNLRSSQIAAQMWTYLKKIYSQRNTARLFQLEHELAALQQDSLSISDFYS
RFTNLWGEYTDIVYADLPSEGLSSVQSVHETTQRDQFLMKL
>Ty1-GAG__REXdb_ID3500
IQNSVSDQIFPRIANADSAKMAWNLLYEEYHGGDHVRSVKLQNLRREFEYTRMHENESLS
TYLTRLNELINQMKTYGESLSNERLVQKVLISL
>Ty1-GAG__REXdb_ID804
ILNSLEQDIADSVIYSDTAHDIWQNLEERFSQSNAPRIFQIQRDIASLTQDQMTVAAYYT
KLKGLWDELASYNNVSPCSCGAMKTLAEQEERNKIMQFLMGL
>Ty1-GAG__REXdb_ID3501
IQGAVSDQIFPRIATQESAKAAWDILKQEFVGDKQVRSVKLQGLRRDFEYTRMSDNESLS
GYIAKLFDLINQMRSYGEDLSNQRIVQKLLISL
>Ty1-GAG__REXdb_ID2579
LRRHIHEALKSEYVVVDEPLVLWKALGERYDHQRMVTLPRARYEWTHLRFQDFKSVSEYN
SAMHRITSLMRLCGEDISEEDMLEKTLSTF
>Ty1-GAG__REXdb_ID3502
IQGALTDELFPRIRNEKIAKGAWEILRREFRGDKKVRAVKLQAIRADFEYLRMNDVESLD
DYLARFFEIVNNLKSLGEDVTEKRIVQKLLMSL
>Ty1-GAG__REXdb_ID805
LTLSLSNYLIPTILYGKARSNLSYLARIFGALLMALILAPPLRXLLLISLNPLLRRWPIL
TMSLGFKLTIQEPVSNSDLVTYVLRGL
>Ty1-GAG__REXdb_ID3503
LFQAIDRAILETILHKDTSKQIWDSMRKKYEGNARVKRSILQALRKEFETLEMKTGEKVC
DYFSRVMSVANKMRVHGERMVDVTIVEKILRSL
>Ty1-GAG__REXdb_ID2891
MRRSISPSVRGSITPSDNAKKFIDSIAEKFQESKKAEIGTLMAQLTDAKYNGEKCVRTHI
LNMLEIGNKLQALKVNVDENMMVHFAINSL
>Ty1-GAG__REXdb_ID3504
IQGAVSEEIFPRISHEETSKGAWSILQQEFHGDKQVRSVKLQGLRREFEYTRMKDDESLT
VYVTKLFDLINQMRSYGEELPRERIVQKLLISL
>Ty1-GAG__REXdb_ID2892
MRRSISPSVRGSITPSDNAKKFIDSIAEKFQESKKAEIGTLMAQLTDAKYNGEKCVRTHI
LNMLEIGNKLQALKVNVDENMMVHFAINSL
>Ty1-GAG__REXdb_ID3505
IQGAVSEVIFPRISHEESSHGAWNILKQEFHGDKQVRSVKLQGLRREFEYTRMREDESLS
AYLTKLFDLINQMRGYGEELSRERIVQKMLISL
>Ty1-GAG__REXdb_ID2580
LRRHIHEALKSEYMVVDEPLVLWKALGERYDHQRMVTLPRARYEWTHLRFQDFKSVSEYN
SVMHRITSLMRLCGENISEEDMLEKTLSTF
>Ty1-GAG__REXdb_ID3506
IQGAVSEEIFPRISHEETSKGAWSILQQEFHGDKQVRSVKLQGLRREFEYTRMKDDESLT
VYVTKLFDLINQMRSYGEELPRERIVQKLLISL
>Ty1-GAG__REXdb_ID4783
ILNGLSDALYNVYSPIQTAKALWESLDKKYRTEDAGMKKFIVGRFLDYKMVDSKTVISQV
QELQLILHEIHAEKMELSESFQVAAVIEKL
>Ty1-GAG__REXdb_ID3507
LFQALDRSILETILEKETSKQIWDSLKKKYAGSERVKRAVLQTLTRDFETLQMKSGESIT
DFFARTLGIASKMRSNGGTMEEVKVVEKIMRSL
>Ty1-GAG__REXdb_ID811
LLNSIEPDIAESVLYSSTAQEIWEDLKERFSQLNAPRIFEIQRTIASLSQEQMSVAVYYT
KMKSLWDELSSYSDVPACSCGAMKKHVEQEERNSLMQFLMGL
>Ty1-GAG__REXdb_ID3508
LFQAIDRTILETILEKDTSKKIWESMKKKYEGNARVKHSTLQALRRDFETLEMKVGETIA
DYFARVMSVANKMRVYGEAITDVTICEKILRSL
>Ty1-GAG__REXdb_ID812
LLGSMSKEISGSVINCKDARQMWLDLQERFSHVNIVQLFHIENEIHDCVQGNMTVSSYFT
KLKGLWDERDVLCSIPACSCDTKKEITSYVETQKTMKFLMGL
>Ty1-GAG__REXdb_ID3509
IQSAVSDQLFPRIVNEETSKGAWDILKLEFRGDKQVRNVKLQGLRREFEYARMKDSESLS
VYLVRLFNMMNQMKSYGEELSRERIVQKLLFSL
>Ty1-GAG__REXdb_ID4784
ILNGLSDALYNVYSPIQTAKALWESLDKKYRTEDAGMKKFIVGRFLDYKMVDSKTVISQV
QELQLILHEIHAEKMELSESFQVAAVIEKL
>Ty1-GAG__REXdb_ID3510
IQNAVSDQIFPRIANADSAKMAWTLLYSEYHGGDQVRSVKLQNLRREFEYLRMREGEQLT
AYLTRLNELINQMKTFGEVLSNERLVQKVLISL
>Ty1-GAG__REXdb_ID5268
IRQWVDQSVFHHVAQETDAYKLWTKLSSMYERKTAQNKASVIRRLVNLKYRDGRSVTEHL
SDFQGLINLLTNMKMVIDDELQALMLLSSL
>Ty1-GAG__REXdb_ID5269
IRSFLDKELKYPYMKETSAKKLWMKLEEKYMTKSAENRLFLKKRLFRFQYRSGISMHEHL
NDYNKILADLANLDVIIPDEDKALCLLNSL
>Ty1-GAG__REXdb_ID3512
IQGAVSDDIFPRISNEETSKGAWDILHQEFHGDKQVRSIMLQGLRRDFKYTRMRDDEILS
GYITRLLELVNQMKGYGEDLTKGRIVQKLLISL
>Ty1-GAG__REXdb_ID3513
LFQALDRSILETILEKETSKQIWDSLKKKYAGSERVKRAVLQTLTRDFETLQMKSGESIT
NFFARTLGIASKMRSNGGTMEEVKVVEKIMRSL
>Ty1-GAG__REXdb_ID3511
IQGAVSDQIFPRIATQESAKAAxDILKQEFVGDKQVRSVKLQGLRRDFEYTRMSDNESLS
GYIAKLFDLINQMRSYGEDLSNQRIVQKLLISL
>Ty1-GAG__REXdb_ID3514
IQSAVSDQLFPRIVNEETSKGAWDILKLEFRGDKQVRNVKLQGLRREFEYTRMKDSESLS
VYLARLFEILNHCSVIEHSKDLEILEIQEVVASL
>Ty1-GAG__REXdb_ID2893
MQRAMVSSVKGSIPKSETAKKYYEAIAQRFKESEKAVKSTLLNRLIDMKYDGQGCVRAHI
LNMIDIGTKLQELEMTVDEDMMVHFALNSL
>Ty1-GAG__REXdb_ID4785
ILSSLDDTLYDVYSSYKTAKELWESLEKKYRTEVAGTKKFVIGKFLNYKMIDSKSVVNQV
EELQIIMHKLHNENMIMNENFQVGSIIEKL
>Ty1-GAG__REXdb_ID818
LITTLSDEALEYVIGSKTAREAWLQLSDRYATVSRARINHLKTELQTAQKGADSIERFLL
RIKHIRDKLASAGVPISDDDFMITVLNGL
>Ty1-GAG__REXdb_ID3515
IQNAVSDQIFPQIANADAAKMAWLLLYSEYHGGDQVRSVKLQNLRREFEYMRMRENEPLS
AYLTRLNDLINQMKTFGEVLSNERLVQKVLISL
>Ty1-GAG__REXdb_ID3516
IQNAVSAQIFPRIANADSAKMAWNLLYSEYHGGEHVRSVKLQNLRREFEYTRMRDSETLS
EYLTRLTELINQMKTFGEVLSNERQVQKVLISL
>Ty1-GAG__REXdb_ID819
LLNSIEPDIAESVLYSSTAQEIWEDLKERFSQLNAPRIFEIQRTIASLSQEQMSVAVYYT
KMKSLWDELSSYSDVPACSCGAMKKHVEQEERNSLMQFLMGL
>Ty1-GAG__REXdb_ID820
LTVTLSPVAMSCAIGSTSSRDLWIRLKEHFSTVSRTSIFQMKSNLHNIRKGSDAISQYLL
KIKEARDYLAAAGVYFADEDIVILALNGL
>Ty1-GAG__REXdb_ID2581
LRRHIHQALKSEYVVVDEPLVLWKAIGERYDHQKTMTLPRARYEWTHLRFQDFKSVSEYN
SAMHRITSLMRLCGENISEEDMLEKTLSTF
>Ty1-GAG__REXdb_ID2582
LRRHIHEALKSEYVVVDEPLVLWKALGERYDHQRMVTLPRARYEWTHLRFQDFKSVSEYN
SAMHRITSLMRLCGEDISEEDMLKKTLSTF
>Ty1-GAG__REXdb_ID3517
IQSAVSDHLFPRIVNEDTSKGAWDILKLEFRGDKQVxNVKLQGLRREFEYTRMKDSESLF
VYLARLFDILNHMKSYGEELSRERVVQKLLFNL
>Ty1-GAG__REXdb_ID2894
MQRAMSSSVKGSIPKSKNAQQYYEAIAQRFKEFEKAVKSTLLNQLIDMKYDGQGCVRAHI
MNLIDLGTKLQELDMTVDEDMMVHFALNSL
>Ty1-GAG__REXdb_ID5270
IRSFLDKELKYPYMKETYAKKLWMKLEEKYMTKSAENRLFLKKRLFRFQYRSGISMHEHL
NDYNKILADLANLDVIIPDEDKALCLLNSL
>Ty1-GAG__REXdb_ID3518
IQGAVSEDIFPRISNEETSKGAWDILHQEFHGDKQVRSIKLQGLRRDFEYTRMRDDETLS
GYLTRLLELVNQMKGYGEDLSKGRLVQKLLISL
>Ty1-GAG__REXdb_ID3519
IQGALTDELFPRIRNEKTAKGAWEILRREFRGDKKVRAVKLQAIRADFEYLRMNDVESLD
DYLARFFEIVNNLKSLGEDVTEKRIVQKLLMSL
>Ty1-GAG__REXdb_ID821
ILNSVHPDIAGSVIYAETAAEVWNYLKERFSQGNDSRIYQIQQEIVEYRQGQQSVSAYYT
KMKALWDELSSYHDTLSCTCGGLKEVAARQEKERVMQFLMGL
>Ty1-GAG__REXdb_ID3520
IQGAVSEVIFPRISHEESSHGAWNILKQEFHGDKQVRSVKLQGLRREFEYTRMREDESLS
AYLTKLFDLINQMRGYGEELSRERIVQKMLISL
>Ty1-GAG__REXdb_ID822
LLGSMSKEISGSVINCKDAQQMWLDLQERFSHVNIVQLFHIENEIHDCVQGNMTVSSYFT
KLKGLWDERDVLCSIPACSCDTKKEITSYVETQKTMKFLMGL
>Ty1-GAG__REXdb_ID2583
LRRHIHEALKSEYVVVDEPLVLWKALGERYDHQKTMTLPRARYEWTHLRFQDYKSVSEYN
SAMHRITSLMRLCGENISEEDMLEKTLSTF
>Ty1-GAG__REXdb_ID3521
IQGAVSDQIFPRIVNEETSKGACDILKQEFRGDKQVRSVKLQGLRREFEYTRMKDSESFS
VYVAKLFDLINQMKSYGEELPRERVVQKLLISL
>Ty1-GAG__REXdb_ID3522
IQGAVSDEIFPRISHEETSKGAWNILQQEYHGDKQVRSVKLQSLRREFEYTRMRDDETLT
AYITKLFDLINQMRSYGEELPRDRVVQKLLISL
>Ty1-GAG__REXdb_ID2895
MQRAMSSSVKGSIPKTKNAQQYYEAIAHRFKESEKAIKSTLLNQLIDMKYDGQGCVRAHI
MNLIDLGTKLQELDMTVDEDMMVHFALNSL
>Ty1-GAG__REXdb_ID823
LLHSIHPDVASSVLYSDTAAAVWNDLKDRFSQSNDSRIYQIRQEIVECRQGQQSVSIYYT
KLKALWDELSTYHEPLICDCEGLKKLADREEKEKVMQFLMGL
>Ty1-GAG__REXdb_ID3523
IQGAVSEEIFPRISHEETSKGAWSILQQEFHGDKQVRSVKLQGLRREFEYTRMKDDESLT
VYVTKLFDLINQMRSYGEELPRERIVQKLLISL
>Ty1-GAG__REXdb_ID5271
IRLCLADDVLFNIVLEKTAVCLWTKLEKLYMTKSLTNRILLKRQLYSLxMKEGTSITDQL
NTFNTLLVKLESIEVKFESEDKAITLLFSL
>Ty1-GAG__REXdb_ID2642
IATSVNxEVSCHISSYSTAFEALQKLKELYDSHSTLEVVQLMIKLFTLELQNNDPLALAS
EVKSIMHDIKSTKVELDIPLIAFLKAL
>Ty1-GAG__REXdb_ID2643
IAAPVNKEVSRHLTTCSTAFEALQKLKELYDSHSALEVVQLMIKLFTLELQNNDPLALAS
EIKSIVHDIKSTKVELDISLIAFLKAR
>Ty1-GAG__REXdb_ID825
LRSSLTEESMAEIVGLTTAxEVWLTLQNTFNHRSKAREIHLKDELQLMNRSTRPVAEYAR
SFKALCDQLHAIGRPVDDTDKIHWFLRGL
>Ty1-GAG__REXdb_ID5272
IRLCLADDVLFNIVxETTAAGLWTKLDKLYMTKSLINRILPKRQLYSLRMKEGTSIADHL
NVLNTLLVxLQSIEVKIQSEDKAITLLCSL
>Ty1-GAG__REXdb_ID2644
IATSVNEEVSRHILSYSTAFEALQKLKELYDSHFALEVVQLMIKLFTLELQNNDPLVVAS
EVKSIMHDIISTKVELDIPLIAFLKAL
>Ty1-GAG__REXdb_ID2645
ITASVNEEVSHHISSYSTTFEALQKLKELYDSHSALEVVQLMIKLFTLELQNNDPLALAS
EVKSIMHDIKSTKVELDIPLIAFLKAL
>Ty1-GAG__REXdb_ID2646
IAASVNEEVSRHISSYSTAFEALQKIKELYDSHSALEVVQLMIKLFTLELQNNDPLALAS
EVKSIMHDIKSTKVELDIPLIVFLKVL
>Ty1-GAG__REXdb_ID2647
ITASVNKEVSRRISSFSTAFETLQKLKELYDSHSALEFVQLMIRLFTLELQNNDPLSLAS
EVKSIMHDIKSTKVELDIPLIAFLKAI
>Ty1-GAG__REXdb_ID5273
IxLFLADEVLFNIVEETTPSGLLEKLEKLYMKKSLTNKIYLKRQLYSLKMKEGSNVAEHL
NVFNTLICQLTDMEVKIQEEDKAITLLCSL
>Ty1-GAG__REXdb_ID2648
LKMSVKDYIIPHIREGKSANEIWGILKELHEIRNSNRLLFLKSKILSLKMEENETIALFV
ARIKDLKNKLADIGHTVDDTNLVTITMNGV
>Ty1-GAG__REXdb_ID5274
IRLRLADEVLFNIVEESTASGLWEKLGKLYMTKSFTNRIYLKRQLYSLRMKESSKVAEHL
NVFNTLICQLLDMEVKIQEEDKAITLCSM
>Ty1-GAG__REXdb_ID5275
IRLCLADDVLFNIVSEKTAAGLWTKLEKLXMTKSLTNRILLKRQLYNLRMKEGTSITDHL
NTFNTLLVXLXSIEVKFESEDKAITLLCLL
>Ty1-GAG__REXdb_ID5276
IRLCLANDVLFNIMSETTTAGLWMKLEKLYMTKSLTNRILLKRQLYSLQMKEGTSIADHL
NAFNALLVQLQYIEVKIQSEDKAITLLCSL
>Ty1-GAG__REXdb_ID2649
LKMSVKDYIILHIREGKSTNNIWGTLKELYEIRNxNHLLFLKSKIISMKMEENEMIASFI
ARIKDLKTKLLDIGHKMDDTDLVTVRMNGV
>Ty1-GAG__REXdb_ID2650
IAASVSEEVSHHITPFSTAFEALQKLKELYDSHSALEVVQLMTKLFTLELQNNDPLAFAS
EVKSIMHDIQDTKIDLDTPLIAFLTAL
>Ty1-GAG__REXdb_ID3524
LFQALDRSILETILNKDTTKNIWDSMKQKFQGTTRVKRAWLQALQKDFEILHMKAGESMN
EYFARTLTIANKMKANGENKGDTAVVEKILRSL
>Ty1-GAG__REXdb_ID826
ILNSITPELADSVIYSTTAQEVWEDLRDRFSQSNAPRIFQIERDIACVSQAQMTVAAYYT
KLKGLWDELGSYNGTVCSCGADHKRRQLMQFLMGL
>Ty1-GAG__REXdb_ID827
LLASISEKLVSTVFNLKISKQVWDSLQARFSSTSRSRIALLKRQLQTLVQGNRPCSAFLE
DAKQLADQLAAAGKPVDDQDFITFLIGGL
>Ty1-GAG__REXdb_ID828
INNSVEHSIGTQLAKYETAKEVWDHLQRLFTQSNFAKQYQLENDIRALHQKNMSIQEFYS
AMTDLWDQLALTESAELKACGAYIERREQQRLVQFLTAL
>Ty1-GAG__REXdb_ID829
IVNTLNPEISDSVIYYSTAHEVWEDLRERFSQSNAPRIFEIQRDIACLRQEQLSVSAYYT
KLKGLWDELASYNDTTHGQQQDQQKLMQFLMGL
>Ty1-GAG__REXdb_ID830
IVNTLNPEILDSVIYYSTAHEVWEDLRERFSQSNAPRIFEIQRDIACLRQEQLSVSAYYT
KLKGLWDELASYNDTTHGQQQDQQKLMQFLMGL
>Ty1-GAG__REXdb_ID3525
LFQAIDRTVMETILNRDTAKHIWDSMKQKYQGSTRVKQAxLQALRKEFEILQMKEGESVD
AYFARTLIIANKMKIHGENIQQVVIIEKILRSM
>Ty1-GAG__REXdb_ID3526
LHSGLADHIFTKIMNLETPKQVWDKLQIEFEWSNRVKAVKLLAFKREFELMKMKDNESVN
DYSGRLMDVVNQMRLLGNTFEDHKVVEKLMMSV
>Ty1-GAG__REXdb_ID831
ILGSVEPHMINNLRSFGTGKEIWDYFRRIYSQNNSAQKFQIEMGIANYKQGNLSIEQFYA
GFLNLWSEYTGIIYSKIPMESLEALYLVYAESQRDQFLMKL
>Ty1-GAG__REXdb_ID3527
ISQAVPDDVMMAIAEKQTAKEAWDALREMRIGEDRVKKARVQVLKRQLYKVHMQDSETVN
EYSMKLTALVGEIRSLGAKLEESEVVEKLFSSV
>Ty1-GAG__REXdb_ID832
INNSVEHSIGTQLAKYETAKEVWDHLQRLFTQSNFAKQYQLENDIRALHQKNMSIQEFYS
AMTDLWDQLALTESVELKACGAYIERREQQRLVQFLTAL
>Ty1-GAG__REXdb_ID5277
VRLSLSRRVAHNVTKERSTTRLMEALSGMYEKPSANNKVHMMKKLFNLKMVENTSVTQHL
NNFNTITNQLSSVEIEFDDEIRALILLASL
>Ty1-GAG__REXdb_ID833
LINSMEPSLIGNFIRFSTAKQVWDSIATTYFDGSDTSQVYDLKRRVTRMKQSGESIETYY
NCLQGLWREIDFRRPNPMECAVDIQKYNALLQEDRVYTFLDGL
>Ty1-GAG__REXdb_ID3528
LHNAVSEDIFTRIMACKSAKETWDKLKAEFHGDEKSRRMQILNLRRQFEGLKMKENESIK
DFSSQILKLVNQVRLLGEDFPDSRIVEKVLVSL
>Ty1-GAG__REXdb_ID834
ILNSISPELADSVIYSTTAQEVWEDLRDRFSQSNAPRIFQIERDIACTSQGQMTVATYYT
KLKGLWDELGSYSSTVCSCGADHKRRQLMQFLMGL
>Ty1-GAG__REXdb_ID835
INNSVEHSIGTQLAKYETAKEVWDHLQRLFTQSNFAKQYQLENDIRALHQKNMSIQEFYS
AMTDLWDQLALTESAELKACGAYIERRKQQRLVQFLTAL
>Ty1-GAG__REXdb_ID5278
VRLSLSRRVAHNVTKERSTARLMEALSGMYEKPSANNKVHLMKKLFNLKMVENTSVTQHL
NNFNTITNQLSFVEIEFDDEIRALILLASL
>Ty1-GAG__REXdb_ID3530
LFQALDRTVLDTILKKDTAKDIWDAMKKRFEGNARVKKSHLQGLRREFETLDMKFNEGVT
EYFSRVMTVANKMRVYGEEMGDVKIVEKILRTL
>Ty1-GAG__REXdb_ID3531
LFQSIDRTIMETILNRDSAKGIWDSMRQKYQGSTKVKQAQLQALRREFELLGMKDGENID
DYFGRTLTIANKMKSHGERMEQIVIIEKILRSM
>Ty1-GAG__REXdb_ID5279
IRLSLSRRVAHNVTKEKSTAKLMEALSGMYEKASANNKVHLMKKLFNLKMTKNTSVTQHL
NNFNTIINQLSSVEIEFDDEIRALILLASL
>Ty1-GAG__REXdb_ID3529
LFEAIDRTILETILVKDTSKQIWESMKKKYEGNARVKRSHLQALRREFETLEMKAGEGVS
EYFSRVLTVANKMRTYRERMTDVTVVEKILRSL
>Ty1-GAG__REXdb_ID3533
LYSAVSEAIFPRIIALDTAKQVWNYLQEEFHGNERIIQMQVLNLRREFEMQKMKETETIR
DFSDRLLSIVNKVRLLGEDLPDKRVVEKILVTL
>Ty1-GAG__REXdb_ID836
INNSVEHSIGTQLAKYETAKEVWDHLQRLFTQSNFAKQYQLENDIRALHQEEYEKEVWDH
LQRLFTQSNFAKQYQLENDIRALHQKNMSIQEFYSAMTDLWDQLALTESAELKACGAYIE
RREQQRLVQFLTAL
>Ty1-GAG__REXdb_ID3532
LHSAVSEDIFTRIMACKSAKETWDKLKAEFHGDEKSRRMQILNLRRQFEGLKMKENESIK
DFSSQISKLVNQVRLLGEDFPDSRIVEKVLVSL
>Ty1-GAG__REXdb_ID5280
IHLALADEVLSSVAEKKTAKEIWETLTKLYESKSLHNKIFLKRRLYTLRMAETTAVTDHI
NTIRTLFSQLTTLGQQIEESERAELLLQSL
>Ty1-GAG__REXdb_ID837
ILGSMEHSMLLNLKPYKSSREMWDYLKKVYNQSNTARRFQLELELGQLSQGSMSIQEFYS
SFVNLWAEYTDIVYASVPPEGLIVIQSVHETSKRDQFLMKL
>Ty1-GAG__REXdb_ID1810
LKTTIDDDMLEHIRDVKTPKEAWDTFAKLFSKKNDTRLQLLESELLSITQRNMTVAQYFH
KVKSLCHEISELDPQAPIQETRMKRIVIHGL
>Ty1-GAG__REXdb_ID3534
LYQAIDRVTFEQILDRRTSKIVWDSLKSKFGGNAKVKQSLLNTLRRDFEILQMKHSETIA
EYFVRVTSVANQMRSNGETMPDTKVVEKVLRTL
>Ty1-GAG__REXdb_ID3535
IQGALTDELFPRIRNEKTAKGAWDILSREFRGDKKVRAVKLQAIRADFEYMRMSEGESLD
GYLAKFFATVNNLKSLGENVSETRIVQKLLMSL
>Ty1-GAG__REXdb_ID3536
IQGALTDDLFPRIRNEKTAKGAWDILSREFRGDKKVRAVKLQGVRADFEYLRMTESESLD
GYLAKFFATINNLKSLGEDVSENRIVQKLLMSL
>Ty1-GAG__REXdb_ID5281
IRLCLVKDQKYAFSEQNSAKELWQALEDKFMKKSIENRLYLKKRIFRFQHKKGTSMNEHL
NDFNKMIADLKNLDVEIDDEDKALLLLNSL
>Ty1-GAG__REXdb_ID3537
LFAAVASTIFTRIMSLKTAKEIWEFIKTEYEGDERIQGMQVLNLMRDFELQKMKKTESIK
EYSDRLLNIASRISLLGSSLPESRIVQKILVTI
>Ty1-GAG__REXdb_ID3538
LFQSIDKSILKIITQKETAKQLWDSMKVKYQGNARVQRAQLQILRRNFEVLEMKLGESVT
DYFGKVMLVANDMRNLGENMSDVKIVEMILCTL
>Ty1-GAG__REXdb_ID838
INNSVEHSIGTQLAKYETAKEVWDHLQRLFTQSNFAKQYLLENDIRALHQKNMSIQEFYS
AMTNNWDQLALTESTELKACGAYIEHRKQQRLVQFLTAL
>Ty1-GAG__REXdb_ID3539
LYQAIERDVLETILDRSSSKTIWDSMKQKFQGSTRVKRAQLQSLRCDFEVLRMKEGESVN
TYFARVLSIANKMKAHGENMSETIITEKILRSM
>Ty1-GAG__REXdb_ID5282
IRLCLVKDQKYAFSEQNSAKELWQALEDKFMKKSIENRLYLKKRIFRFQHKKGTSMNEHL
NDFNKMIADLKNLDVEIDDEDKALLLLNSL
>Ty1-GAG__REXdb_ID3540
LFQIIDRTVLDTILKKDTAKNIWDAMKKKFEGNARVKRSHLQALRREFETLEMRSGEGVT
EYFSRVMTVANKMRIYGEDMQDVKVVEKILRSL
>Ty1-GAG__REXdb_ID839
INNSVEHSIGTQLAKYETAKEVWDHLQRLFTQSNFAKQYQLENDIRALHQKNMSIQEFYS
AMTDLWDQLALTESAELKACGAYIERKEQQxLVQFLTAL
>Ty1-GAG__REXdb_ID840
ILSSIEPHLVLNLRPYKTAAAMWNYLNKVYNQDNTARHFQLEYEMANFTQGSLSIEEYFS
GFQNLWANYSDIVYANVPTAALSAVQAVHDTSKRDQFLMKL
>Ty1-GAG__REXdb_ID3541
IYQGLDEDTFEIIASAETSHDIWEALQQKYKGADRIKKIRLQSLRGEFELLQMKSSESIS
DYHTRIMVIVNQMRRNGEAIVDSRITEKILRSL
>Ty1-GAG__REXdb_ID3542
LYAAVSEAIFPRIIAFDTGKQIWNYLKEEFHGNERTIQMQVLNLRRxFEMQKMKDSETIR
DFSDRLLSIVNKIRLLGEELSDQRVVEKILVTL
>Ty1-GAG__REXdb_ID841
ILGSVDPLIILNLRPYKTARTMWEYLKKVYYQDNNARRFQLENDISNYSQSNLSIQEYYS
GFQNLWAEYTDIIYAQIPAESLSVIQKVHExSKRDQFLMKL
>Ty1-GAG__REXdb_ID5283
VRKWVSSKSINHISQEHDCYKVWKMLEETFAKENAQNKVFVIRDLVNLKYRDGEDASVHI
NVFQGFLNQLSLMNLELADEMQALILLSSL
>Ty1-GAG__REXdb_ID842
INNSVEHSIGTQLAKYETAKEVWDHLQRLFTQSNFAKQYQLENDIRALHQKNMSIQEFYS
AMTDLWDQLALTESAELKACGAYIERREQQRLVQFLTAL
>Ty1-GAG__REXdb_ID3543
LHSGLADHIFTKIMNLETPKQVWDKLQIAFEGNNRVKAVKLLAFKREFELMKMKDNESVK
DYSGRLMDVVNQMRLLGNTFEDHKVVEKLMMSV
>Ty1-GAG__REXdb_ID3544
IQGALTDELFPRIRNENTAQGAWNVLKREYRGDKKVRYVKLQAVRAEFEYMRMSEGEGLE
HYLSKFFEAINSLKSLGEDVPEIRIVQKLLMNL
>Ty1-GAG__REXdb_ID843
ILGSVDPLIILNLRPYKTARTMWEYLKKVYYQHNNARRFQLENDIFNYSQSNLSIQEYYS
GFQNLWAEYTDIIYAQIPAESLSVIQKVHEQSKRDQFLMKL
>Ty1-GAG__REXdb_ID5284
IRLCLVKDQKYAFSEQNSAKELWQALEDKFMKNSIENRLYLKKRIFRFQHKKGTSMNEHL
NDFNKMIADLKNLDVEIDDEDKALLLLNSL
>Ty1-GAG__REXdb_ID3545
LFQAIDRTILETILVKDTSKQIWESMKKKYEGSARVKRSHLQALRREFETLEMKAGEGVS
EYFSRVLTVANKMRTYGERMTDVTVVEKILRSL
>Ty1-GAG__REXdb_ID2896
MKRAIPEAFRGTMSDQITTAKEFLANIEKRFVKNEKAEIGTLLTSLISMKYKGKGNVREY
ILEMSHLASKLKALKLELSEDLLVHLVLISL
>Ty1-GAG__REXdb_ID3546
LFQSIDKSILKTIAQKDTAKQIWESMKIKYQGNARVQRAQLQILRRNFEVLEMKPGEAVT
DYFSRVLLVANDMRNLGEDMTNGKIVEKILRTL
>Ty1-GAG__REXdb_ID844
ILSSIEPHIVLNLRPYKTAAAMWNYLNKVYNQDNTARRFQLEYEMANFTQGSLSIEEYFS
GFQNLWANYSDIVYANVPTAALSAVQAVHDTSKRDQFLMKL
>Ty1-GAG__REXdb_ID3547
LFQVIDRAILETILKKDTAKDIWDSMKKKYQGTTxVKRAQLQALRKEFEILHMKEGESVN
DYFARTLSIANKMRIHxESLEDVAVIEKILRSM
>Ty1-GAG__REXdb_ID845
INNSVEHSIGTQLAKYETAKEVWDHLQRLFTQSNFAKQYQLENDIRALHQKNMSIQEFYS
AMTDLWDQLALTESAELKACGAYIERREQQRLVQFLTAL
>Ty1-GAG__REXdb_ID846
IVNTLSLEISDSVIYYSTAHEVWEDLRERFSQSNAPRIFEIQRDIACLRQEQLSVSAYYT
KLKGLWDELASYNDTTHGQQQDQQKLMQFLMGL
>Ty1-GAG__REXdb_ID847
INNSVEHSIGTQLAKYETAKEVWDHLQRLFTQSNFAKQYQLENDIRALHQKNMSIQEFYS
AMTDLWDQLALTESAELKACGAYIECREQQRLVQFLTAL
>Ty1-GAG__REXdb_ID848
INNSVEHSIGTQLAKYETTKEVWDHLQRLFTQSNFAKQYQLENDIRALHQKNMSIQEFYS
AMTDLWDQLALTESAELKACGAYIERREQQRLVQFLTAL
>Ty1-GAG__REXdb_ID5285
VRKWVSSKSINHISQEHDCYTVWKLLEETFAKESAQNKVFVIRDLVNLKYRDGEDASVHI
NVFQGFLNQLSLMNLELADEMQALILLSSL
>Ty1-GAG__REXdb_ID849
INNSVEHSIGTQLAKYETAKEVWDHLQRLFTQSNFAKQYQLENDIRALHQKNMSIQEFYS
AMTDLWDQLALTESAELKACGAYIERREQQRLVQFLTAL
>Ty1-GAG__REXdb_ID3548
LFQSIDRTIMETILDRDSAKGIWDSMRQKYQGSTKVKRAQLQALRREFELLGMKDGESVD
EYFGRTLTIANKMKTHGERMEQIVIIEKILRSM
>Ty1-GAG__REXdb_ID5286
IRLCLVKDQKYAFSEQNSAKELWQTLEDKFMKKSIKNRLYLKKMIFRFQHKKSTSMNEHL
NDFNKMIADLKNLDVEIDDEDKALLLLNSL
>Ty1-GAG__REXdb_ID5287
IRLCLVKDQKYAFSEQNSAKELWQALEDKFMKKSIENRLYVKKRIFRFQHKKGTSMNEHL
NDFNKMIADLKNLDVEIDDEDKALLLLNSL
>Ty1-GAG__REXdb_ID3549
LFQAIDRTIMETILNRDSAKGIWDSMRQKYQGSTKVKRAQLQALRREFELLGMKAGESVD
DYFCRTLTIANKMKSQGECMEQTVIIEKILRSM
>Ty1-GAG__REXdb_ID850
LLSSLTEEAMAEAVSLSTSREVWTALESTFSHRSKAREIRLKDDLQLMKRGTRPVTVYAR
AFKVLCDQLHAIGRPVDETDKVHWFLRGL
>Ty1-GAG__REXdb_ID851
LLSSMKPEIMKRYIRLSKSKEIWDSLKAAYFNENDEARIYSLNQKASRLRQNNRPLATYF
RELTEIFQELDHFNRVSMECENDIKMFQKSTKRQRVYIFLGGL
>Ty1-GAG__REXdb_ID3550
LFQAIDRNVMETILNRDTSKGIWDSMKQKYQGSTKVKRAQLQALRRDFETLHMKEGETVN
NYFGRTLTIANKMKTHGDSMSQTIINEKVLRSM
>Ty1-GAG__REXdb_ID852
INNSIEHSIGTxLAKYKTTKEVWDHLQRLFTQSNFAKQYQLENDIRALHQKNMSIQEFYS
AMTDLWDQLALTESAELKACGAYIERREQQRLVQFLPAL
>Ty1-GAG__REXdb_ID3551
LFQSIDKSILKTILQKDTSKQLWESMKTKYQGNTRVKRAQLQALRRDFEVLEMKIGESVT
DYFSRVMMVANDMRNYGEDMQDVKIVEKILRTL
>Ty1-GAG__REXdb_ID5288
VRLSLSRRVAHNVTKERSTARLMEALSGMYEKPSANNKVHLMKKLFNLKMVENTSVTQHL
NNFNTITNQLSSVEIEFDDEIRALILLASL
>Ty1-GAG__REXdb_ID853
INNSVEHSIGTQLAKYETAKEVWDHLQRLFTQSNFAKQYQLENDIRALHQKNMSIQEFYS
AMTDLWDQLALTESAELKACGAYIERREQQRLVQFLTAL
>Ty1-GAG__REXdb_ID5289
IHLALADEVLSSVAEKKTAKEIxETLTKLYESKSLHNKIFLKRRLYTLRMAETTAVTDHI
NTIRTLFSQLTTLGQQIEESERAELLLQSL
>Ty1-GAG__REXdb_ID5290
IRLCLVKDQKYAFSEQNSAKELWQALEDKFMKKSIENRLYLKKRIFRFQHKKGTSMNEHL
NDFNKMIADLKNLDVEIDDEDKALLLLNSL
>Ty1-GAG__REXdb_ID855
LLGSMSKEIATSVINCKDARQMWLDLQERFSHVNVVQLFNVENEIHDCVQGNMSIGSYFT
KLKGLWDERDALCTFPTCTCGAIKEVVAYMETQKTMKFLMGL
>Ty1-GAG__REXdb_ID854
INNSVEHSIGTQLAKYETAKEVWDHLQRLFTQSNFAKQYQLENDIRALHQKNMSIQEFYS
AMTDLWDQLALTESAELKACGAYIERREQQRLVQFLTAL
>Ty1-GAG__REXdb_ID856
LFASMEVDISMSLHGLSTSHLMWAHLRRCYEIRNEALYLAVVEEAQSLRQHDSTVEEFHR
xMSAVWHRLDVLGAEFCASGTCQCCDRHRSQRQTLRLHEFLSRL
>Ty1-GAG__REXdb_ID4547
LHTSISPKEFDKIEDAPTAKDAxDTLLVNHQGSKKVRESRIKTLEDELSLFSMKKDEGVK
EMYNGMKKITNQIKSLGGDKWGDREIVDKLLTVY
>Ty1-GAG__REXdb_ID4548
LFAGVSRAEFSRVHGFxEAHKIWTCLENYHEGTPQVKARLFETHRREYENFTHESGESID
LMFSRFQSIVNKVNANRSAGALEYTKHEKALKFLYAL
>Ty1-GAG__REXdb_ID858
LAASMEEHISADIVGFEHAHQIWAFLRERYEPTGQSTYIAALRQEQLLRQGDSTVDDFYA
QMSAVWRQLDSIGPSLSPSTCGSCKAQKVALGTRRTYDFLSRL
>Ty1-GAG__REXdb_ID859
IVTSMKPSFMMSLQPCKTAKEMWDYLQKRFVQVSGAHLHTLMQGLRGLQQDELSIDDYYN
AFDRFMGPVLSMVPSSTANCSGCTKKTKFIEQFLMYQFVRGL
>Ty1-GAG__REXdb_ID3552
LCAAVPADLGATLANKPTAKLAWEAIATWCLGGERVRRATQQRLRGEWESLAFQPGEQIE
DFALRLTNLMERMALHGDTDLDEERAVEKFLRCV
>Ty1-GAG__REXdb_ID860
ICMSTDLSIRSCLEDHKTAKEMWDYLQSRYQQSSSALRYSLRQNLQHLQQQNMSIEEYYA
AFNKISSQIASMVPKPSSLCTTCTPAWTARETYDAQDTMFDFVMGL
>Ty1-GAG__REXdb_ID4549
LHTSVSAEEFDKIEDVPTAKNAWDTILVNHQGSRKVRESRIKTLEDELSLFSMKKDEGVK
EMYNRMKKITNQIKSLGGDKWGDCEIVDKLLTVY
>Ty1-GAG__REXdb_ID2897
IRSSIIDAIRGAISNTQSARDYLTKIEEQFKGSSKAYATTLIKKLVGEKYDATGSLREHI
MKKCHMTSKLKSMEMEISDGFLVHFIMSSL
>Ty1-GAG__REXdb_ID1918
MLACMELELQMQFENNHAAHDMIVALRDMFQTQARTERFNVSKTFAETKLAEGAPVGPYV
IKMVGYTQRLEKLGFPLGQELATDFILASL
>Ty1-GAG__REXdb_ID4550
LFAGVFRAEFSHVQGFQEAHKVWTCLENYHEGTPQVKARLLETHRCEYENFTQGPGESIG
DMFSRFQSIVNKVNANRSADVLEYTEHEKALKLLYAL
>Ty1-GAG__REXdb_ID861
LLGAISDDLAGTVSERGASARAIWLAIESQFLGNRTTRALYADQEFRAFSQGDLSVVDYC
RRFKRMAEDLRDLGQPITEDTLVLNIIRGL
>Ty1-GAG__REXdb_ID862
LNNSLSREVLAQVATKTTAASVWVALQDMFAAQSQARATNLRMQLTNFKKGSMTAAAYFA
KVKALGDELAAAGRPMQDDEPVTFILAGL
>Ty1-GAG__REXdb_ID2898
IKSSIVDTIRGAIPDAPTAVEYLKKVESQFVGSSKAYPQTLIQRLVVSKYIGGGIRDHIL
KMSNMASKLPVEMKLPAPFIVHLVLASL
>Ty1-GAG__REXdb_ID3554
LIAAVPPEMQFSLSxKETAKEAWNAIAAARIGSDRARKSTLQALRKEWENLAFKPSEDVD
DFALRLNTLLQKMVTFSDDTYDEERAVEKLFRCV
>Ty1-GAG__REXdb_ID1811
LKTTIEEDLLEHIRDAETPKEAWETLEKLFSKKNEACLQLLEKELSGISQDTLTIGQYFT
KVKSICREISELAPDEKVGEARMRRIIINGL
>Ty1-GAG__REXdb_ID864
RLTSVSSGILSHIAKTKTAADAWAKLEAMFASQTRARAVNLRISLTNTKKGNKSATDYFT
KMKGFSDEMAAAGRPITNDELVEYILTGL
>Ty1-GAG__REXdb_ID865
VYCTISNDLQQSLMIRDPAARDAWLYLEGEFLGQRESRALLLEAEFRSFKQGDMFITDYC
HRLETMAASLKEFGDPVGDRQLVLTLLRGL
>Ty1-GAG__REXdb_ID3555
LCAVVSADLGAALANKPTAKLAWEAIATRRLGGERVRRATLQRLRGEWECLAFQLGEQIE
DFALRLTNLMEHMALNGDTDLDEERAVEKFLRCV
>Ty1-GAG__REXdb_ID4786
VISVLGENLVDSYVRLPTGKALWDALEAQYGVSDAGSKLYTMExFLEYRMVEDRSVVEQA
HEIHTLAKDLKNCSKESPCVLPNKFVAGGIISKL
>Ty1-GAG__REXdb_ID866
LLSNISPSVLTQVNASETAAEAWRIIEGAFSSQSRARAVNVRMALSSTKKGSMTATEYYT
KMKNYGDDMAAAGRQLKDDELVEYILAGL
>Ty1-GAG__REXdb_ID868
LLGTISDDLADTVSERHATARDIWLAIESXFLGNQATRALYADADFRNFCQGDLSVADYC
RLYKRKAEDLRDLGEPVSDRTLVLNIIRGL
>Ty1-GAG__REXdb_ID869
LLASMSPTVSKRVEAMCTSSQMWRTLSNIYSRRGNVMIMMEIQGKADAVKQAGRPVEQYA
SELQYLWEELDHYAPLQMYDPRDAQAVHKWVEDRRVTHFLRSR
>Ty1-GAG__REXdb_ID870
IVTSVKPSLMMSLQPFATAKEMWDYLKNRFVHVSGAHLHTLMQGLRGLQQDDMTLDSWDQ
SSxFMGPVLSMVPSSTAGCDGCSKKNTFIEQFMMYQFVMGL
>Ty1-GAG__REXdb_ID2899
IKNTIDPNILGSIGECDSAAEYIEKIKNQFTGSSKTYATQIIEQLVTKRYYGNVGTIRDH
IMGMCALNSKLKKMNLNLKEEFMVHLVFASL
>Ty1-GAG__REXdb_ID4551
LFAGVSRAEFSRVQGFQEAHKIWMCLENYHEGTPQVKARLFETHRRExENFTQEPGESIG
DMFSRFQSIVNKVNANRSADALEYTEHEKALKLLYAL
>Ty1-GAG__REXdb_ID871
LLNSMTREVLAQVVMLESSAEVWSAIEGMYSARSSARVTNLRMQLSTCKKGDMSAAAYFA
KMKAYGDELAVSGRPVQDDEMVSFILTGL
>Ty1-GAG__REXdb_ID872
IYGTISSDFADTAMERNTTARAAWLVLRLSLSDNRETRLLYLDVQFRQFVQGDLSIADYC
REFQKMAARLRDLGEVVPDRTLVLNVLRSL
>Ty1-GAG__REXdb_ID873
LLSSISSEVQIQVTSAKTAAEAWRSIEAMFASQTRARAMNLRLALSTTKKGSMTVVEYYT
KMKGYGDEMAAAGRPLQDEEMVEYILTGL
>Ty1-GAG__REXdb_ID3556
LFQALDRSILETIINKDTTKDIWDSLKQKYQGSSRVKRAHLQALRKEFEILHMKEGESVN
KYFARTLTIANKMKVNGENKGDVVVVEKILRSL
>Ty1-GAG__REXdb_ID4787
LLSVLSNDLFDIYASYKNAKYIWDSLILKYTAEDIIRQRFVIANYYRWEMIEGKDIKIQI
NEYHKMIEDIKTESITLPDEFMFELLIEKL
>Ty1-GAG__REXdb_ID3557
LFRAVDESGFEKIASATTSKEAWDILKKVFKGADRVKQVRLQTLRGELESMKMMELESVS
DYITRVQTVVNQLNRNGEKLTDARVVEKILITL
>Ty1-GAG__REXdb_ID4788
LLSVLSNNLFDVYASYKNAKDIWDSLILKYTAEDIVRQRFVIANYYRWEMIEGKDIKIQI
NEYHKLIEDIKTKSITLPDEFVSELLIEKL
>Ty1-GAG__REXdb_ID4554
ITSALNMDEFFRVSQCNSAKEMWEVLEVTHEGTDDVKRARKHSLIQEYELFRMQSEESIA
DVQKRFTHIVNHLTGLGKVFDKEELNINVLKCL
>Ty1-GAG__REXdb_ID3558
LFxSIDREILETILDKGTSKAIWESMKKKYQGSTKVKRAQLQALRREFELLAMKExEKID
TFLGRTLKVVNKMKVNGETMEQSTVVSKILRSL
>Ty1-GAG__REXdb_ID4558
ITSALTMDEFFRISQCKSAKEMWEVLEVTHEGTEDVKRSRKHSLIQEYELFKMQPEESIA
DVQKRFTHIVNHLNGLGKEFDREELNIKILKCL
>Ty1-GAG__REXdb_ID4789
VISALDPKFQKSYIILPSGKELWDALVAKFGVTDAGTELYLMEQLYDYKMVENRSVVEQA
HEIQALAKELELFPCPLPDKFVAGGIIAKL
>Ty1-GAG__REXdb_ID3559
ILRGVPPDMHSMLLNKKSAKEAWEAIKSMRLGAERVKEVNTQKLLSEFESISFKPGEAID
EFSVRISKLATDLRGLGEKSVDDARVVKKFLRVV
>Ty1-GAG__REXdb_ID874
ILGTISLDLHDLVRNTPSARGAWLALEGQFLGNAEARALRLDASFRTFVQGDLSVSEYCR
QMKGMADSLGDLGWPVEDRILVLNVLRGL
>Ty1-GAG__REXdb_ID2903
VQNTIESHISDSIPVVDSVKDYLDTIKRQFTGSTKTYATQMIKELISQKYTGGGTGIREH
ILRMSHLASKIKKFKDLTITDAFLVHLVFASL
>Ty1-GAG__REXdb_ID4559
IFRGLCKEVFNRVRSHKTANALWKELCALHEGSKSEREERYHLVMNKLNTFEMLPKENAN
EMYSRLNVIVEELNGLRLTQMSAADVARKILCVL
>Ty1-GAG__REXdb_ID3560
LIAAVPQEMQMPLSEKATAKEAWDSLATARIGGERARRTALQRLRREWELLSFRPGEQAE
DFTLRLVALKQQLALHGDTDINEERAVEKLLRAA
>Ty1-GAG__REXdb_ID3561
ILAAVPTEYREPLGAKKTAKEAWEAIAAMCVGSDRAKKATAQLLKQEYANLKFKDGESVE
EFSLRLSSLISKLGSYGVTINEEEAVSKYLHSV
>Ty1-GAG__REXdb_ID4560
IFRGLCKEVFNRVRSHKTANELWKELCALHEGTKSEREERYHLVMNKLNTFEMLPKENAN
EMYSRLNVIVEELNGLGLTQMSTADVARKILCVL
>Ty1-GAG__REXdb_ID3562
LCAAVPLDIAASIANKRTAKLAWDAIALRRVGGDRVRRATLQRLRGEWEGLAFQPGEHVE
DFAVRLSSLMEQMKLNGDTDLTEERAVEKLLRCM
>Ty1-GAG__REXdb_ID4561
LLSALNGNEYNRVMNVNVAKQIWDTLVLAHEGVDKVRKAKIDLMMAKLNRFVIIGDEGPQ
EMFDRLMVLVGKIRGYGGDLDDHRVVKVMLEAY
>Ty1-GAG__REXdb_ID1919
MLASMEPDLQMQFDGHSANDMIVALEEMFQTQARTERFNVSKALVETKLAEGAAVGPHVI
KLVGYTNRLEKLGFPIGDELATDFILASL
>Ty1-GAG__REXdb_ID3563
LIAAVPQEMQMPLSEKATAKEAWDSLATTRIGGERARRTALQRLRREWELLSFRLGEQAE
DITLRLVALKQQLALHGDTDINEERAVEKLLRAA
>Ty1-GAG__REXdb_ID2904
IKKTITEGLRGAIPECETAKEYLEKVKNQFTGSTKAHASTLIQKLTNMRFTGGSVREHIL
SMSTMAAKLEKLKMPLADGFLIHLALNSL
>Ty1-GAG__REXdb_ID4562
IFRGLCKEVFNRVRSHKTANELWKELCALHEGTKSEREERYHLVMNKLNTFEMLPKENAN
EMYSRLNVIVEELNGLGLTQMSTADVARKILCVL
>Ty1-GAG__REXdb_ID4563
LFSSLSLPEFECVSDCATAQEIWVRLQSYHEGTAHVKTRLYETYKREYENFTQLDGESID
VMFSRFQTIINKMRANKAQLPYDDHERALKLLYAL
>Ty1-GAG__REXdb_ID4564
LLSALNGNEYNRVMNVNVAKQIWDTLVLAHEGVDKVRKAKIDLMMAKLNRFVIIGDEGPQ
EMFDRLMVLVGKIRGYGGDLDDHRVVKVMLEAY
>Ty1-GAG__REXdb_ID3564
LMASTPAEYHEALGAKETAKQAWEMLESLRIGSDRAKRERIQQLRRELNDIKFKSGESVE
DFTLRLQSLATQLATYSKKVDDEDLNTKLLCTV
>Ty1-GAG__REXdb_ID875
IQGTISLDLHDLVRNTPTARGAWLALEGQFLGNAEARALRLDASFRTFVQGDLSVSEFCR
QMKGMVDSLGDLGWPVEDRTLVLNVLHGL
>Ty1-GAG__REXdb_ID876
ILGTISLDLHDLVRNTPSARGAWLALEGQFLGNAEARALRLDASFRTFVQGDLSVSEFCR
QMKGMADSLGDLGWPVEDRILVLNVLRGF
>Ty1-GAG__REXdb_ID3565
LMASTPAEYHEALGAKDTAKQAWEMLESLRVGSDRAKRARIQQLRRELNDIKFKPGESVE
EYTLRLQSLATQLATYGKKVDDEDLVTKLLCTV
>Ty1-GAG__REXdb_ID4565
IYNGIDSKVFEQVKDLEKASEVWTRLEETYEGTTTVKSAKLYMLKDKLSNFKMKDDESIP
EMFYRLQVIINDLKGLGEKVKDEDFIHKFLMCL
>Ty1-GAG__REXdb_ID4566
LHEALDDKTFEQIKNIEVAHDAWAKLEETFEGTKGTKTAKAYILQEKFSSFKMQEDESVP
EMFHRLQVIVNELKALGEEVKDSQFSMKFLRSL
>Ty1-GAG__REXdb_ID2905
IKKTITEGLRGAIPECDTAKEYLEKVKNQFTGSTKAHASTLIQKLTNMRFTGGSVREHIL
SMSTMAAKLEKLKMPLADGFLIHLALNSL
>Ty1-GAG__REXdb_ID4567
LLSALNGNEYNRVMNVNVAKQIWDTLVLAHEGVDKVRKAKIDLMMAKLNRFVIIGDEGPQ
EMFDRLMVLVGKIRGYGGDLDDHRVVKVMLEAY
>Ty1-GAG__REXdb_ID4568
IFRGLCKEVFNRVRSHKTANELWKELCALHEGSKSEREERYHLVMNKLNTFEMLPKENAN
EMYSRLNVIVEELNGLGLTQMSTADVARKILCVL
>Ty1-GAG__REXdb_ID4569
LLSALDGDEYNRVIGVDIAKQIWDTLHLAHEGVDKVRxARIDLMMAKLNRFVILDGEGPQ
EMFDRLMSLVGKIRGYGCDELDDHKVVKIMLEAY
>Ty1-GAG__REXdb_ID4570
IIQGLGKSDFDRVVHLESAYQVWKALCDYHEGSSTIKEVRQDMYKKDYMRFEMKPGEALD
DFFARFNKILSNLCVVNVTYTDAENARQLLGAL
>Ty1-GAG__REXdb_ID877
LLTNLSKEILGHVNTEVTAKGAWAKIEGMFASQSRAKIIMTRMALANATKGTSTISEYFA
KIKSLADDMAAAGRRLEDEEVVSYLLNGL
>Ty1-GAG__REXdb_ID878
MVNSVKPTMIMSLRKFRQAKPMWSYLKGRYVQDSGALQHTLMQQLHVIEQRDMSIDDYYS
AFDRLMGSLISMVPQCTAGQTCTTLSFIEQFLTYRFVMGL
>Ty1-GAG__REXdb_ID4790
VISALDPKFQKSYIILPSGKELWDAVVAKFGVIDAGTELYLMExLYDYKIVENRSIVEQA
HEIQALAKELKLFPCPLPDEFVAGGIIAKL
>Ty1-GAG__REXdb_ID3566
LLRSVPSEMWGTLARKRTVKEAWDAVKVLRIGDDRARDASAQQLRREFAALVFKEGETVS
EFGIRITSLATNLRILGDNITDAEVVKKLLQVV
>Ty1-GAG__REXdb_ID4571
IFRGLCKEVFNHVRSHKTTHALWKELCSLHEGSKSEREECYDLVMNKLNTFEMLPKENAN
EMYSRLNVIVEELNGLGLTQMSAADVARKILCVL
>Ty1-GAG__REXdb_ID879
ILSSAGKDVQAQIIAATTAEQAWSTVEKMFSAQTRAKTMNVRLALTTTKKGNMLITDYVA
KMKGFADEMAAVGKSLDDEELVAHICNGL
>Ty1-GAG__REXdb_ID1920
MLASMEPDLQMQFDGHSANDMIVALEEMFQTQARTERFNVSKALVETKLAEGAAVGPHVI
KLVGYTNRLEKLGFPIGDELATDFILASL
>Ty1-GAG__REXdb_ID2906
VQNTMESHISDSIPVVDSVKDYLDTIKRQFTGSTKTYATEMIKELISQKYTGGGTGIREH
ILRMSHLASKIKKFKDLTITDAFLVHLVFASL
>Ty1-GAG__REXdb_ID4572
ILQCLTPEDNNKVNGMVNAKQIWDTLKVSFEGDKSVRVGNIELLQSKIENFCILEGETTK
AMFDRFMSLINQIRALGATTWDDNSAARKICRVY
>Ty1-GAG__REXdb_ID3567
LLRSVPKEMWQTLGGKKTVKDAWEAVKLMRVGADRVKEVNAQRILKEFENIQFKEGESVD
DFGMRIINLVGNLKTLGETISDERVVKKFLRVV
>Ty1-GAG__REXdb_ID3568
ICSAVPEEMVPALATKATAKEAWETIKTLRIGDNRVRTATAQNLRTEYENITLREGEAIE
DFALRLTGIVQRLATLGDPEPEDKVVRKYLRVA
>Ty1-GAG__REXdb_ID1921
MLASMEPDLQMQFDGHSANDMIVALEEMFQTQARTERFNVSKALVETKLAEGAAVGPHVI
KLVGYTNRLEKLGFPIGDELATDFILASL
>Ty1-GAG__REXdb_ID1922
MLASMEPDLQMQFDGHSANDMIVALEEMFQTQARTERFNVSKALVETKLAEGAAVGPHVI
KLVGYTNRLEKLGFPIGDELATDFILASL
>Ty1-GAG__REXdb_ID880
MYNSCDDTVLDLAMEPDQDARALYVSIEALFQANKEPRAIILGQEFHSMTQGDLSVDAYA
QQMKQTADAMREVGHTISPSQLVLNLLRGI
>Ty1-GAG__REXdb_ID4573
LLSALNGNEYNRVMNVNVAKQIWDTLVLAHEGVDKVRKAKIDLMMAKLNRFVIIGDEGPQ
EMFDRLMVLVGKIRGYGGDLDDHRVVKVMLEAY
>Ty1-GAG__REXdb_ID2907
IKKTITEGLRGAIPECETAKEYLEKVKNQFTGSTKAHASTLIQKLTNMRFTGGSVREHIL
SMSTMAAKLEKLKMPLADGFLIHLALNSL
>Ty1-GAG__REXdb_ID3569
LIAAVPTEMQFSLTSKRTAKDAWDAIAAARIGSDRARKSTLQQLRKEWEDLAFKPGEDVD
DFALRLNTLLRKVVQFGDNTYSEERDVEKLFRCV
>Ty1-GAG__REXdb_ID881
IITTLTDDLGEIIRAQGSTARHAWLAVESQFLGNREARSIQLETKFRNFVQGDLSITDYS
HKLKKMADDLTALGKVITDRTLVLNLIRGL
>Ty1-GAG__REXdb_ID4574
LLSALSGNEYNRVMNVNVAKQIWDTLVLAHEGVDKVRKAKIDLMMAKLNRFVIVGDEGPQ
EMFDRLMVLVGKIRGYGGDLDDHKVVKVMLEAY
>Ty1-GAG__REXdb_ID4575
IYEGIDTKIFEGIKDLETAHEVWTRLSETYEGTKVVKSAKLYGLKKEFENFNMKNDETIL
EAFHRLQVTVNDLKSLGYKIQDEDFCVKFLMSL
>Ty1-GAG__REXdb_ID4576
IYNGIDSKVFEQVKDLEKASEVWTKLEETYEGTTTVKSAKLYMLKDKLSNFKMKDDESIP
EMFYRLQVIINDLKGLGEKVKDEDFIHKFLMCL
>Ty1-GAG__REXdb_ID882
ILGTISLDLHDLVRNTPSARGAWLALEGQFLGNAEARALRLDASFRTFVQGDLSVSEYCR
QMKGMADSLGDLGWPVEDRILVLNVLRGL
>Ty1-GAG__REXdb_ID3570
LIAAVPQEMQMPLSKKATAKEAWDSLATARIGGERARRTALQRLRREWELLSFRPGEQAE
DFTLRLVALKQQLALHGDTDINEERAVEKLLRAA
>Ty1-GAG__REXdb_ID4577
LLSALNGNEYKQVMNVNVAKQIWDTLVLAHEGVDKVRKAKIDLMMAKLNRFVIVGDEGPQ
GMFDRLMVLVEKIRGYGGDLDDHKVVKVMLEAY
>Ty1-GAG__REXdb_ID4578
LLSALNGNEYNRVMNVNVAKQIGDTLVLAHEGVDKVRKAKIDLMMAKLNRFVIVGDEGPQ
EMFDRLMVLVGKIRGYGGDLDDHKVVKVMLEAY
>Ty1-GAG__REXdb_ID4579
LYEALDDKTFEQIKNIEVAHDAWAKLEETFEGTKGTKTAKAYILQEKFSSFKMQEDESVP
EMFHQLQVIVNELKALEEEVKDSQFSMKFLRSL
>Ty1-GAG__REXdb_ID3571
LMASTPAEYHEALGAKDTAKQAWEMLESLRVGSDRAKRARIQQLRRELNDIKFKPGESVE
EYTLRLQSLATQLATYGKKVDDEDLVTKLLCTV
>Ty1-GAG__REXdb_ID2908
VQNTMESHILDSIPVVDSVKDYLDTIKRQFTGSTKTYATEMIKELISQKYTGGGTGIREH
ILRMSHLASKIKKFKDLTITDAFLVHLVFASL
>Ty1-GAG__REXdb_ID2584
LRFYIHKDLKQEYLMEENPRTLWLALKERYDQQKELIWPEANHEWNHLHLQDFKSVADYN
HAVHKICSKLKFCEKEPTDADKIEKTLSTM
>Ty1-GAG__REXdb_ID883
LLDAISDDLVDIVSECGASARTIWLAIESQFLGNRTTRALYADQEFRIFYQGDLSVDDYC
RQFKRKADDLRDLGQPISEATLVLNIIRGL
>Ty1-GAG__REXdb_ID2585
LRHHLHPDLMCEYMTEKDPLVLRQSLKDRFSxQLTIVLPRAQQDRINLRFQDFKSVAAYN
SALHMIVTKLRLCGQKITDADMIEKTLSTF
>Ty1-GAG__REXdb_ID4580
LLSALNGNEYNQVMNVNVAKQIWDTLVLAHEGVDKVRKAKIDLMMAKLNRFVIVGDEGPQ
EMFDRLMVLVGKIRGYGGDLDDHKVVKVMLEAY
>Ty1-GAG__REXdb_ID4581
IFRGLCKEVFNRVRSHKTAHELWKELCALHEGSKSEREERYHLVMNKLNTFEMLPKENAN
EMYSHLNVIVEELNGLGLTQMSAADVARKILCVL
>Ty1-GAG__REXdb_ID4582
IFRGLCKEVFNRVRSHKTANELWKELCALHEGSKSEREERYHLVMNKLNTFEMLPKENAN
EMYSRLNVIVEELNGLGLTQMSAADVTRKILCVL
>Ty1-GAG__REXdb_ID4583
IYNGIDSKVFEQVKDLEKASEVWTRLEETYEGTTMVKSAKLYMLKDKLSNFKMKDDESIP
EMFYRLQVIINDLKGLGEKVKDEDFIHKFLMCL
>Ty1-GAG__REXdb_ID884
INNSLSREVLGQVAMMTTSADVWTALSNMYAAQSQARVTNLRMQLVNCKKGGQTAAAYFA
KMKTLGDELAAAGRPVPDEELVTFILAGL
>Ty1-GAG__REXdb_ID2586
LRHHLHPDLKCEYMTEKDPLVLWQSLKDRFSQQLTIVLPRAQQDWINLRFQDFKSVAAYN
SALHRIVTKLRLCGQKITDADMIEKTLSTF
>Ty1-GAG__REXdb_ID3572
ILRSVPQEMWQLLGSKKNVKEAWGAVKSMRIGAERVKEANAQRLLKEFENIKFKDAETVD
EFALRIGALAADLRTSGETMEDTRVVKKMLRVL
>Ty1-GAG__REXdb_ID4584
LLSALDGNEYNRVMNVDVAKQIWDTLHLAHEGVDKVRRAKIDLLMAKLNRFVIIDGEGPQ
EMFDRLMTLVGKIRGYGCEELDDHKVVKIMLEAY
>Ty1-GAG__REXdb_ID4585
IFRGLCKEVFNRVRSHKTANELWKELCALHEGTKSEREERYHLVMNKLNTFEMLPKENAN
EMYSRLNVIVEELNGLGLTQMSTADVARKILCVL
>Ty1-GAG__REXdb_ID885
LFNTISPDLLDVVHEQDGISARAAWLGLEQQFLNNRESRAMLLDAEFRTLCQGALSVDDY
CRKMKTMADALADLGEPIPDRTLVLNVLRGL
>Ty1-GAG__REXdb_ID3573
LMASTPAEYHEALGAKDTAKQAWEMLESLRVGSDRAKRARIQQLRRELNDIKFKPGESVE
EYTLRLQSLATQLATYGKKVDDEDLVTKLLCTV
>Ty1-GAG__REXdb_ID2909
IKKTITEGLRGAIPECETAKEYLEKVKNQFTGSTKAHASTLIQKLTNMRFTGGSVREHIL
SMSTMAAKLEKLKMPLADGFLIHLALNSL
>Ty1-GAG__REXdb_ID886
IIATLTDDLAEIISAXGSTARHAWLAVQSQFLGNREARSIHLETRFQNFVQGDLSITEYC
RQLKKMADDLIALGEPVPDQTLVLNVIRGL
>Ty1-GAG__REXdb_ID887
MYGSVDDAVLDLAMEPEQDARALWVSIEALFQANKESRAVVLEQEFHNLLQGDLSIDAYA
QQMKRTADALREVGHTISPAQLVLNLLRGL
>Ty1-GAG__REXdb_ID3574
LMASTPAEYHEALGAKETAKQAWEMLESLRVGSDRAKRARIQQLRRELNDIKFKPGESVE
EFTLRLQSLATQLATYGKKVDDEDLVTKLLCTV
>Ty1-GAG__REXdb_ID3575
LLRSVPKEMWQSLGRHKTVKEAWEAVKVMRIGADRVKEVNAQRLLREFENIAFKEGESIE
EFAMRMNNLVGNLKTLGETVEDVRVVKKFLRVV
>Ty1-GAG__REXdb_ID888
IFNSISPDLLDIIHAHDGITARVAWLGVEQQFLGNSESRALILDAEFRNLSQGDLSIDDY
CRKMKGMADALADLGEPINDRTLVLNVLRGL
>Ty1-GAG__REXdb_ID3576
LMASTPAEYHEALGAKETAKQAWEMLESLRVGSDRAKRARIQQLRRELNDIKFKPGESVE
EFTLRLQSLATQLATYGKKVDDEDLVTKLLRTV
>Ty1-GAG__REXdb_ID3577
LMASSPAEYHEALGAKETAKQAWEMLESLRIGSDRAKRARIQLLRRELSDIRFKFGESVE
DFTLRLQSLATQLATYSKVDDEDLVTKLLCIV
>Ty1-GAG__REXdb_ID4586
IFRGLCKEVFNRVRSHKTANELWKELCVLHEGTKSEREERYHLVMNKLNTFEMLPKENAN
EMYSRLNVIVEELNGLGLTQMSTADVARKILCVL
>Ty1-GAG__REXdb_ID2587
IRSHIHPDLKAEYLLEENPHNLWTSLKQRYEQQKALVLPAANYEWTQLRLQDFKTVSDYN
HAVHRICSKLQFCEKEPTDADKIEKTLSTM
>Ty1-GAG__REXdb_ID2910
IKKTITEGLSGAIPECETAKEYLEKVKNQFTGSTKAHASTLIQKLTNMRFTGGSVREHIL
SMSTMAAKLEKLKMPLADGFLIHLALNSL
>Ty1-GAG__REXdb_ID2911
VQNTMESHISDSIPVVDSVKDYLDTIKRQFTGSTKTYATEMIKELISQKYTGGGTGIREH
ILRMSHLASKIKKFKDLTITDAFLVHLVFASL
>Ty1-GAG__REXdb_ID889
IFGTVSSDLQQSLMIRQRRAREAWCYLEDEFLGQKESRALLLETQFRNLRHDSMTVTDYC
RKLETMAASLAEFGDPIGDRQLVLTLLCGL
>Ty1-GAG__REXdb_ID2588
IRNHIHSDLKAEYLMEEDPRALWLALQQRYEQQKAVILPEATHEWNHLRIQDFKSVNEYN
HAMHKLSSKLRFCEKEPSDAEKIEKTLSTM
>Ty1-GAG__REXdb_ID2912
VKNTIDPSIVGSIGECDTITEYLEKVKSQFHGSSKTYATQLIKQLMTERYSGPSNGNGIR
EHISKMNHLNNKLKPMDLELKEEFLVHVVFASL
>Ty1-GAG__REXdb_ID2589
IRSHIHPDLKAEYLLEENPHNLWTSLKQRYEQQKALVLPAANYEWTQLRLQDFKTVSDYN
HAVHRICSKLQFCEKEPTDADKIEKTLSTM
>Ty1-GAG__REXdb_ID890
LVASLTREVLKQVSTCNTSEELWSTLEALYTSQTRARSVNIRIALTTTKKGSIPVEEYIG
KMKSLADEMASVGKPIDDEELVSYICAGL
>Ty1-GAG__REXdb_ID2913
IKKTITEGLRGAIPEYETAKEYLEKVNNQFTGSTKAHASTLIQKLTNMRFTERSVREHIL
SMSTMAAKLEKLKMPLADGFIIHLALNSL
>Ty1-GAG__REXdb_ID2590
LRHHLHPDLKCEYMTEKDPLVLWQSLKDRFSQQLTIVLPRAQQDWINLRFQDFKSVAAYN
SALHRIVTKLRLCGQKITDADMIEKTLSTF
>Ty1-GAG__REXdb_ID2591
IRSHIHPDLKAEYLLEENPHNLWTSLKQRYEQQKALVLPAANYEWTQLRLQDFKTVSDYN
HAVHRICSKLQFCEKEPTDADKIEKTLSTM
>Ty1-GAG__REXdb_ID1923
MLACMEPELQMQFETNHEVHDMIVALRDMFQTQARTERFNVSKAFVESKLAEGAAVGPHV
IKMVGYTQRLEKLGFPLGQELATYFILSSL
>Ty1-GAG__REXdb_ID1924
MLACMEPELQMQFETNHEAHDMIVALRDMFQTQARTERFNVSKAFVESKLAEGAAVGPHV
IKMVGYTQRLEKLGFPLGQELATDFILSSL
>Ty1-GAG__REXdb_ID1925
MLACMEPEPQMQFETNHEAHDMIVALKDMFQTQARTKRFNVSKAFLECKLAEGAAVGPHV
IKMVGYTQRLEKLGFPMGKELATDFILSSL
>Ty1-GAG__REXdb_ID1926
MLACMEPELQMQFETNHEAYDMIVALKDMFQTQARTERFNVSKAFLECKLAEGAAVGPHV
IKMVGYTQRLEKLGFPMGKELATDFILSSL
>Ty1-GAG__REXdb_ID1927
MLACMEPELQMQFETNHEAHDMIVALRDMFQTQARTERFNVSKAFVESKLAEGAAVGPHV
IKMVGYTQRLEKLGFPLGQELATDFILSSL
>Ty1-GAG__REXdb_ID1928
MLACMEPELQMQFETNQEAHDMIVALKDMFQTQARTKRLNVSKAFLECKLAEGAAVGPHV
IKMVGYTQRLEKLGFPMGKELATDFILSSL
>Ty1-GAG__REXdb_ID1929
MLACMEPELQMxFETNHEAHDMIVALKDMFQTQARTERFNVSKAFLECKLAEGAAVGPHV
IKMVGYTQRLEKLGFPMGKELATNFILSSL
>Ty1-GAG__REXdb_ID1930
MLACMEPELQMQFETNHEAHDMIVALRDMFQTQARTERFNVSKAFVESKLAEGTAVGPHV
IKMVGYTQRLEKLGFPLGQELATEFILSSL
>Ty1-GAG__REXdb_ID1931
MLACMEPKLQMQFETNHEAHDMIVALRDMFQTQARTERFNVSKAFVESKLAEGAAVGPHV
IKMVGYTQRLEKLGFPLGQELATDFILSSL
>Ty1-GAG__REXdb_ID1932
MLACMEPELQMQFETNHEAHDMIVALKDMFQTQARTERFNVSKAFLECKLAEGAAVGPHV
IKMVGYTQRLEKLGFPMGKELATDFILSSL
>Ty1-GAG__REXdb_ID1933
MLACMEPELQMQFKTNHEAHDMIVALRDMFQTxARAERFNVSKAFVESKLAEGAAVGPHV
IKMVGYTQRLEKLGFPLGQELATDFILSSL
>Ty1-GAG__REXdb_ID4791
VIGALAEHLQDVYLHHTVAKELWDDLTANYGGSDTGTELYIIEQYHDYKMVDEKSVVAQA
HELQCMVKELDLLKIIVSNKFVAGGIIAKL
>Ty1-GAG__REXdb_ID891
ILSSVGKEVQPQVVAAVTAAEAWGVIENMFSAQTRAKTMNVRLPLATTRKGNQTIAEYFA
KMKGYADEMAAAGKPMDDEDLAAHICNGL
>Ty1-GAG__REXdb_ID2914
VKNTIEPAILGSITECDSVSEYLDKIRNRFTGSSKIYATxLFKQLATERYNGGGTGIRDH
IMRMYNLAAQLKPMDLELKPRHIMHLVFASL
>Ty1-GAG__REXdb_ID1934
MLACMEPELQMQFETNHEAHDMIVALRDMFQTQAKTQARTERFNVSKAFVESKLAEGAAV
GPHVIKMVGYTQRLEKLGFPLGQELATDFILSSL
>Ty1-GAG__REXdb_ID1935
MLACMEPELQMQFETNHEAHDMIVALRDMFQTQARTERFNVSKTFVESKLAEGAAVGPHV
IKMVGYTQRLEKLGFPLGQELATDFILSSL
>Ty1-GAG__REXdb_ID1936
MLACMEPELQMQFETNHEAHDMIVALRDMFQTQARTERFNVSKAFVESKLAEGAAVGPHV
IKMVGYTQRLEKLGFPLGQELATDFILSSL
>Ty1-GAG__REXdb_ID1937
MLACMEPELQMQFETNHEAHDMIVALRDMFQTQARTERFNVSKAFVESKLAEGAAVGPHV
IKMVGYTQRLEKLGFPLGQELATDFILSSL
>Ty1-GAG__REXdb_ID4587
LFASLSRAEFDRVEDLSLAHEIWSRLQSFHEGNSQVKARLFETYRREYENFVHLPGESAD
ALFQRFLSIVNKMKANITVLPYTDYDRALKLLHAL
>Ty1-GAG__REXdb_ID3578
ITSAMPSEMVASLAAKPTALDAWKAIKDRRVGSDAVKKTKAQRLRREFETIRFDDGENVD
DFTTRLQNLVAALESIGEEVEPQRIVEKLLRVV
>Ty1-GAG__REXdb_ID892
ILSSVGKEVQPQVVAAVTAAEAWGVIENMFSAQTRAKTMNVRLVLATTRKGNQTIAEYFT
KMKGYADEMAAAGKPMDDEELAAHICNGL
>Ty1-GAG__REXdb_ID2915
VKNTIEPAILGSIAECDSVSEYLDKIRNQFTGSSKIYATQLFKQLATERYNGGGTGIRDH
IMRMYNLAAQLKPMDLELKPGHIMHLVFASL
>Ty1-GAG__REXdb_ID2916
VKNPIEPAILGSIAECDSVSEYLDKIRNQFTGSSKIYATQLFKQLATERYNGGGTGIRDH
IMRMYNLVAQLKPMDLELKPGHIIHLVFASL
>Ty1-GAG__REXdb_ID2917
VKNTIEPAILGSIAECDSVSEYLDKIRNQFTGSSKIYATQLFKQLATERYNGGGTGIRDH
IMRMYNLAAQLKPMDLELKPGHIMHLVFASL
>Ty1-GAG__REXdb_ID5292
IQLHLHNDILQECLKEKTAAELWLKLESICMSKDLTSKMQMKMKLFTLKMKEEDSVMSHI
AEFKKIVADLVSMEVKYDDEDLGLLLLCSL
>Ty1-GAG__REXdb_ID893
LLSSMTEEVLEDVASALSAKEAWDILQRMFSSTTRARSVQIRVDLATAKKRDLFAADYFR
KIKGLASELAAAGAPLRPDEIIAYLLAGL
>Ty1-GAG__REXdb_ID894
LLASVTKDVLTQVATSATAADAWKIIEDMFASQTRARSVNMRIALATTKKENSSVAEYFA
KMKALGDDMAAAGRPLEDEELVEYIITGL
>Ty1-GAG__REXdb_ID5293
IQLHLHNDILQECLKEKTAAELWLKLESICMSKDLTSKMQMKMKLFTLKMKEEDSVMSHI
AEFKKIVADLVSMEVKYEDEDLGLLLLCSL
>Ty1-GAG__REXdb_ID2918
VKNTIEPAILGSIAECDSVSEYLDKIRNQFTGSSKIYATQLFKQLATESYNGGGTGIRDH
IMRMYNLAAQLKPMDLELKPGHIMHLVFASL
>Ty1-GAG__REXdb_ID2919
VKNTIEPAILGSITECDSVSEYLEKIRNQFTGSSKIYATQLFKQLATERYNGGGTGIRDH
IMRMYNLAAQLKPMDLELKPGHIIHLVFASL
>Ty1-GAG__REXdb_ID1939
MLACMEPELQMQFETNHEAHDMIVALRDMFQTQARTERFNVSKAFVESKLAEGAAVGPHV
IKMVGYTQRLEKLGFPLGQELATDFILSSL
>Ty1-GAG__REXdb_ID1938
MLACMEPELQMQFETNHEAYDMIVALKDMFQTQARTERFNVSKAFLECKLAEGAAVGPHV
IKMVGYTQRLEKLGFPMGKELATDFILSSL
>Ty1-GAG__REXdb_ID5294
IQLHLHNDILQECLKEKTAAELWLKLESICMSKDLTSKMQMKMKLFTLKMKEEDSVMSHI
SEFKKIVADLVSMEVKYEDEDLGLLLLCSL
>Ty1-GAG__REXdb_ID1940
MLACMEPELQMQFETNHEAHDMIVALKDMFQTQARTERFNVSKAFLECKLAEGVAVGPHV
IKMVGYTQRLEKLGFPMGKELATDFILSSI
>Ty1-GAG__REXdb_ID2920
VKNTIEPAILGSITECDSVLEYLEKIRNQFTGSSKIYATQLFKQLAIERYNGGGTGIRDH
IMRMYNLAAQLKPMDLELKPGHIIHLVFASL
>Ty1-GAG__REXdb_ID1941
MLACMEPELQMQFETNHEAHDMIVALRDMFQTQARTERFNVSKAFVESKLAEGAAVGPHV
IKMVGYTQRLEKLGFPLGQELATDFILSSL
>Ty1-GAG__REXdb_ID5295
IQLHLHNDILQECLKEKTAAELWLKLESICMSKDLTSKMQMKMKLFTLKMKEEDSVINHI
AEFKKIVADLVSMEVKYDDEDLGLLLLCSL
>Ty1-GAG__REXdb_ID895
LFASVSRDILSHIAKSKTAQAAWAKIEAMFASQTHARAVNLRIALANTKKGNLSATEYFT
KMKGFSDEMAAAGRSITDDELVEYILTGL
>Ty1-GAG__REXdb_ID1943
MLACMEPELQMQFETNHEAHDMIVALRDMFQTQARTERFNVSKAFVESKLAEGAAVGPHV
IKMVGYTQRLEKLGFPLGQELATDFILSSL
>Ty1-GAG__REXdb_ID1944
MLACMEPELQMQFETNHEAHDMIVALRDMFQTQARTERFNVSKAFVESKLAEGAAVGPHV
IKMVGYTQRLEKLGFPLGQELATDFILSSL
>Ty1-GAG__REXdb_ID1945
MLACMEPELQMQFETNHETHDMIVALKDMFQTQARTERFNVSKAFLECKLAEGAAVGPHV
IKMVGYTQRLEKLGFPMGKELATDFILSSL
>Ty1-GAG__REXdb_ID1946
MLACMEPELQMQFETNHEAHDMIVALRDMFQTQARTERFNVSKAFVESKLAEGAAVGPHV
IKMVGYTQRLEKLGFPLGQELATDFILSSL
>Ty1-GAG__REXdb_ID2921
VKNTIEPAILGSIAECDSVSEYLDKIMNQFTGSSKIYATQLFKQLATERYNGGGTGIRDH
IMRMYNLAAQLKPMDLELKPGHIMHLVFASL
>Ty1-GAG__REXdb_ID1942
MLACMEPELQMQFETNHEAHDMIVALRDMFQAQARTERFNVSKAFVESKLAEGAAVGPHV
IKMVGYTQRLEKLGFPLGQELATDFILSSL
>Ty1-GAG__REXdb_ID1948
MLACMEPELQMQFETNHEAHNMIVALKDMFQTQARTKRFNVSKAFLECKLAEGAAVGPHV
IKMVGYTQRLEKLGFPMGKELATDFILSSL
>Ty1-GAG__REXdb_ID1949
MLACMEPELQMQFETNHEAHDMIVALRDMFQTQARTERFNVSKAFVESKLAEGAAVGPQV
IKMVGYTQRLEKLGFPLVQxLAADFILSSL
>Ty1-GAG__REXdb_ID2922
VKNTIEPAILGSIAECDSVSEYLDKIRNQFTGSSKIYATQLFKQLATERYNGGGTGIRDH
IMRMYNLAAQLKLMDLELKPGHIIHLVFASL
>Ty1-GAG__REXdb_ID1950
MLACMEPELQMQFETNHEAHDMIVALKDMFQTQARTERFNVSKAFLECKLAEGAAVGPHV
IKMVGYTQRLEKLGFPMGKELATDFILSSL
>Ty1-GAG__REXdb_ID1951
MLACMEPELQMQFETNHEAHDMIVALRDMFQTQARTERFNVSKAFVESKLAEGAAVGPHV
IKMVGYTQRLEKLGFPLGQELATDFILSFH
>Ty1-GAG__REXdb_ID1947
MLACMEPELQMQFETNHEAHDMIVALKDMFETQARTERFNVSKAFLECKLAEGTAVGPHV
IKMVGYTQRLEKLGFPMGKELATNFILSSL
>Ty1-GAG__REXdb_ID1952
MLACMEPELQMQFETNHEAHDMIVALRDMFQTQARTERFNVSKAFVESKLAEGAAVGPHV
IKMVGYTQRLEKLGFPLGQELATDFILSSL
>Ty1-GAG__REXdb_ID1953
MLACMEPELQMQFETNHEAHDMIVALKDMFQTQARTERFNVSKAFLECKLAEGAAVGPHV
IKMVGYTQRLEKLGFPMGKELATDFILSSL
>Ty1-GAG__REXdb_ID1954
MLACMEPELQMQFETNHEAHDMIVALRDMFQTQARTKRFNVSKAFVESKLAEGAAVGPHV
IKMVGYTQRLEKLGFPLGxELTTDFILSSL
>Ty1-GAG__REXdb_ID5296
IQLHLHNDILQECLKEKTAAELWLKLESICMSKDLTSKMQMKMKLFTLKMKEEDSVMSHI
AEFKKIVADLVSMEVKYDDENLGLLLLCSL
>Ty1-GAG__REXdb_ID1956
MLACMEPELQMQFETNHEAHDMIVALRDMFQTQARTERFNVSKAFVERKLAEGAAVGPHV
IKMVGYTQRLEKLGFPLGQELATDFILSSL
>Ty1-GAG__REXdb_ID1957
MLACMEPELHMQFETNHEAHDMIVALRDMFQTQARTERFNVSKAFVESKLAEGAAVGPHV
IKMVGYTQRLEKLGFPLGxELATDFILSSL
>Ty1-GAG__REXdb_ID2923
VKNTIEPAILGSIAECDSVSEYLDKIRNQFTGSSKIYATQLFKQLATERYNGGGTGIRDH
IMRMYNLAAQLKPMDLELKPGHIMHLVFASL
>Ty1-GAG__REXdb_ID1958
MLACMEPELQMQFETNHEAHDMIVALRDMFQTQARTERFNVSKAFVESKLAEGAAVGPHV
IKMVGYTQRLEKLGFPLGQELATDFILSSL
>Ty1-GAG__REXdb_ID1959
MLACMEPELQMQFETNHEAHDMIVALKDMFQTQARTERFNVSKAFLECKLAEGAAVGPHV
IKMVGYTQRLEKLGFPTGKELATDFILSSL
>Ty1-GAG__REXdb_ID1955
MLACMEPELQMQFETNHEAHDMIVALKDMFQTQARTERFNVSKAFLECKLAEGAAVGPHV
IKMVGYTQRLEKLGFPMGKELATDFILSSL
>Ty1-GAG__REXdb_ID1960
MLACMEPELQMQFETNHEAHDMIVALRDMFQTQARTERFNVSKAFVESKLAEGAAVGPHV
IKMVGYTQRLEKLGFPLGQELATDFILSSL
>Ty1-GAG__REXdb_ID1961
MLACMEPELQMQFETNHKVHDMIVALRDMFQTQARTERFNVSKAFVESKLAEGAAVGPHV
IKMVGYTQRLEKLGFPLGQELATDFILSSL
>Ty1-GAG__REXdb_ID1962
MLACMEPELQMQFETNHEAHDMIVALKDMFQTQARTERFNVSKAFLECKLAEGAAVGPHV
IKMVGYTQRLEKLGFPMGKELATDFILSSL
>Ty1-GAG__REXdb_ID1963
MLACMEPELxMQFETNHEAHDMIVALRDMFQxQARTERFNVSKAFVESKLAEGVAVGPHV
IKTVGYTQRLEKLGFPLGQELATDFILSSL
>Ty1-GAG__REXdb_ID1964
MLACMEPELQMQFETNHEAHDMIVALRDMFQTQARTERFNVSKAFVESKLAEGAAVGPHV
IKMVGYTQRLEKLGFPLGQELATDFILSSL
>Ty1-GAG__REXdb_ID1965
MLACMEPELQMQFETNHEAHDMIVALRDMFQTQARTERFNVSKAFVESKLAEGAAVGPHV
IKMVGYTQRLEKLGFPLGQELATDLILSSL
>Ty1-GAG__REXdb_ID1966
MLACMEPELQMQFETNHEAHDMIVALRDMFQTQARTERFNVSKAFVESKLAEGAAVGPHV
IKMVGYTQRLEKLGFPLGQELATDFILSSL
>Ty1-GAG__REXdb_ID1967
LLACMEPELQMQFETNHEAHDMIVALRDMFQTQARTERFNVSKAFVESKLAEGAAVGPHV
IKMVGYTQRLEKLGFPLGQELATDFILSSL
>Ty1-GAG__REXdb_ID3580
LIAAVPPEMQFSLSQKRTAKEAWDAVAAARIGSDRARKSTLQALRKEWENLAFKPGEDVD
DFALRLNTLLQKMVQYGDDTYGEERAVEKLLRCV
>Ty1-GAG__REXdb_ID1970
MLACMEPELQMQFETNHEAHDMIVALRDMFQTQARTERFNVSKAFVESKLAEGAAVGPHV
IKMVGYTQRLEKLGFPLGQELATDFILSSL
>Ty1-GAG__REXdb_ID1971
MLACMEPELQMQFETNHEAHDMIVALRDMFQTQARTERAFVESKLAEGAAVGPHVIKMVG
YTQRLEKLGFPLGQELATDFILSSL
>Ty1-GAG__REXdb_ID1972
MLACMEPELQMQFETNHEAHDMIVALRDMFQTQARTERFNVSKAFVESKLAEGAAVGPHV
INMVGYTQRLEKLGFPLGQELATDFILSSL
>Ty1-GAG__REXdb_ID1969
MLACMEPELQMQFETNHEAHDMIVALRDMFQTQARTERFNVSKAFVENKLAEGTAVGPHV
IKMVGYTQRLEKLGFPQGQELATDFILSSL
>Ty1-GAG__REXdb_ID1973
MLACMEPELQMQFETNHEAHDMIVALKDMFQTQARIERSNVSKAFMECKLAEGATIGSHV
IKMVGYTQRLEKLGFPMGKELATDFILSSL
>Ty1-GAG__REXdb_ID1974
MLACMEPELQMQFETNHEAHDMIVALRDMFQTQARTERFNVSKAFVESKLAEGAAVGPHV
IKMVGYTQRLEKLGFPLGQELATDFILSSL
>Ty1-GAG__REXdb_ID1975
MLACMEPELQMQFETNHEAHDMIVALRDMFQTQARTKRFNVSKAFVESKLAEGAAVGPHV
IKMVGYTQRLEKLGFPLGQELATDFILSSL
>Ty1-GAG__REXdb_ID3579
IVASVPKEMGLPLLDKATAKEAWDAIAATRIGVDRVRRATLQRLRREWENIDVKPGEQVE
DFALRLSTLHQQLVLHGDRDIDEARVVEKFLRTV
>Ty1-GAG__REXdb_ID1976
MLACMEPELQMQFETNHEAHDMIVALKDMFQTQARTERFNVSKAFLECKLAEGAAVGPHV
IKMVGYTQRLEKLGFPMGKELATDFILSSL
>Ty1-GAG__REXdb_ID1977
MLACMEPELQMQFETNHEAHDMIVALRDMFQTQARTERFNVSKAFVESKLAEGAAVGPHV
IKMVGYTQRLEKLGFPLGQELATDFILSSL
>Ty1-GAG__REXdb_ID1978
MLACMEPELQMQFETNHEAHDMIVALRDMFQTQARTERFNVSKAFVESKLAEGAAVGPHV
IKMVGYTQRLEKLGFPLGQELATDFILSSL
>Ty1-GAG__REXdb_ID1979
MLACMEPELQMQFETNHEAHDMIVALRDMFQTQARTERFNVSKAFVESKLAEGAAVGPHV
IKMVGYTQWLEKLGFPLGQELATDFILSSL
>Ty1-GAG__REXdb_ID1980
MLACMEPELQMQFETNHEAHDMIVALRDMFQTQARTERFNVSKAFVESKLAEGAAVGPHV
IKMVGYTQRLEKLGFPLGQELATDFILSSL
>Ty1-GAG__REXdb_ID1981
MLACMEPELQMQFETNHEAHDMIVALRDMFQTQARTERFNVSKAFVESKLAEGAAVGPHV
IKMVGYTQWLEKLGFPLGQELATDFILSSL
>Ty1-GAG__REXdb_ID1982
MLACMEPELQMQFETNHEAHDMIVALRDMFQTQARTERFNVSKAFVESKLAEGAAVGPHV
IKKVGYTQRLEKLGFPLGQELATDFILSSL
>Ty1-GAG__REXdb_ID1983
MLACMEPELQMQFETNHEAHDMIVALRDMFQTQARTERFNVSKAFVESKLAEGATVGPHV
IKMVGYTQRLEKLGFPLGQELATDFISFRL
>Ty1-GAG__REXdb_ID1984
MLACMEPELQMQFETNHEAHDMIVALKDMFQTQARTERFNVSKDFLECKLVEGAAVGPHV
IKMVGYTQRLEKLGFPMGKELATDFILSSL
>Ty1-GAG__REXdb_ID1985
MLACMEPELQMQFETNHEAHDMIVALRDMFQTQARTERFNVSKAFVESKLAEGATVGPHV
IKMVGYTQRLEKLGFPLGQELATDFILSSL
>Ty1-GAG__REXdb_ID1986
MLACMEPELQMQFETNHEAHDMIVALKDMFQTQARTERFNVSKAFLECKLAEGAAVGPHV
IKMVGYTQRLEKLGFPMGKELATDFILSSL
>Ty1-GAG__REXdb_ID1987
MLACMEPELQMQFETNHEAHDMIVALKDMFQTQARTERFNVSKAFLECKLAEGAAVGPHV
IKMVGYTQRLEKLGFPMGKELATDFILSSL
>Ty1-GAG__REXdb_ID1989
MLACMEPELQMQFETNHEAHDMIVALRDMFQTQARTERFNVSKAFVESKLAEGAAVGPHV
IKMVGYTQRLEKLGFTLGQELATDFILSSL
>Ty1-GAG__REXdb_ID1990
MLACMEPELQMQFETNHEAHDMIVALKDMFQTQARTERFNVSKAFLECKLAEGAAVGPHV
IKMVSYTQRLEKLGFPMGKELATDFILSSL
>Ty1-GAG__REXdb_ID1988
MLACMEPELQMQFETNHEAHDMIVVLKDMFQTxARTERFNVSKAFLECKLAEGAAVGPHV
IKMVGYTQRLEKLGFPKGKELATDFILSSL
>Ty1-GAG__REXdb_ID2924
VKNTIEPAILGSIAECDSVSEYLDKIKNQFTGSSKIYATQLFKQLATERYNGGGTGIRDH
IMRMYNLAAQLKPMDLELKPGHIMHLVFASL
>Ty1-GAG__REXdb_ID1992
MLACMEPELQMQFETNHEAHDMIVALRDMFQTQARTERFNVSKAFVESKLAEGAAVGPHV
IKMVGYTQRLEKLGFPLGQELATDFILSSL
>Ty1-GAG__REXdb_ID896
MYGSVDDTVLDLAMEPEQDARALWVSIENLFQANKESRAVVLEQEFHNLSQGDLSVDAYA
QQMKRTADALREVGHTISPAQLVLNLLRGL
>Ty1-GAG__REXdb_ID1993
MLACMEPELQMQFETNHEAHDMIVALRDMFQTQARTERFNVSKAFVESKLAEGAAVGPHV
IKMVGYTQRLEKLGFPLGQELATDFILSSL
>Ty1-GAG__REXdb_ID1991
MLACMEPELQMxFETNHEAHDMIVALKDMFQTQARTERFNVSKAFLECKLAEGTAVGPHV
IKMVGYTQRLEKLGFPMGKELATDFILSSL
>Ty1-GAG__REXdb_ID1995
MLACMEPELQMQFETNHEAHDMIVALRDMFQTQARTERFNVSKAFVESKLAEGAAVGPHV
IKMVGYTQRLEKLGFPLGQELATDFILSSL
>Ty1-GAG__REXdb_ID1996
PFACMEPKLQMQFETNHEAHDMIVALKDMFQTQARTERFNVSKAFLECKLAEGAAVGPHV
IKMVGYTQRLEKLGFPMGKELATDFILSSL
>Ty1-GAG__REXdb_ID1994
MLACMEPELQMQFETNHEAHDMIVALRDMFQTQARTERFNVSKAFVESKLAEGAAVGPHV
IKMVGYTQRLEKLGFPLGQELATDFILSSL
>Ty1-GAG__REXdb_ID1997
MLACMEPELQMQFETNHEAHDMIVALRDMFQTQARTERFNVSKAFVESKLAEGATVGPHV
IKMVGYTQRLEKLGFPLGQELATDFILSSL
>Ty1-GAG__REXdb_ID1998
MLACMEPELQMQFETNHEAYDMIVALKDMFQTQARTERFNVSKAFLECKLAEGAAVGPHV
IKMVGYTQRLEKLGFPMGKELATDFILSSL
>Ty1-GAG__REXdb_ID1999
MLACMEPELQMQFETNHEAHDMIVALRDMFQTQARTERFNVSKAFVESKLAEGAAVGPHV
IKMVGYTQRLEKLGFPLGQELATDFILSSL
>Ty1-GAG__REXdb_ID5297
IQLHLHNDILQECLKEKTAAELWLKLESICMSKDLTSKMQMKMKLFTLKMKEEDSVINHI
AEFKKIVADLVSMEVKYDDEDLGLLLLCSL
>Ty1-GAG__REXdb_ID897
LFNSVTKDVLGQVATLSSSAEVWAALENMFSAQSRARVTHLRMQLSTLKKGSMTTSVYFN
KMKALADELAGAGKKVEDDEMISFILSGL
>Ty1-GAG__REXdb_ID2000
MLACMEPELQMQFETNHEAHDMIVALRDMFQTQARTERFNVSKAFVESKLAEGAAVGPHV
IKMVGYTQRLEKLGFPLGQELATDFILSSL
>Ty1-GAG__REXdb_ID2001
MLACMEPELQMQFETNHEAHDMIVALKDMFQTQARTERFNVSKAFLECKLAEGAAVGPHV
IKMVGYTQRLEKLGFPLGQELATDFILSSL
>Ty1-GAG__REXdb_ID898
LFNSVSKDVLGQVATLDSAAAVWVALETMFSAQSRARVTNLRMQISTLKKGSMSTSEYFN
KMKALGDELAAAGKKIEDDEMVSFILTGL
>Ty1-GAG__REXdb_ID2002
LCACMEPELQMQFETNHEAHDMIVALRDMFQQARTERFNVSKAFVESKLAEGAAVGPHVI
KMVGYTQRLEKLGFPLGQELATDFILSSL
>Ty1-GAG__REXdb_ID899
LVNSVSKEVLAGITTATTSVQAWKALGAMFAGQSRVRIMNLRMQLATTKKGSLTMAAYFN
KMQNIKDELASAGVVINDDEVVAHLINGL
>Ty1-GAG__REXdb_ID4589
LQASLCKPEYDRISSEELAFQIWDKLKKYHEGSNAVKTRKFEIYRKEFDAFSQLPGESIE
DLFARFQVIVNKMKALNKDMPYNDHARALRLLHSL
>Ty1-GAG__REXdb_ID900
IHGTVSGDLQQSLMMRQRPAREAWCYLEDEFLGQRESRALLLETQFRNFRQDSLTITDYC
RRLESMAASLAEFGDPIGDRQLVLTLLRGL
>Ty1-GAG__REXdb_ID901
LLNSITREVLAGVATTTTSTEAWKVLEVMFVEQSRARVTNLQMQLATLKGSLTMAAYFNK
MQNIKDELAAAGKSIGDEEVVAHILNGL
>Ty1-GAG__REXdb_ID2004
MLACMEPELQMQFETNHEAHDMIVALRDMFQTQARTERFNVSKAFVESKLAEGAAVGPHV
IKMVGYTQRLEKLGFPLGQELATDFILSSL
>Ty1-GAG__REXdb_ID2003
MLACMEPELQMxFETNHEAYDMIVALKDMFQTQARTERFNVSKAFLECKLAEGAAVGPHV
IKMVGYTQRLEKLGFPMGKELATDFILSSL
>Ty1-GAG__REXdb_ID2005
MLACMEPELQMQFETNHEAHDMIVALRDMFQTQARTERFNVSKAFVESKLAEGAAVGPHV
IKMVGYTQRLEKLGFPLGQELATDFILSSL
>Ty1-GAG__REXdb_ID2006
MLACMEPELQMQFETNHEAHDMIVALKDMFQTQARTERFNVSKAFLECKLAEGAAVGPHV
IKMVGYTQRLEKLGFPMGKELATDFILSSL
>Ty1-GAG__REXdb_ID4590
LQASICKTEYDRVSSEDLAYQIWEKLRKYHEGSNTVKNRKFEIHRKEFDAFCQLPSESID
DMFARFQVIVNKMKAMNRNMPYDDHARALRLLHSL
>Ty1-GAG__REXdb_ID3581
ITSAVPSEMVASLAAKASAAEAWKAVKDRRVGTEQVQKTEAQRLLRQFENIRFNDGESVD
DFTLRLQNIIAALETVGESIPPRRVVEKLLRVV
>Ty1-GAG__REXdb_ID2007
MLACMEPELQMQFETNHEAHDMIVELRDMFQTQARTERFNVSKAFVESKLAEGAAVGPHV
IKMVGYTQRLEKLGFPLGHELATDFILSSL
>Ty1-GAG__REXdb_ID2008
MLACMEPELQMQFETNHEAHDMIVALKDMFQTQARIERFNVSKAFLECKLAEGAAVGPHV
IKMVGYTQRLEKLGFPMGKELATDFILSSL
>Ty1-GAG__REXdb_ID2009
MLACMEPELQMQFETNHEAHDMIVALRDMFQTQARTERFNVSKAFVESKLAEGAAVGPHV
IKMVGYTQRLEKLGFPLSQELATDFILSSL
>Ty1-GAG__REXdb_ID2010
MLACMEPELQMQFETNHEAHDMIVALRDMFQTQAKTERFNVSKAFVxSKLAEGAAVGPHV
IKMVVYTQRLEKLGFPLGQELATDFILSSL
>Ty1-GAG__REXdb_ID2011
MLACMEPELQMQFETNHEAHDMIVALKDMFQTQARTERFNVSKAFLECKLAEGAAVGPHV
IKMVGYTQRLEKLGFPMGKELATDFILSSL
>Ty1-GAG__REXdb_ID2012
MLACMEPELQMQFETNHEAHDMIVVLRDMFQTQARTERFNVSKAFVESKLAEGATVGPHV
IKMVGYTQRLEKLGFPLGQELATDFILLSL
>Ty1-GAG__REXdb_ID2013
MLACMEPELQMQFETNHEAHDMIVMLRDMFQTQARTERFNVSKAFVESKLAEGAAVGPHV
IKMVGYTQRLEKLGFPLGQELATDFILSSL
>Ty1-GAG__REXdb_ID2014
MLACMEPELQMQFETNHEAHDMIVALRDMFQTQARTERFNVSKAFVESKLAEGAAVGPHV
IKMVGYTQRLEKLGFPLGQELATDFILSSL
>Ty1-GAG__REXdb_ID2015
MLACMEPELQMQFETNHEAHDMIVALRDMFQTQARTERFNVSKAFVESKLAEGAAVGPHV
IKMVGYTQRLEKLGFPLGQELATDFILSSL
>Ty1-GAG__REXdb_ID2016
MLACMEPELQMQFETNHEAHDMIVALKDMFHTQARTERFNVSKAFLECKLAEGAAVGPHV
IKMVGSTQRLEKLGFPMGKELATDFILSSL
>Ty1-GAG__REXdb_ID2017
MLACMEPELQMQFETNHEAHDMIVALRDMFQTQARTERFNVSKAFVESKLAEGAAVGPHV
IKMVGYTQRLEKLGFPLGQELATDFILSSL
>Ty1-GAG__REXdb_ID3582
ICSGVPLEMVPTLATKPSAKEAWEAIRSMRIGDERVRKSTAQSLRAEYEQITFHDGESVE
DFALRLSNIVQRLAILGDPEPESKVVAKYLRVA
>Ty1-GAG__REXdb_ID2019
MLACMEPELxMQFETNHEAHDMIVALRDMFQTQARTERFNVSKAFVESKLAEGAAVGPHV
IKMVGYTQRLEKLGFPLGQELATDFILSSL
>Ty1-GAG__REXdb_ID902
IYNTVSSDLQQSLMIRPRPAREAWCYLENEFLGQKESRALLLETQFRNLRQDSMTITDFC
RKLETMAASLAEFGDPIGDRQMVLTLLRGL
>Ty1-GAG__REXdb_ID2018
MLACMEPELQMQFETNHEAHDMIVALRDMFQTQARTERFNVSKAFVESKLVEGAAVGPHV
IKMVGYTQRLEKLGFPLGQELATDFILSSL
>Ty1-GAG__REXdb_ID2020
MLACMEPELQMQFKTNHEAHDMIVALRDMFQTQARTERFNVSKAFVESKLAEGAAVGPHV
IKMVGYTQRLEKLGFPLGQELATDFILSSL
>Ty1-GAG__REXdb_ID2021
MLACMEPELQMQFETNHEAHDMIVALRDMFQTQARTERFNVSKAFVESKLAEGAAVGPHV
IKMVGYTQRLEKLGFPLGQELATDFILSSL
>Ty1-GAG__REXdb_ID2022
MLACMEPELQMxFETNHEAHDMIVALKDMFQTQARTERFNVSKAFLECKLAEGAAVGPHV
IKMVGYTQRLEKLGFPMGKELATDFILSSL
>Ty1-GAG__REXdb_ID2023
MLACMEPELQMQFETNHEAHDMIVALKDMFQNQARTERFNVSKAFLECKLAEGAAVGPHV
IKMVGYTQRLEKLGFPMGKELATDFILSSL
>Ty1-GAG__REXdb_ID4588
LQASLCKPEYNRISSEELAFQIWDKLKKYHEGSNAVKTRKFEIHRKEFDAFSQLPSESIE
DLFARFQVIVNKMKALNKDMPYDDHVRALRLLHSL
>Ty1-GAG__REXdb_ID2024
MLACMKPELQMQFETNHEAHNMIVALRDMFQTQARTERFNVSKAFVESKLAEGAAVGPHV
IKMVGYTQRLEKLGFPLGQELATDFILSSL
>Ty1-GAG__REXdb_ID2925
VKNTIEPAILGSIAECDSVSEYLDKIRNQFTGSSKIYATQLFKQLATERYNGGGTGIRDH
IMRMYNLAAQLKPMDLELKPGHIMHLVFASL
>Ty1-GAG__REXdb_ID2025
MLACMEPELQMQFETNHEAYDMIVVLKDMFQTQARTERFNVSKAFLECKLAEGAAVGPHV
IMMVGYTQRLEKLGFPMGKELATDFILSSL
>Ty1-GAG__REXdb_ID2026
MLACMEPELQMQFEKNHEAHDMIVALKDMFKTQARTERFNVSKAFLECKLAEGAAVGPHV
IKMDGYTQRLEKLGFPMGKELATDFILSSL
>Ty1-GAG__REXdb_ID2027
MLACMEPELQMQFETNHEAHDMIVALKDMFQTQARTKRFNVSKAFLECKLAEGAAVGPHV
IKMVGYTQRLEKLGFPMGKELAIDFILSSL
>Ty1-GAG__REXdb_ID2028
MLACMEPELQMQFETNHEAHDMIVALRDMFQTQGRTERFNVSKAFVESKLAEGAAVGPHV
IKMVGYTQRLEKLSFPLGQELATDFILSSL
>Ty1-GAG__REXdb_ID2029
MLACMEPELQMQFETNHEAHDMIVALRDMFQTQARTERFNVSKAFVESKLAEGAAVGPHV
IKMVGYTQRLEKLGFPLGQELATDFILSSL
>Ty1-GAG__REXdb_ID2030
MLACMEPELQMQFKTNHEAHDMIVALRDMFQTQARTERFNVSKAFVESKLAEGVAVGPHV
IKMVGYTQRLEKLGFPLGQELATDFILSSL
>Ty1-GAG__REXdb_ID903
LVNSVSKEVLVGITTATTSAQAWKALGAMFAGQSRARITNLRMQLATTKKGSLTTAAYFN
KMQNIKDELASAGVVINDDEVVAHLLNGL
>Ty1-GAG__REXdb_ID904
ILGTMSLDLHNLVRGTPDTTARRAWLALEGQFLGNAEARALRLDVSFRTFVQGDLSVGEF
CRKMKTMADSLGDLGWAVEDRILVLNVLRGL
>Ty1-GAG__REXdb_ID905
IICTVSNDLQQSLLIRDPTARSAWLYLEDEFLGQRESRALLLEAEFRSFRQGDLSVTDYC
RRLETMAASLKEFGDPIGDRQLVLTLLRGV
>Ty1-GAG__REXdb_ID906
LFNSVTKDVLGQVATLSSSAEVWAALENMFSAQSRARVTHLRMQLSTLKKGSMTTSVYFN
KMKALADELAGAGKKVEDDEMISFILSGL
>Ty1-GAG__REXdb_ID2926
VKNTIEPAILGSIAECDSVSEYLDKIRNQFTGSSKIYATQLFKQLATERYNGGGTGIRDH
IMRMYNLAAQLKPMDLELKPGHIMHLVFASL
>Ty1-GAG__REXdb_ID2927
VKNTIEPAILGSIAECDSVSEYLDKIRNQFTGSLKIYATQLFKxLATERYNGGGTGIRDH
IMRMYNLAAQLKPMDLELKPGHIMHLVFASL
>Ty1-GAG__REXdb_ID907
LFNSVSKDVLGQVATLDSAAAVWAALETMFSAQSRARVTNLRMQISTLKKGSMSTSEYFN
KMKALGDELAAAGKKIEDDEMVSFILTGL
>Ty1-GAG__REXdb_ID2928
VKNTIEPAILGSITECDSVTEYLEKIRNQFTGSSKIYATQLFKQLATERYNGGGTGIRDH
IMRMYNLAAQLKPMDLELKSGHIIHLVFASL
>Ty1-GAG__REXdb_ID3584
ICSAVPPGMVPTLATKESAKEAWEVIMTMRIGDERVRKSTAQSLRVEYEQITFRDGESVE
DFALHLSNIVQCLAILGDLEPEPKVVAKYLRVA
>Ty1-GAG__REXdb_ID3585
IVASVPKEMGLPLLDKATAKEAWDAIAATRIGVDRVRRATLQRLRREWENIDVKPGEQVE
DFALRLSTLHQQLVLHGDRDIDEARVVEKFLRTV
>Ty1-GAG__REXdb_ID2929
VKNTIEPAILGSIAECDSVSEYLDKIRNQFTGSSKIYATQLFKQLATERYNGGGTGIRDH
IMRMYNLAAQLKPMDLELKPGHIMHLVFASL
>Ty1-GAG__REXdb_ID5298
IQLHLSNDILQEVLQVQTAAELWLKLESICMSKDLTSKMHMKMKLFSHKLQEGGSVMNHI
SVFKEIVADLLSMEVKFDDEDLGLLLLCSL
>Ty1-GAG__REXdb_ID2031
MLACMEPELQMQFETNHEAHDMIVALRDMFQTQARTERFNVSKAFVESKLAEGAAVGPHV
IKMVGYTQRLEKLGFPLGQELATDFILSSL
>Ty1-GAG__REXdb_ID908
MYGSVDDTVLDLAMEPEQDARALWVSIENLFQANKESRAVVLEQEFHNLSQGDLSVDAYA
QQMKRTADALREVGHTISPAQLVLNLLRGL
>Ty1-GAG__REXdb_ID2032
MLACMEPELQMQFETNHEAHDMIVALRDMFQTQARTERFNVSKAFVESKLAEGAAVGPHV
IKMVGYTQRLEKLGFPLGQELATDFILSSL
>Ty1-GAG__REXdb_ID3586
LIAAVPPEMQFSLSQKRTAKEAWDAVAAARIGSNRARKSTLQALRKEWENLAFKPGEDVD
DFALRLNTLLQKMVQYGDDTYGEERAVEKLLRCV
>Ty1-GAG__REXdb_ID4792
VIGALAEHLQDVYLHHTVAKELWDDLTANYGGSDTGTELYIIEQYHDYKMVDEKSVVAQA
HELQCMVKELDLLKIVVSDKFVARGIIAKL
>Ty1-GAG__REXdb_ID2033
MLACMEPELQMQFETNHEAHDMIVALRDMFQTQARTERFNVSKAFVESKLAEGAAVGPHV
IKMVGYTQRLEKLGFPLGQELATDFILSSL
>Ty1-GAG__REXdb_ID2034
MLACMEPELQMQFETNHEAHDMIVALRDMFQTQARTERFNVSKAFVESKLAEGAAVGPHV
IKMVGYTQRLEKLGFPLGQELATDFILSSL
>Ty1-GAG__REXdb_ID2035
MLACMEPELQMQFETNHEAHDMIVALRDMFQTQARTERFNVSKAFVESKLAEGAALGPHV
IKMVGYTQRLEKLGFPLGQELATDFILSSL
>Ty1-GAG__REXdb_ID2036
MLACMEPELQMQFETNHEAHDMIVALRDMFQTQARTERFNVSKAFVESKLAEGGAVGPHV
IKMVGYTQRLEKLGFPLGQELATDFILSSL
>Ty1-GAG__REXdb_ID2038
MLACMEPELQMQFETNHEAHDMIVALRDMFQTQARTERFNVSKAFVESKLAEGAAVGPHV
IKMVGYTQRLEKLGFPLGQELATDFILSSL
>Ty1-GAG__REXdb_ID2039
MLACMEPELQMQFETNHEAHDMIVALRDMFQTQDRTERFNVSKAFVESKLAEGAAVGPHV
IKMVGYTQRLEKLGFPLGQELATDFILSSL
>Ty1-GAG__REXdb_ID2040
MLACMEPELQMQFETNHEAHDMIVALRDMFQTQARTERFNVSKAFVESKLAEGAAVGPHV
IKMVGYTQRLEKLGFPLGQELATDFILSSL
>Ty1-GAG__REXdb_ID5299
IQLHLHNDILQECLKEKTAAELWLKLESICMSKDLTSKMQMKMKLFTLKMKEEDSVMSHI
AEFKKIVADLVSMEVKYEDEDLGLLLLCSL
>Ty1-GAG__REXdb_ID2037
MLACMEPKLQMQFKTNHEAHDMIVVLKDMFxTQARTERFNVSKAFLECKLAEGTLVEPHV
IKMVGYTQRLEKLGFPMGKELATDFILSSL
>Ty1-GAG__REXdb_ID909
LVTSIDDRVSADIIELDFAHQMWAFLRTRYEPTGQSTFLVAIRQEQLVRQGDGTVDDFYG
QISTIWRQLDTLSPPLSPSTCQSCLGQxQALELRRTYDFLTRL
>Ty1-GAG__REXdb_ID2041
MLACMEPELQMQFETNHEAHDMIVALRDMFQTQARTERFNVSKAFVESKLAEGAAVGPHV
IKMVGYTQRLxKLGFPLGQELATDFILSSL
>Ty1-GAG__REXdb_ID2042
MLACMEPELQMQFETNHEAHDMIVALRDMFQTQARTERFNVSKAFVESKLAEGAAVGPHV
IKMVGYTQRLEKLGFPLGQELATDFILSSL
>Ty1-GAG__REXdb_ID2043
MLACMEPELQMQFETNHEAHDMIVALKDMFQTQARTERFNVSKAFLECKLAEGAAVGPHV
IKMVGYTxRLEKLGFPMGKELATDFILSSL
>Ty1-GAG__REXdb_ID2044
MLACMEPELQMQFETNHEAHDMIVALKDMFQTQARTERFNVSKAFLECKLAEGAAVGPHV
IKMVGYTQRLEKLGFPMGKELATDFILSSL
>Ty1-GAG__REXdb_ID2045
MLACMEPELQMQFETNHEAHDMIVALRDMFQTQARTERFNVSKAFVESKLAEDAAVGPHI
IKMVGYTQRLEKLGFPLGxELTTNFILSSL
>Ty1-GAG__REXdb_ID910
ILGTISDDLANTVSQHGVPARILWLAIESQFLSNRTTRALYADXEFRAFSQGDLLVAEYC
RRYKKLAEDLHDLGEPVSDRTLVIVRGL
>Ty1-GAG__REXdb_ID2046
MLACMEPELQMQFETNHEAHDMIVVLRDMFQTQARTKRFNVSKAFVESKLAEGAAVGPHV
IKMVGYTQRLEKLGFPLGQELATDFILSSL
>Ty1-GAG__REXdb_ID3587
ITSSVPSEMVVSLAAKASAVEAWKVVKDRRVGTEQVQKTEAQCLLRQFENIRFNDGESVD
DFTLRLQNIIATLETVGESIPPQRVVEKLLRVV
>Ty1-GAG__REXdb_ID2048
MLACMESELQMQFETNHEVHDMIVVLRDMFQTQARTERFNVSKAFVESKLAEGAAVGPHV
IKMVGYTQRLEKLGFPLGQELATDFILSSL
>Ty1-GAG__REXdb_ID2049
MLACMEPELQMQFETNHEAHDMIVALRDLFQTQARTERFNVSKAFVESKLAEGAAVGPHV
IKMVGYTQRLEKLGFPLGQELATDFILSSL
>Ty1-GAG__REXdb_ID2047
MLACMEPELQIQLETNHEAHDMIVALKDMFQTQARTERFNVSKAFLECKLAEGAAVGPHV
IKMVGYTQRLEKLGFPMGKELATDFILSSL
>Ty1-GAG__REXdb_ID2050
MLACMEPELQMQVETNHEAHGMIVALRDMFQTQARTERFNVSKTFVESKLAEGAAVGPHV
IKMVGYTQRLEKLGFPLGQELATDFILSSL
>Ty1-GAG__REXdb_ID2051
MLACMELELQMQFETNHEAHDMIVALRDMFQTQARTERFNVSKAFVESKLAEGAAVGPHV
IKMVGYTQRLEKLGFPLGQELATDFILSSL
>Ty1-GAG__REXdb_ID2052
MLACMEPELQMQFETNHEAHDMIVALRDMFQTQARTERFNVSKAFVESKLAEGAAVGPHV
IKMVGYTQRLEKLGFPLGQELATDFILSSL
>Ty1-GAG__REXdb_ID2053
MLACMEPELQMQFETNHEAHDMIVALKDMFQTQARTERFNVSKAFLECKLAEGAEVGPHV
IKMVGYTQRLEKLGFPMGKELATDFILSSL
>Ty1-GAG__REXdb_ID2054
MLACMEPELQMQFETNHEAHDMIVALRDMFQTQARTERFNVSKAFVESKLAEGTAVGPHV
IKMVGYTQWLEKLGFPLGQELATDFILSSL
>Ty1-GAG__REXdb_ID2055
MLACMEPELQMQFETNHEAHDMIVALKDMFQIQARTERFNVSKAFLECKLAEGAAVGPHV
IKMVGCTQRLEKLGFPMGKELATNFILSSL
>Ty1-GAG__REXdb_ID2056
LLACMEPKLQMQFETNHEVHDMIVALRDMFQTQARTERFNVSKAFVESKLAEGAAVGPHV
IKMVGYTQRLEKLGFPLGQDLATDFILSSL
>Ty1-GAG__REXdb_ID2057
MLACMEPELQMQFETNHEAHDMIVALRDMFQTQARTERFNVSKAFVESKLAEGAAVGPHV
IKMVGYTQRLEKLGFPLGQELATDFILSSL
>Ty1-GAG__REXdb_ID2058
MLACMEPELQMQFETNHEAHDMIVALRDMFQTQARTERFNVSKAFVESKLAEGAAVGPHV
IKMVGYTQRLEKLGFPLGQELATDFILSSL
>Ty1-GAG__REXdb_ID2059
MLACMEPELQMQFETNHEAHDMIVVLRDMFQTQARTERFNVSKAFVESKLAEGAAVGPHV
IKMVGYTQRLEKLGFPLGQELATDFILSSV
>Ty1-GAG__REXdb_ID2060
MLACMEPELQMQFETNHEAHYMIVALRDMFQTQARTKRFNVSKAFVESKLAEGAAVGPHV
IKMVGYTQRLEKLGFPLGQELAPDFILSSL
>Ty1-GAG__REXdb_ID5300
IQLHLHNDILQECLKEKTAAELWLKLESICMSKDLTSKMQMKMKLFTLKMKEEDLVMSHI
AEFKKIVADLVSMEVKYDDEDLGLLLLCSL
>Ty1-GAG__REXdb_ID2062
MLACMEPELQMQFETNHEAYDMIVALKDMFQTQARTERFNVSKAFLECKLAEGAAVGPHV
IKMVGYTQRLEKLGFPMGKELATDFILSSL
>Ty1-GAG__REXdb_ID2063
MLACMEPELQMQFETNHEAHDMIVALRDMFQTQARTERFNVSKAFVESKLAEGAAVGPHV
IKMVGYTQRLEKLGFPLGQELATDFILSSL
>Ty1-GAG__REXdb_ID2064
MLACMEPELQMQFETNHEAHDMIVALRDMFQTQARTERFNVSKAFVECKLAEGAAVGPHV
IKMVGYTQRLEKLGFPMGQEFATDFILSSL
>Ty1-GAG__REXdb_ID2065
MLACMEPELQMQFETNHEAHDMIVALRDMFQTQARTERFNVSKAFVESKLAEGAAVGPHV
IKMVGYTQRLEKLGFPLGQELATDFILSSL
>Ty1-GAG__REXdb_ID2066
MLACMEPELQMQFETNHEAHDMIVALRDMFQTQARTERFNVSEAFVESKLAEGAAVGPHV
IKMVGYTQRLEKLGFPLGQELATDFILSSL
>Ty1-GAG__REXdb_ID2067
MLACMEPELQMQFETNHEAHDMIVALRDMFQTQARTERFNVSKAFVESKLAEGAAVGPHV
IKMVGYTQRLEKLGFPLGQELATDFILSSL
>Ty1-GAG__REXdb_ID2068
MLACMEPELQMQFETNHEAYDMIVALKDMFQTQARTERFNVSKAFLECKLAEGAAVGPHV
IKMVGYTQRLEKLGFPMRKELATDFILSSL
>Ty1-GAG__REXdb_ID2069
MLTCMEPELQMQFETNHEAHDMIMALKDMFQTQARTERFNVSKAFLECKLAEGAAVGPHV
IKMVGYTQRLEKLGFPMGKELATDFILSSL
>Ty1-GAG__REXdb_ID2070
MLACMEPELQMQFETNHEAYDMIVALKDMFQTQARTERFNVSKAFLECKLAEGAAVGPHV
IKMVGYTQRLEKLGFPMGKELATDFILSSL
>Ty1-GAG__REXdb_ID2071
MLACMEPELQMQFETNHEAHDMIVALRDMFQTQARTERFNVSKAFVESKLAEGAAVGPHV
IKMVGYTQRLEKLGFPLGQELATDFILSSL
>Ty1-GAG__REXdb_ID911
IYGTINADLQQSAMLKNPNARIAWLHLEDEFLGQRESHALLLSAEFRTVKQGSTSITDFC
RRLETMAATLRDFGDPVGDRTLVLTLLRGL
>Ty1-GAG__REXdb_ID912
LVASIDDRVSADIIELDFAHQMWAFLRTRYEPTGQSTFLAAIRQEQLVRQGDGTVDDFYG
QISTIWRQLDTLSPPLSPSTCQSCLGQQQALELRRTYDFLTRL
>Ty1-GAG__REXdb_ID2072
MLACMELELQIQFKTNHEAHDMIVALKDMFQTQARTERFNVPKAFLECKLAEGAAVGPHV
IKMVGYTQRLEKLGFPMGKELATDFIHSSL
>Ty1-GAG__REXdb_ID2073
MLACMEPELQMQFETNHEAHDMIVALRNMFQTQARTERFNVSKAFVESKLAEGAAVGPHV
IKMVGYTQRLEKLGFPLGQELATDFILSSL
>Ty1-GAG__REXdb_ID2074
MLACMEPELQMQFETNHEAHDMIVALRDMFQTQARTERFNVSKAFVESKLAEGAAVGPHV
IKMVGYTQRLKKLGFPLGQELATDFILSSL
>Ty1-GAG__REXdb_ID2930
VKNTIEPAILGSIAECDSISEYLEKIRNQFTGSSKIYATQLFKQLATERYNGGGTGIRDH
IMRMYNLAAQLKPMDLELKPGHIIHLVFASL
>Ty1-GAG__REXdb_ID3588
LITAVLPEMQFSLSxKRTAKEAWDAIAAARIGRDRAHKSTLQALRKEWENLAFKPGEDVD
DFALRLSTLLQKMVHYGDDTYGEERAVEKLLRCI
>Ty1-GAG__REXdb_ID2931
VKNTIEPAILGSIAECDSVSEYLNKIRNQFTGSSKIYATQLFKQLATERYNGGGTSIRDH
IMRMYNLAAQLKPMDLELKPGHIIHLVFASL
>Ty1-GAG__REXdb_ID2932
VKNTIEPAILGSIAECDSVSEYLDKIRNQFTGSSKIYATQLFKQLATERYNGGGTGIRDH
IMRMYNLAAQLKPMDLELKPGHIMHLVFASL
>Ty1-GAG__REXdb_ID5301
IQLHLHNDILQECLKEKTAAELWLKLESICMSKDLTSKMQMKMKLFTLKMKEEDSVMSHI
AEFKKIVADLVSMEVKYDDEDLGLLLLCSL
>Ty1-GAG__REXdb_ID3589
LLQALPKDLLMQVAKKTTAKEVWDCLKMRFVGADRVKNARLQSLKSDFDALHMQEGETLD
QYAGKLIDMSVRYSNLGGTLNDAALMKKLFDTV
>Ty1-GAG__REXdb_ID2075
MLACMEPELQMQFETNHEAHDMIMALKDMFQTQARTERFNVSKAFLECKLAEGAAVGPHV
IKMVGYTQRLEKLGFPMGKDLATDFILSSL
>Ty1-GAG__REXdb_ID4793
VIGALAEHLQDVYLHHTVAKELWDDLTANYGGSDTGTELYIIEQYHDYKMVDGKSVVAQA
HELQCMVKELDLLKIVMSDKFVAGGIIAKL
>Ty1-GAG__REXdb_ID2076
MLACMEPELQMQFETNHEAHDMIVALRDMFQTQARTERFNVSKAFVESKLAEGAAVGPHV
IKMVGYTQRLEKLGFPLGQELATDFILSSL
>Ty1-GAG__REXdb_ID2933
VKNKIEPAILGSITECDSVTEYLEKMRNQFTGSSKIYATQLFKQLATERYNGGGTGIRDH
IMRMYNLAAQLKPMDLELKSGHIIHLVFASL
>Ty1-GAG__REXdb_ID2077
MLACMEPELQMQFETNHEAHDMIVALRDMFQTQARTKRFNVSKAFVESKLAEGVAVGPHV
IKMVGYTQRLEKLGFPLVQELATDFVLSSF
>Ty1-GAG__REXdb_ID2078
MLACMEPELQMQFETNHEAHDMIVALRDMFQTQARTERFNVSKAFVESKLAEGAAVGPHV
IKMVGYTQRLEKLGFPLGxELATDFILSSL
>Ty1-GAG__REXdb_ID914
LLSNISPSVLTQVNASETAAEAWRIIEGVFSSQSQARAVNVRMALSSTKKGSMTATEYCN
KMKNYGDDMAAAGRRLKDDELVEYILAGL
>Ty1-GAG__REXdb_ID5302
IQLHLHNDILQECLKEKTAAELWLKLESICMSKDLTSKMQMKMKLFTLKMKEEDLVMNHI
TEFKKIVADLVSMEVKYDDEDLGLLLLCSL
>Ty1-GAG__REXdb_ID5303
IQLHLHNDILQECLKEKTAAELWLKLESICMSKDLTSKMQMKMKLFTLKMKEEDSVMSHI
AEFKKIVADLVSMEVKYEDEDLGLLLLCSL
>Ty1-GAG__REXdb_ID2934
VKNTIEPAILGSIAECDSVSEYLDKIRNQFTGSSKIYATQLFKQLATERYNGGGTGIRDH
IMRMYNLAAQLKPMDLELKPGHIMHLVFASL
>Ty1-GAG__REXdb_ID2079
MLACMEPELQMQFETNHEAHDMIVALRDMFQTQARTERFNVSKAFVESKLAEGAAVGPHV
IKMVGYTQRLEKLGFPLGQELATDFILSSL
>Ty1-GAG__REXdb_ID2080
MLACMEPELQMQFETNHEAHDMIVALRDMFQTQARTERFNVSKAFVESKLAEGTAVGPHV
IKMVGYTQRLEKLGFPLGQELATDFILSSL
>Ty1-GAG__REXdb_ID915
LVASMHSSFASEIVGLSTTFEMWSHLRRCYAPSGDALYLSVVRQEQTLQQGDLTVDAFYA
QMSAIWRQLDTLCTAGCRTCDCCHALRAERDFRRVYEFLTRL
>Ty1-GAG__REXdb_ID4794
VIGALAEHLQDVYLHHTVAKELWDDLTANYGGSDTGTELYIIEQYHDYKMVDEKSVVAxA
HELQCMVKELDLLKIVVSDKFVAGGIIAKL
>Ty1-GAG__REXdb_ID2081
MLACMEPELQMQFETNHEAHDMIVALRDMFQTQASTERFNVSKAFVESKLAEGAAVGPHV
IKMVGYTQRLEKLGFPLGQELATDFILSSL
>Ty1-GAG__REXdb_ID916
LYGVIAPDLLEIVMNREDGPPTARLVWLGVEQQFVGNKESRALILDAEFRTFMQGDLGVD
EYCHRMKAMADRLGDLGEPVRDSTLVLNILRGL
>Ty1-GAG__REXdb_ID3590
LIAAVPPEMQFSLSQKRIAKEAWYAVAAARIGSDRARKSTLQALRKEWENLAFKPGEDVD
DFALRLNTLLQKMVQYGDDTYGEERAVEKLLRCV
>Ty1-GAG__REXdb_ID2082
MLACMEPELQMQFETNHEAHDMIVALKDMFQTQARTERFNVSKAFLECKLAEGAAVGPHV
IKMVGYTQRLEKLGFPMGNELATDFILSSL
>Ty1-GAG__REXdb_ID2083
MLACMEPELQMQFETNHEAHDMIVALRDMFQTQARTERFNVSKAFVESKLAEGAAVGPHV
IKMVGYTQRLEKLGFPLGQELATDFILSSL
>Ty1-GAG__REXdb_ID2084
MLACMEPELQMQFETNHEAYDMIVALKDMFQTQARTERFNVSKAFLECKLAEGAAVGPHV
IKMVGYTQRLEKLGFPMGKELATDFILSSL
>Ty1-GAG__REXdb_ID2085
MLACMEPELQMQFKTNHEAHDMIVALRDMFQTQARTERFNVSKAFVESKLAEGAAVGPHV
IKMVGYTQRLEKLGFPLGQELATDFILSSV
>Ty1-GAG__REXdb_ID2086
MLACMEPELQMQFETNHEAHDMIVALRDMFQTQARTERFNVSKAFAESKLAEGAAVGPHV
IKMVGYTQRLEKLGFPLGQELATDFILSSL
>Ty1-GAG__REXdb_ID2087
MLACMEPELQMQFETNHEAHDMIVALRDMFQTQARTKRFNVSKAFVESKLAEGAAVGPHV
IKMVGYTQRLEKLGFPLGQELATDFILSSL
>Ty1-GAG__REXdb_ID2088
MLACMEPELQMQFETNHEAHDMIVALRDMFQTQARTERFNVSKAFIESKLAEGAAVGPHV
IKMVGYTQRLEKLGFPLGQELATDFILSSL
>Ty1-GAG__REXdb_ID917
LVASIDDRVSADIIELDFAHQMWAFLRTRYEPTGQSTFLAAIRQEQLVRQGDGTVDDFYG
QISTIWRQLDTLSPPLSPSTCQSCLGQQQALELRRTYDFLTRL
>Ty1-GAG__REXdb_ID2089
MLACMEPELQMQFETNHEAHDMIVALRDMFQTQARTERFNVSKAFVESKLAEGAAVGPHV
IKMVGYTQRLEKLGFPLGQELATDFILSSL
>Ty1-GAG__REXdb_ID2090
MLACMEPELQMQFETNHEAHDMIVALRDMFQTQARTERFNVSKAFVESKLAEGAAVGPHV
IKMVGYTQRLEKLGFPLGQELATDFILSSL
>Ty1-GAG__REXdb_ID2091
MLACMEPELQMQFETNHEAHDMIVALRDMFQTQARTERFNVSKAFVESKLAEGAVVGPHV
IKMVGYTQRLEKLGFPLGQELATDFILSSL
>Ty1-GAG__REXdb_ID2092
MLACMEPELQMQFETNHEAYDMIVALKDMFQTQARTERFNVSKAFVESKLAEGAAVGPHV
IKMVGYTQRLEKLGFPLGQELATDFILSSL
>Ty1-GAG__REXdb_ID4591
LQASICKTEYDRVSSEDLAYQIWEKLRKYHEGSNTVKNRKFEIHRKEFDAFCQLPSESID
DMFARFQVIVNKMKAMNRNMPYDDHARALRLLHSL
>Ty1-GAG__REXdb_ID2093
MLACMEPELQMQFETNHEAHDMIVALKDMFQTQARTERFNVSKAFLECKLAEGAAVGPHV
IKMVGYTxRLEKLGFPMGKELATDFILSSL
>Ty1-GAG__REXdb_ID2094
MLACMEPELQMQFETNHEAHDMIVALRDMFQTQARTERFNVSKAFVESKLAEGAAVGPHV
IKMVGYTQRLEKLGFPLGQELATDFILSSL
>Ty1-GAG__REXdb_ID2095
MLACMEPELQMQFETNHEAHDMIVAFRDMFQTQARTERFNVSKAFVERKLAEGAAVGPHV
IKMVGYTQRLEKLGFPLGQELATDFIISSL
>Ty1-GAG__REXdb_ID2096
MLACMEPELQMQFETNHEAYDMIVVLKDMFQTQARTERFNVSKAFLECKLAEGAAVGPHV
IKMVGYTQRLEKLGFPMGKELATDFILSSL
>Ty1-GAG__REXdb_ID2098
MLACMEPELQMQFETNHEAHDMIVALKDMFQTQARTERFNVSKAFLECKLAEGAAVGPHV
IKMVGYTQRLEKLGFPLGQELATDFILSSL
>Ty1-GAG__REXdb_ID2099
MLACMEPELQMQFETNHEAHDMIVALRDMFQTQAKTERFNVSKAFVxSKLAEGAAVGPHV
IKMVVYTQRLEKLGFPLGQELATDFILSSL
>Ty1-GAG__REXdb_ID2100
MLACMEPELQMQFETNHEAHDMIVALRDMFQTQAKTERFNVSKAFVxSKLAEGAAVGPHV
IKMVVYTQRLEKLGFPLGQELATDFILSSL
>Ty1-GAG__REXdb_ID2097
MLACMEPELQMQFETNHEAHDMIVALRDMFQTQARTERFNVSKAFVESKLAEGAAVGPHV
IKMVGYTQRLEKLGFPLGQELATDFILSSL
>Ty1-GAG__REXdb_ID2101
MLACMEPELQMQFETNHEAHDMIVALRDMFQTQARTERFNVSKAFVESKLAEGAAVGPHV
IKMVGYTQRLEKLGFPLGQELATDFILSSL
>Ty1-GAG__REXdb_ID2102
MLACMEPELQMQFETNHEAHDMIVALRDMFQTQVRTERFNVSKAFVESKLAEGATVGPHV
IKMVGYTQRLEKLGFPLGQELATDFILSSL
>Ty1-GAG__REXdb_ID2103
MLACMEPELQMQFETNHEAHDMIVALKDMFQTQARTERFNVSKAFLECKLAEGAAVGPHV
IKMVGYTQRLEKLGFPMGKELATDFILSSL
>Ty1-GAG__REXdb_ID2104
MLACMEPELQMQFETNHEAHDMIVALRDMFQTQARTERFNVSKAFVESKLAEGAAVGPHV
IKMVGYTQRLEKLGFPLGQELATDFILSSL
>Ty1-GAG__REXdb_ID2105
MLACMEPELQMQFETNHEAYDMIVALKDMFQTQARTERFNVSKAFLECKLAEGAAVGPHV
IKMVGYTQRLEKLGFPMGKELATDFILSSL
>Ty1-GAG__REXdb_ID5304
IQLHLHNDILQECLKEKTAAELWLKLESICMSKDLTSKMQMKMKLFTLKMKEEDSVMSHI
AEFKKIVADLVSMEVKYDDEDLGLLLLCSL
[truncated: 13,289,669 more chars]
