# Supplementary material for: Systematic survey of plant LTR-retrotransposons elucidates phylogenetic relationships of their polyprotein domains and provides a reference for element classification
Source: Mob DNA. 2019 Jan 3;10:1. doi: 10.1186/s13100-018-0144-1 (PMC6317226; doi:10.1186/s13100-018-0144-1)
Supplement: Supplementary file 5 — Summary of features characteristic of individual groups of LTR-retrotransposons. (XLS 17 kb) [file 13100_2018_144_MOESM5_ESM.xls]

## Sheet: Ty1-copia
Lineage (group)	Number of elements	TSD size	Average size (range) [bp]	Dominant types of PBS	Prevailing organization of polyprotein CDS	eORF-5'F [%]	eORF-5'R [%]	eORF-3'F [%]	eORF-3'R [%]
Alesia	31	5 bp (94 %)	5080 (4609-5947)	tRNA-Met (90 %) tRNA-? (6 %)	GAG-PROT-INT-RT-RH 9 (69 %)	-	-	-	-
Ale	1787	5 bp (94 %)	5145 (3632-11154)	tRNA-Met (77 %) tRNA-? (16 %)	GAG-PROT-INT-RT-RH 421 (72 %)	-	-	-	-
Angela	540	5 bp (97 %)	8336 (6144-12166)	tRNA-Met (64 %) tRNA-? (31 %)	GAG-PROT-INT-RT-RH 141 (67 %)	-	-	-	-
Bianca	260	5 bp (96 %)	6132 (4170-8556)	1/2tRNA-Ile (92 %)	GAG:_:PROT-INT-RT-RH 47 (55 %)	5	2
Bryco	6	5 bp (100 %)	5313 (5039-5564)	1/2tRNA-Met (100%)	ND	-	-	-	-
Gymco-I	11	5 bp (100 %)	5764 (4895-7000)	tRNA-Met (91 %)	ND	-	-	-	-
Gymco-II	43	5/4 bp (81/19 %)	6161 (5460-9487)	tRNA-Met (53 %) 1/2tRNA-Met (19 %) tRNA-? (16 %)	ND	-	-	-	-
Gymco-III	3	5 bp (100 %)	4984 (4906-5092)	tRNA-Leu (66 %) tRNA-Met (33 %)	ND	-	-	-	-
Gymco-IV	5	5 bp (100 %)	4995 (4829-5461)	tRNA-Met (60 %) tRNA-? (40 %)	ND	-	-	-	-
Ikeros	314	5 bp (97 %)	6912 (5768-12498)	tRNA-Met (67 %) tRNA-? (27 %)	GAG-PROT-INT-RT-RH 50 (63 %)	4	6
Ivana	846	5 bp (97 %)	5052 (3791-10722)	tRNA-Met (73 %) tRNA-? (18 %)	GAG-PROT-INT-RT-RH 192 (71 %)	-	-	-	-
Lyco	11	5 bp (100 %)	4752 (4687-4860)	tRNA-Met (100 %)	GAG-PROT-INT-RT-RH 4 (57 %)	-	-	-	-
Osser	19	5 bp (94 %)	5218 (4613-6028)	1/2tRNA-Met (89 %)	GAG-PROT-INT-RT-RH 10 (71 %)	-	-	-	-
SIRE	734	5 bp (96 %)	9910 (5574-16029)	tRNA-Met (77 %) tRNA-? (18 %)	GAG:_:PROT-INT-RT-RH 56 (25 %) GAG:o:PROT-INT-RT-RH 55 (25 %) GAG-PROT-INT-RT-RH 49 (22 %) GAG:s:PROT-INT-RT-RH 22 (10 %)	-	-	74	1
TAR	203	5 bp (95 %)	6265 (5179-10905)	self-priming (89 %)	GAG-PROT-INT-RT-RH 76 (79 %)	-	-	-	-
Tork	563	5 bp (97 %)	5420 (4168-8820)	tRNA-Met (78 %) tRNA-? (10 %)	GAG-PROT-INT-RT-RH 128 (69 %)	-	-	-	-
The polyprotein coding sequence was organized as one or two ORFs which were separated by a single stop codon (:s:), were in different but overlapping frames (:o:), or were separated by a sequence of variable size (:_:)

## Sheet: Ty3-gypsy
Lineage (group)	Number of elements	TSD size	Average size (range) [bp]	Dominant types of PBS	Prevailing organization of the polyprotein CDS	Extra domain in the polyprotein	eORF-5'F [%]	eORF-5'R [%]	eORF-3'F [%]	eORF-3'R [%]
chromovirus|Tekay	782	5/4 bp (88/10 %)	11530 (5649-20727)	tRNA-Met (74 %) tRNA-? (12 %) tRNA-Ile (9 %)	GAG-PROT-RT-RH-INT 184 (65 %) GAG:s:PROT-RT-RH-INT 28 (10 %)	CHDI/II (98 %)	33	12	18	8
chromovirus|Reina	708	5 bp (95 %)	5504 (4242-10743)	tRNA-Met (48 %) tRNA-? (24 %) tRNA-Thr (10 %)	GAG-PROT-RT-RH-INT 124 (65 %)	CHDI/II (98 %)	-	-	-	-
chromovirus|Galadriel	270	5/4 bp (62/38 %)	6593 (4769-12511)	tRNA-Met (90 %)	GAG-PROT-RT-RH-INT 31 (74 %)	CHDI/II (98 %)	-	-	-	-
chromovirus|CRM	736	5 bp (94 %)	6767 (4122-17593)	tRNA-Met (60 %) tRNA-? (30 %)	GAG-PROT-RT-RH-INT 135 (60 %)	CHDI/II (18 %) CHDCR (60 %)	-	-	-	-
chromovirus|Chlamyvir	44	5 bp (95 %)	6697 (5315-11414)	tRNA-? (50 %) tRNA-Met (41 %) tRNA-Ile (7 %)	GAG:s:PROT-RT-RH-INT 16 (80 %)	CHDI/II (100 %)	-	-	-	-
chromovirus|Tcn1	1500	5 bp (100 %)	6357 (5466-9444)	self-priming (83 %) tRNA-Met (5 %)	GAG:o:PROT-RT-RH-INT 149 (60 %) GAG:_:PROT-RT-RH-INT 31 (12 %)	CHDI/II (100 %)	-	-	-	-
chromovirus|chromo-unclass	51	5 bp (86 %)	6270 (4830-8894)	tRNA-Met (78 %)	GAG-PROT-RT-RH-INT 9 (56 %)	CHDI/II (9 %)	-	-	-	-
non-chromovirus|OTA|Athila	1046	5 bp (95 %)	12254 (7307-22784)	tRNA-Asp (72 %) tRNA-Asn (12 %) tRNA-Ala (4 %)	GAG-PROT-RT-RH-INT 149 (50 %) GAG:s:PROT-RT-RH-INT 35 (12 %)	-		-	-	47
non-chromovirus|OTA|Tat|TatI	4	4 bp (100%)	9146 (8950-9421)	tRNA-Trp (75 %)	ND	aRH (100 %)	-	-	-	-
non-chromovirus|OTA|Tat|TatII	27	5/4 bp (51/49 %)	12766 (8264-18138)	tRNA-Asp (37 %) tRNA-Asn (15 %) tRNA-? (7 %)	ND	aRH (96 %)	23	-	26	-
non-chromovirus|OTA|Tat|TatIII	39	5 bp (92 %)	14717 (12682-17270)	tRNA-Arg (64 %) tRNA-His (15 %) tRNA-? (5 %)	ND	aRH (92 %)	-	-	-	18
non-chromovirus|OTA|Tat|Ogre	766	5 bp (98 %)	15031 (7706-24091)	tRNA-Arg (89 %)	GAG-PROT:_:RT-RH-INT 117 (35 %) GAG-PROT:s:RT-RH-INT 47 (14 %)	aRH (98 %)	21	-	6	60
non-chromovirus|OTA|Tat|Retand	2155	5 bp (99 %)	11510 (6431-21554)	tRNA-Lys (57 %) tRNA-Arg (30 %) tRNA-Asn (4 %)	GAG-PROT:s:RT-RH-INT 351 (49 %) GAG-PROT-RT-RH-INT 85 (12 %)	aRH (98 %)	-	-	22	86
non-chromovirus|Phygy	186	4 bp (100%) (NCGN)	8628 (7656-9968)	tRNA-Trp (81 %) tRNA-Thr (6 %) tRNA-? (4 %)	ND	-	-	-	-	-
non-chromovirus|Selgy	114	4 bp (96 %)	5044 (4432-6724)	tRNA-Ala (90 %) tRNA-? (6 %)	GAG:o:PROT-RT-RH-INT 17 (65 %)	-	-	-	-	-
The polyprotein coding sequence was organized as one or two ORFs which were separated by a single stop codon (:s:), were in different but overlapping frames (:o:), or were separated by a sequence of variable size (:_:)
